# Supplementary material for: Human STING is a proton channel
Source: Science. Author manuscript; Available in PMC 2024 Jul 21. (PMC11260435; doi:10.1126/science.adf8974)
Supplement: Table S1 [file NIHMS2002534-supplement-Table_S1.csv]

Gene Symbol	Average LFC_rep1	Average -log(p-values)_rep1	Number of perturbations_rep1	Perturbations_rep1	Individual LFCs_rep1	Ascending ranks_rep1	Individual ascending -log(p-values)_rep1	Descending ranks_rep1	Individual descending -log(p-values)_rep1	Average LFC_rep2	Average -log(p-values)_rep2	Number of perturbations_rep2	Perturbations_rep2	Individual LFCs_rep2	Ascending ranks_rep2	Individual ascending -log(p-values)_rep2	Descending ranks_rep2	Individual descending -log(p-values)_rep2	Average -log(p-values)	Average LFC
ATP6V0C	-2.997679964	7.733855339	4	CAAGAGCGGTACCGGCATTG;TCGGCCGCCATGGTCTTCAG;CATTCAGGGAGTTGGCGATG;TGATGCCAGCCATGACCACT	-3.44;-3.11;-2.77;-2.67	23;31;44;50	1.28E+01;9.16E+00;6.03E+00;2.93E+00	77392;77398;77411;77419	9.02E+00;5.74E+00;2.81E+00;4.94E-04	-3.89685013	8.623259286	4	TCGGCCGCCATGGTCTTCAG;CAAGAGCGGTACCGGCATTG;CATTCAGGGAGTTGGCGATG;TGATGCCAGCCATGACCACT	-4.84;-4.52;-3.29;-2.93	2;5;29;43	1.31E+01;9.72E+00;7.70E+00;3.99E+00	77399;77413;77437;77440	9.23E+00;6.12E+00;3.68E+00;2.24E-05	8.178557313	-3.447265047
ATG10	-3.465688346	8.126281469	4	CTTGCCCTAAAGTAAAGTAC;TGAATTCTGCACAATAACGT;CATCTAGGAGCATCTACCCA;GAAACACAGGACTGTTCTGA	-4.7;-3.84;-2.91;-2.41	3;12;35;65	1.23E+01;9.47E+00;6.88E+00;3.81E+00	77377;77407;77430;77439	8.67E+00;5.95E+00;3.25E+00;4.49E-05	-3.019998906	7.227806875	4	CTTGCCCTAAAGTAAAGTAC;CATCTAGGAGCATCTACCCA;TGAATTCTGCACAATAACGT;GAAACACAGGACTGTTCTGA	-4.28;-3.54;-2.36;-1.91	7;21;88;152	1.08E+01;8.25E+00;6.38E+00;3.44E+00	77290;77354;77421;77435	7.54E+00;5.13E+00;2.99E+00;1.35E-04	7.677044172	-3.242843626
ATG16L1	-3.068147808	6.447309303	4	GAATAACCAAATGCAGCGGA;CTTCCCAAAGCTTAACCCTG;CATACTTACGAAGACACACA;TGCAAGCCGAATCTGGACTG	-4.78;-4.2;-2.29;-1.0	2;8;84;2130	8.31E+00;7.25E+00;6.24E+00;3.99E+00	75312;77358;77434;77440	5.17E+00;4.09E+00;3.44E+00;2.24E-05	-3.262762557	6.777265996	4	CTTCCCAAAGCTTAACCCTG;GAATAACCAAATGCAGCGGA;CATACTTACGAAGACACACA;TGCAAGCCGAATCTGGACTG	-4.97;-4.72;-2.4;-0.96	1;3;84;2071	8.31E+00;8.22E+00;6.29E+00;4.29E+00	75371;77358;77439;77441	5.17E+00;4.13E+00;3.99E+00;-0.00E+00	6.61228765	-3.165455182
ATG3	-3.109719162	7.315653738	4	GTAGATACATATCACAACAC;AGGTGTAATTACCCCAGAAG;TGTTTGCACCGCTTATAGCA;AAAGCCAAAACTGATGCTGG	-4.31;-3.81;-2.55;-1.76	6;14;62;207	1.03E+01;8.71E+00;6.74E+00;3.51E+00	77235;77380;77428;77436	7.13E+00;5.44E+00;3.17E+00;1.12E-04	-3.044611098	7.164098762	4	AGGTGTAATTACCCCAGAAG;GTAGATACATATCACAACAC;TGTTTGCACCGCTTATAGCA;AAAGCCAAAACTGATGCTGG	-3.95;-3.39;-3.28;-1.56	12;26;31;305	9.63E+00;9.63E+00;6.19E+00;3.21E+00	77137;77411;77416;77430	6.62E+00;6.06E+00;2.89E+00;2.47E-04	7.23987625	-3.07716513
ATG7	-3.116608495	7.307744621	4	CCAGAAAATATTCCCCGGTG;TCCTACTTTAGACTTGGACA;CTCTTGTAAATACCATCTGT;CTTGAAAGACTCGAGTGTGT	-4.17;-3.64;-2.99;-1.66	9;17;33;279	9.78E+00;9.55E+00;6.57E+00;3.33E+00	77163;77409;77425;77433	6.74E+00;6.00E+00;3.08E+00;1.79E-04	-3.037279862	7.477658618	4	CTCTTGTAAATACCATCTGT;CCAGAAAATATTCCCCGGTG;TCCTACTTTAGACTTGGACA;CTTGAAAGACTCGAGTGTGT	-3.56;-3.32;-3.2;-2.08	19;28;32;125	1.12E+01;9.59E+00;6.12E+00;3.01E+00	77317;77410;77414;77423	7.80E+00;6.03E+00;2.86E+00;4.04E-04	7.39270162	-3.076944179
ATG12	-3.145171984	7.038456452	4	GAGCGAACACGAACCATCCA;TGCAGTTTCCCCGGGAACAG;CCTCCAGCAGCAATTGAAGT;CTCCCCAGAAACAACCACCC	-5.55;-3.46;-1.84;-1.74	1;21;181;221	1.02E+01;7.30E+00;6.38E+00;4.29E+00	77221;77261;77421;77441	7.04E+00;4.49E+00;2.99E+00;-0.00E+00	-2.909834322	6.860111332	4	GAGCGAACACGAACCATCCA;TGCAGTTTCCCCGGGAACAG;CTCCCCAGAAACAACCACCC;CCTCCAGCAGCAATTGAAGT	-4.02;-3.47;-2.69;-1.45	11;23;59;407	9.12E+00;8.77E+00;6.30E+00;3.25E+00	77035;77383;77419;77431	6.24E+00;5.48E+00;2.94E+00;2.24E-04	6.949283892	-3.027503153
MAP1LC3B2	-2.721524561	6.666502033	5	GGTGATAATAGAACGATACA;TGAGCTCACTCATGTTGACA;GTGATAATAGAACGATACAA;GATGCTGCTCTCGAATAAGT;CGGAGAAGACCTTCAAGCAG	-4.62;-4.27;-2.23;-1.92;-0.57	4;7;93;160;8669	1.01E+01;7.78E+00;7.15E+00;4.76E+00;3.59E+00	68773;77282;77349;77435;77438	7.07E+00;4.86E+00;3.41E+00;3.16E+00;8.41E-05	-2.654513493	6.273057827	5	TGAGCTCACTCATGTTGACA;GGTGATAATAGAACGATACA;GTGATAATAGAACGATACAA;GATGCTGCTCTCGAATAAGT;CGGAGAAGACCTTCAAGCAG	-4.59;-4.08;-2.9;-2.75;1.04	4;9;45;51;76022	1.21E+01;8.74E+00;6.92E+00;3.59E+00;4.02E-02	1420;77391;77397;77433;77438	8.60E+00;5.50E+00;3.29E+00;1.07E+00;8.41E-05	6.46977993	-2.688019027
ATP6V1B2	-2.524876021	6.518082009	4	TGCTGGGCTACCACACAATG;CTCTGATACTCACTGAGGCG;TCAATGTCGAATCTACCCAG;TGGGGATATTCTCCGAACAC	-3.26;-2.8;-2.61;-1.42	26;42;57;545	8.82E+00;8.62E+00;5.76E+00;2.87E+00	76897;77385;77400;77416	5.86E+00;5.51E+00;2.67E+00;5.61E-04	-2.707738248	7.189687718	4	TGCTGGGCTACCACACAATG;CTCTGATACTCACTGAGGCG;TGGGGATATTCTCCGAACAC;TCAATGTCGAATCTACCCAG	-3.01;-2.84;-2.57;-2.41	40;49;72;82	1.19E+01;8.51E+00;5.63E+00;2.69E+00	77360;77370;77393;77402	8.36E+00;5.30E+00;2.61E+00;8.75E-04	6.853884864	-2.616307134
ATP6V1G1	-2.555364512	5.721602517	4	GGCAGCCGAGAAGGTGTCCG;TGAACAGTACCGCCTGCAGA;TGAAAACAGGAAAGAACCGG;TGCCACGGGATCCCAATGCC	-3.98;-2.88;-2.58;-0.79	11;36;61;4331	8.73E+00;5.90E+00;5.01E+00;3.25E+00	73111;77381;77406;77431	5.45E+00;3.18E+00;2.74E+00;2.24E-04	-2.667992774	5.696398864	4	TGAACAGTACCGCCTGCAGA;GGCAGCCGAGAAGGTGTCCG;TGAAAACAGGAAAGAACCGG;TGCCACGGGATCCCAATGCC	-3.57;-3.39;-3.14;-0.58	18;25;35;7479	9.47E+00;6.22E+00;4.06E+00;3.03E+00	69964;77407;77417;77424	5.95E+00;2.91E+00;2.49E+00;3.81E-04	5.709000691	-2.611678643
ATG5	-2.320033067	4.236095533	4	GATCACAAGCAACTCTGGAT;AAGAGTAAGTTATTTGACGT;TGATATAGCGTGAAACAAGT;CCTTAGATGGACAGTGCAGA	-4.56;-3.31;-1.37;-0.04	5;25;628;33458	6.22E+00;5.68E+00;3.59E+00;1.46E+00	43984;76814;77417;77437	3.41E+00;2.91E+00;7.37E-01;8.97E-05	-2.800317544	6.430998571	4	GATCACAAGCAACTCTGGAT;AAGAGTAAGTTATTTGACGT;CCTTAGATGGACAGTGCAGA;TGATATAGCGTGAAACAAGT	-4.49;-3.72;-1.58;-1.42	6;16;294;455	8.93E+00;6.67E+00;6.62E+00;3.51E+00	76987;77148;77426;77436	6.10E+00;4.07E+00;3.11E+00;1.12E-04	5.333547052	-2.560175305
ATP6V1C1	-2.690969037	7.054628176	4	ACTGCTTAATCCAGTCGTTG;TAAGAAAGTAGCTCAATACA;GAGAATCTGTTGGCTAATGG;ATCAACTGCCTTCCTAAACA	-3.46;-2.82;-2.55;-1.94	22;41;63;156	1.08E+01;8.69E+00;5.79E+00;2.94E+00	77286;77379;77401;77420	7.50E+00;5.42E+00;2.69E+00;4.71E-04	-2.302880884	5.436609027	4	TAAGAAAGTAGCTCAATACA;ACTGCTTAATCCAGTCGTTG;GAGAATCTGTTGGCTAATGG;ATCAACTGCCTTCCTAAACA	-2.98;-2.87;-2.7;-0.67	41;47;56;5605	8.84E+00;5.67E+00;4.56E+00;2.67E+00	71837;77386;77395;77401	5.53E+00;2.85E+00;2.62E+00;8.98E-04	6.245618601	-2.496924961
ATP6V1A	-2.469196724	6.745871076	4	GTAATCATCTATGTAGGATG;TGACTGCTGATATCCGACAA;ATGTTACCCCCACGAAACAG;AGTGGTTACAGCCTGTGACA	-3.17;-2.79;-2.05;-1.86	27;43;125;175	1.06E+01;7.79E+00;5.74E+00;2.86E+00	77267;77317;77399;77415	7.35E+00;4.82E+00;2.66E+00;5.83E-04	-2.375020596	6.657950529	4	AGTGGTTACAGCCTGTGACA;GTAATCATCTATGTAGGATG;TGACTGCTGATATCCGACAA;ATGTTACCCCCACGAAACAG	-2.89;-2.62;-2.1;-1.89	46;66;119;157	1.08E+01;7.85E+00;5.37E+00;2.62E+00	77285;77323;77376;77396	7.49E+00;4.86E+00;2.48E+00;1.01E-03	6.701910803	-2.42210866
ATP6AP1	-2.543740445	6.506226743	4	CGAAGATGTCCCATACACAG;GTTACAATGACACCGCTCCC;GCTGACTGCATACCAGTCGA;GCCGCCAACGACAAAAACAC	-3.81;-2.66;-2.16;-1.54	13;51;105;380	9.24E+00;8.01E+00;5.59E+00;3.17E+00	77062;77337;77391;77429	6.33E+00;4.97E+00;2.59E+00;2.69E-04	-2.033935825	5.990718015	4	CGAAGATGTCCCATACACAG;GCCGCCAACGACAAAAACAC;GTTACAATGACACCGCTCCC;GCTGACTGCATACCAGTCGA	-2.65;-2.09;-1.96;-1.43	61;120;142;438	9.00E+00;7.62E+00;4.85E+00;2.50E+00	77004;77300;77322;77381	6.15E+00;4.71E+00;2.21E+00;1.35E-03	6.248472379	-2.288838135
ATP6V0D1	-2.218049176	5.597577399	4	GCTCGAAGCTGCCTAGTGGG;AGGCATGGTTCCTCATGTGG;TGGTAACTTCCTGGCCAACG;TCTCGATGTTCATCTCGTCA	-3.06;-2.62;-2.25;-0.94	32;55;90;2651	8.22E+00;5.86E+00;5.53E+00;2.78E+00	74791;77352;77387;77410	5.11E+00;3.81E+00;2.56E+00;6.96E-04	-2.335307656	4.816776258	4	GCTCGAAGCTGCCTAGTGGG;AGGCATGGTTCCTCATGTGG;TGGTAACTTCCTGGCCAACG;TCTCGATGTTCATCTCGTCA	-3.94;-3.45;-1.46;-0.5	13;24;404;9837	6.26E+00;6.25E+00;3.58E+00;3.17E+00	67605;77038;77418;77429	3.79E+00;2.93E+00;2.15E+00;2.69E-04	5.207176828	-2.276678416
ATP6V0B	-2.03255234	5.996338057	4	TTTGGGCTTCCGCTTTGATG;GCCGGTAATATAGATGCCCC;GGCCATCGGAACTACCATGC;CCCAGGTTGGACCACATGAA	-2.32;-2.31;-2.1;-1.4	77;78;118;582	8.50E+00;7.86E+00;5.22E+00;2.40E+00	76860;77324;77364;77365	5.78E+00;4.87E+00;2.40E+00;1.71E-03	-2.499151108	6.592832006	4	GCCGGTAATATAGATGCCCC;TTTGGGCTTCCGCTTTGATG;GGCCATCGGAACTACCATGC;CCCAGGTTGGACCACATGAA	-3.17;-2.73;-2.56;-1.54	33;54;73;316	9.57E+00;8.49E+00;5.54E+00;2.77E+00	77126;77369;77388;77409	6.58E+00;5.29E+00;2.56E+00;7.18E-04	6.294585032	-2.265851724
EMC7	-2.135444384	4.824746607	4	GAGATCGCTTCAAGATTGAG;TTCTCCGTCTACCAGCACTC;TTTATTAAAAGGGAATCGTG;CGAAGTGATATCCACTCGAA	-4.15;-2.14;-1.45;-0.81	10;109;515;4003	5.93E+00;5.15E+00;4.93E+00;3.29E+00	73439;76927;77333;77432	3.58E+00;3.28E+00;2.26E+00;2.02E-04	-2.246284956	4.394510099	4	GAGATCGCTTCAAGATTGAG;TTCTCCGTCTACCAGCACTC;TTTATTAAAAGGGAATCGTG;CGAAGTGATATCCACTCGAA	-4.05;-3.35;-1.21;-0.36	10;27;878;14618	6.15E+00;5.24E+00;3.29E+00;2.90E+00	62824;76564;77415;77432	3.12E+00;2.87E+00;1.66E+00;2.02E-04	4.609628353	-2.19086467
VPS52	-2.00132655	5.541933856	4	TCCAGGATCAGTTCAAACCG;CCGTACACTCAGCATGACCC;GAAATCGCCAGGCAGTTCGG;CAATGAACGAGCAACAGCAA	-2.76;-2.27;-1.8;-1.17	46;87;194;1224	7.21E+00;7.21E+00;5.13E+00;2.62E+00	76218;77248;77355;77396	4.81E+00;4.43E+00;2.35E+00;1.01E-03	-2.338740138	5.755846732	4	TCCAGGATCAGTTCAAACCG;GAAATCGCCAGGCAGTTCGG;CCGTACACTCAGCATGACCC;CAATGAACGAGCAACAGCAA	-3.02;-2.8;-2.62;-0.92	39;50;65;2355	8.65E+00;6.07E+00;5.61E+00;2.70E+00	75087;77377;77392;77403	5.39E+00;3.96E+00;2.60E+00;8.53E-04	5.648890294	-2.170033344
ATP6V1F	-2.280489315	4.671394623	4	AGTACATCGCAGAGATGGTG;CCGCCATCCCAATTTCCTGG;CCCGGTTTAGAAATTGCCTG;GGATGATGCCAATGTCATCC	-3.7;-3.54;-1.37;-0.51	15;20;634;10387	6.42E+00;5.66E+00;3.49E+00;3.11E+00	67055;76808;77422;77427	3.40E+00;3.01E+00;2.08E+00;3.14E-04	-1.928484159	3.527369304	4	AGTACATCGCAGAGATGGTG;CCGCCATCCCAATTTCCTGG;CCCGGTTTAGAAATTGCCTG;GGATGATGCCAATGTCATCC	-3.87;-3.55;-1.03;0.74	14;20;1625;72857	6.42E+00;4.44E+00;3.14E+00;1.06E-01	4585;75817;77422;77428	3.01E+00;2.60E+00;7.05E-01;2.92E-04	4.099381963	-2.104486737
RIC1	-1.94766701	4.520730696	4	GGAAGACCGAATATGCCCTG;CCAGAAGTTGACGTAGAATG;GCTGTTTAACTACACTCCTG;ACAGTAACCCTAATAACCAA	-3.38;-2.26;-1.73;-0.42	24;89;225;13354	7.02E+00;5.11E+00;3.05E+00;2.91E+00	64088;77217;77353;77418	4.30E+00;2.34E+00;1.77E+00;5.16E-04	-2.180919363	5.171643688	4	GGAAGACCGAATATGCCCTG;CCAGAAGTTGACGTAGAATG;GCTGTTTAACTACACTCCTG;ACAGTAACCCTAATAACCAA	-4.2;-2.18;-1.3;-1.04	8;112;657;1566	6.78E+00;5.62E+00;4.91E+00;3.38E+00	75876;76785;77330;77434	4.49E+00;3.37E+00;2.24E+00;1.57E-04	4.846187192	-2.064293187
TMEM199	-1.898490538	5.577642453	4	CCCAGGATACAAGACATGGT;CAGTGAAATCTATCTCCCAG;GACGGAAAGAAACCAAGCGT;AGAACCCAGAACTAGTTGCC	-2.36;-2.12;-1.88;-1.23	73;112;170;978	7.60E+00;7.38E+00;4.91E+00;2.42E+00	76464;77272;77330;77369	5.10E+00;4.55E+00;2.24E+00;1.62E-03	-2.149743883	5.896611507	4	GACGGAAAGAAACCAAGCGT;CAGTGAAATCTATCTCCCAG;CCCAGGATACAAGACATGGT;AGAACCCAGAACTAGTTGCC	-2.87;-2.69;-1.72;-1.33	48;58;210;619	8.39E+00;7.11E+00;5.48E+00;2.61E+00	76823;77232;77384;77394	5.70E+00;4.36E+00;2.53E+00;1.05E-03	5.73712698	-2.02411721
MAP1LC3B	-1.966951444	4.981813128	7	GGTGATAATAGAACGATACA;TGAGCTCACTCATGTTGACA;GTGATAATAGAACGATACAA;GATGCTGCTCTCGAATAAGT;GGCGACACTCACCGAAGGTG;GTGAGCTCATCAAGATAATT;GAGACTACCTACCGGGATTT	-4.62;-4.27;-2.23;-1.92;-0.44;-0.37;0.08	4;7;93;160;12548;15357;41459	9.21E+00;7.23E+00;6.83E+00;3.47E+00;3.44E+00;2.78E+00;1.90E+00	35983;62085;64894;77282;77349;77435;77438	6.53E+00;4.54E+00;3.27E+00;2.38E+00;1.85E+00;1.12E+00;1.18E-04	-2.043680142	4.831703348	7	TGAGCTCACTCATGTTGACA;GGTGATAATAGAACGATACA;GTGATAATAGAACGATACAA;GATGCTGCTCTCGAATAAGT;GGCGACACTCACCGAAGGTG;GAGACTACCTACCGGGATTT;GTGAGCTCATCAAGATAATT	-4.59;-4.08;-2.9;-2.75;-0.17;-0.1;0.28	4;9;45;51;24918;29402;55920	1.12E+01;8.19E+00;6.60E+00;3.44E+00;1.89E+00;1.48E+00;9.90E-01	21522;48040;52524;77391;77397;77433;77438	8.05E+00;5.18E+00;3.14E+00;1.20E+00;9.32E-01;5.59E-01;1.18E-04	4.906758238	-2.005315793
EMC6	-1.734069144	4.187173962	4	CCCCGACAGCGCTGACACCG;TCATTCTCAAGGCGGGAAGG;GCCGCCGTTCATCAGCGAGG;CCGGCAATAATCCAGGACGG	-3.57;-1.29;-1.16;-0.91	18;793;1238;2893	5.71E+00;4.79E+00;3.21E+00;3.03E+00	74549;76204;76649;77424	3.70E+00;2.83E+00;1.40E+00;3.81E-04	-2.200305644	6.037886757	4	CCCCGACAGCGCTGACACCG;CCGGCAATAATCCAGGACGG;TCATTCTCAAGGCGGGAAGG;GCCGCCGTTCATCAGCGAGG	-2.95;-2.48;-2.02;-1.36	42;80;133;555	8.58E+00;7.70E+00;5.20E+00;2.66E+00	76887;77309;77362;77400	5.84E+00;4.76E+00;2.39E+00;9.20E-04	5.11253036	-1.967187394
JTB	-1.739367253	5.237216588	4	CAGGAAGAGAAGCTGTCAGG;ACAGCCCGGAAATTAGAGCA;TTCACCTTAAAGCTCTGGTA;CAGAAAACTACCCCTGAGTG	-2.14;-2.07;-1.48;-1.26	108;124;450;888	7.77E+00;6.11E+00;4.82E+00;2.26E+00	76554;76992;77318;77334	5.23E+00;3.70E+00;2.20E+00;2.40E-03	-2.093579678	6.10199891	4	ACAGCCCGGAAATTAGAGCA;CAGGAAGAGAAGCTGTCAGG;TTCACCTTAAAGCTCTGGTA;CAGAAAACTACCCCTGAGTG	-2.49;-2.4;-2.03;-1.46	78;85;131;403	9.14E+00;7.72E+00;5.15E+00;2.40E+00	77039;77311;77357;77364	6.26E+00;4.78E+00;2.36E+00;1.73E-03	5.669607749	-1.916473465
ATP6V1H	-1.796316805	4.008675559	4	GGATCCTGGCGATTCAACAT;GGAGTGTTGAGTAACAAGTG;TTTGCACTGAATCATAGCCA;ATTTCGTAATAGAAACTGCG	-3.14;-2.64;-1.77;0.37	29;52;203;58643	7.15E+00;5.58E+00;2.82E+00;4.83E-01	18799;77239;77390;77413	4.39E+00;2.58E+00;3.75E-01;6.28E-04	-2.018132166	5.920090039	4	GGAGTGTTGAGTAACAAGTG;GGATCCTGGCGATTCAACAT;TTTGCACTGAATCATAGCCA;ATTTCGTAATAGAAACTGCG	-2.51;-2.42;-1.7;-1.44	77;81;222;423	9.06E+00;7.03E+00;5.19E+00;2.40E+00	77019;77220;77361;77365	6.19E+00;4.32E+00;2.39E+00;1.71E-03	4.964382799	-1.907224486
VPS51	-1.972993185	4.353536753	4	GAACGATTTCCGGAAGATGG;GGACCCGACTGATCTGAACG;TTAGAGTTCACCGACCATGG;CTGCCAGAGAGGCCTTAATG	-3.65;-2.39;-1.49;-0.37	16;67;439;15159	6.14E+00;5.35E+00;3.08E+00;2.83E+00	62283;77003;77375;77426	3.72E+00;2.47E+00;1.62E+00;3.37E-04	-1.800733451	4.833465288	4	GAACGATTTCCGGAAGATGG;GGACCCGACTGATCTGAACG;TTAGAGTTCACCGACCATGG;CTGCCAGAGAGGCCTTAATG	-2.57;-2.18;-1.75;-0.7	70;111;196;4942	7.20E+00;4.91E+00;4.78E+00;2.44E+00	72500;77246;77331;77372	4.42E+00;3.01E+00;2.25E+00;1.55E-03	4.593501021	-1.886863318
ARFRP1	-1.393393075	3.539216832	4	GATTTAACAAGAACTACAAG;CTTACTGTTTAGGCCCACGG;TGCTTCCTCCCAGTATTATG;CGTCATTGACTCCACCGACG	-2.19;-2.04;-0.69;-0.66	98;129;5977;6496	4.78E+00;4.31E+00;2.77E+00;2.30E+00	70946;71465;77313;77344	2.67E+00;2.18E+00;1.52E+00;2.18E-03	-2.318681678	6.196502488	4	GATTTAACAAGAACTACAAG;CTTACTGTTTAGGCCCACGG;CGTCATTGACTCCACCGACG;TGCTTCCTCCCAGTATTATG	-3.77;-2.2;-1.79;-1.52	15;108;184;336	9.46E+00;7.28E+00;4.94E+00;3.11E+00	77106;77258;77334;77427	6.50E+00;4.48E+00;2.26E+00;3.14E-04	4.86785966	-1.856037377
EIPR1	-1.738945675	4.266193516	4	AGATTTCACCCGCTTGATGG;CCCACATCATAACTGCACCC;CAGGATATGGTTATCAGCCA;ATGAATCATCAGGGGACTCG	-2.58;-2.48;-1.45;-0.45	59;64;512;12202	5.94E+00;5.39E+00;3.21E+00;2.52E+00	65240;76930;77378;77383	3.59E+00;2.49E+00;1.88E+00;1.30E-03	-1.947632916	5.679228105	4	AGATTTCACCCGCTTGATGG;CCCACATCATAACTGCACCC;ATGAATCATCAGGGGACTCG;CAGGATATGGTTATCAGCCA	-2.32;-2.3;-1.97;-1.2	92;96;139;919	7.71E+00;7.65E+00;5.04E+00;2.32E+00	76523;77303;77346;77350	5.18E+00;4.72E+00;2.31E+00;2.04E-03	4.972710811	-1.843289295
ATP6AP2	-1.61808504	3.900782169	4	TGAAATTGGGAAGCGTTATG;AGGAGAGCGGATCCCAGACG;TCCCCCTCAATTCTCTGAGT;GAGAGTGTATATGGTAGGGA	-2.62;-2.3;-0.94;-0.61	54;82;2644;7501	5.18E+00;4.06E+00;3.81E+00;2.56E+00	69941;74798;77360;77388	2.48E+00;2.38E+00;2.19E+00;1.19E-03	-1.988654339	5.676699139	4	AGGAGAGCGGATCCCAGACG;TGAAATTGGGAAGCGTTATG;GAGAGTGTATATGGTAGGGA;TCCCCCTCAATTCTCTGAGT	-2.75;-2.3;-1.58;-1.33	52;95;292;613	8.41E+00;6.67E+00;5.05E+00;2.57E+00	76829;77150;77347;77390	5.71E+00;4.08E+00;2.32E+00;1.14E-03	4.788740654	-1.803369689
CCDC115	-1.691798394	3.876074389	4	ACGAACGGTGTTGAACGCCC;ATGTGGGAAGCATACTGCAG;AGCTGGTGTCCACGCCCCAG;CCGGTTCTGGGGTCTTAGTG	-3.15;-2.01;-1.2;-0.4	28;136;1083;14106	4.97E+00;4.74E+00;2.96E+00;2.84E+00	63336;76359;77306;77414	2.94E+00;2.16E+00;1.70E+00;6.06E-04	-1.861413148	4.314299663	4	ACGAACGGTGTTGAACGCCC;ATGTGGGAAGCATACTGCAG;AGCTGGTGTCCACGCCCCAG;CCGGTTCTGGGGTCTTAGTG	-3.62;-2.11;-0.88;-0.83	17;117;2685;3196	5.54E+00;4.87E+00;3.79E+00;3.06E+00	74246;74757;77325;77425	3.57E+00;2.22E+00;2.17E+00;3.59E-04	4.095187026	-1.776605771
WDR7	-1.564700049	3.731602655	4	AACTTAGAAGTCCTACTGAG;TCAGACACAGCTGATAAACA;CTAGTGAAAATGGACAGACA;GTGATCAGCATCAGACCGAG	-2.59;-2.17;-1.44;-0.06	58;104;520;32495	5.92E+00;4.97E+00;2.52E+00;1.51E+00	44947;76922;77338;77384	3.58E+00;2.28E+00;7.66E-01;1.28E-03	-1.943503925	4.598656835	4	AACTTAGAAGTCCTACTGAG;CTAGTGAAAATGGACAGACA;TCAGACACAGCTGATAAACA;GTGATCAGCATCAGACCGAG	-2.91;-2.27;-2.27;-0.32	44;100;101;16560	8.07E+00;5.01E+00;2.68E+00;2.64E+00	60882;77341;77342;77398	5.01E+00;2.29E+00;1.51E+00;9.65E-04	4.165129745	-1.754101987
ATP6V1D	-1.1817949	2.729668913	4	GAACTGACTGGTTTAGCCAG;CAAAGCAGTGGAACTACTGG;GATCCTAAAGAAGATAATAG;CTTTAAACGAGCCTTCATGA	-2.12;-1.95;-0.35;-0.3	111;154;15940;18488	4.63E+00;2.49E+00;2.24E+00;1.56E+00	58954;61502;77288;77331	2.10E+00;1.38E+00;7.95E-01;2.47E-03	-2.308802224	5.188441979	4	CAAAGCAGTGGAACTACTGG;GAACTGACTGGTTTAGCCAG;GATCCTAAAGAAGATAATAG;CTTTAAACGAGCCTTCATGA	-3.48;-2.64;-2.58;-0.54	22;63;68;8625	8.59E+00;5.41E+00;3.81E+00;2.94E+00	68817;77374;77379;77420	5.35E+00;2.50E+00;2.31E+00;4.71E-04	3.959055446	-1.745298562
RGP1	-1.569423051	4.248320932	4	TGATAGGGGAGTTGACACGC;GCCCCTCTCTAACCTCGGTG;ACAATATCAGTGATGGCCGA;GGGACCTTAAACTTAGGGGA	-2.38;-1.9;-1.29;-0.72	69;164;802;5449	5.36E+00;4.61E+00;4.57E+00;2.45E+00	71993;76640;77278;77373	3.20E+00;2.89E+00;2.08E+00;1.53E-03	-1.731621045	5.247527303	4	GCCCCTCTCTAACCTCGGTG;TGATAGGGGAGTTGACACGC;ACAATATCAGTGATGGCCGA;GGGACCTTAAACTTAGGGGA	-2.48;-1.69;-1.56;-1.2	79;230;303;926	7.69E+00;6.63E+00;4.28E+00;2.39E+00	76516;77139;77212;77363	5.17E+00;4.04E+00;1.93E+00;1.75E-03	4.747924118	-1.650522048
VPS53	-1.659280327	3.902592304	4	ACCGATCTATCAGCTCTCCG;TAAGAGGTCAGACGAACGTG;GATTATGCGTACCAGAGCGA;AGTTGGCATTGCTTACTCGA	-2.85;-2.19;-1.59;-0.02	40;99;325;35077	6.54E+00;5.01E+00;2.69E+00;1.38E+00	42365;77117;77343;77402	3.98E+00;2.30E+00;6.92E-01;8.75E-04	-1.634730596	4.049639325	4	ACCGATCTATCAGCTCTCCG;TAAGAGGTCAGACGAACGTG;GATTATGCGTACCAGAGCGA;AGTTGGCATTGCTTACTCGA	-2.41;-2.37;-1.58;-0.18	83;86;289;24430	6.69E+00;5.14E+00;2.37E+00;2.00E+00	53012;77153;77356;77359	4.09E+00;2.36E+00;1.07E+00;1.84E-03	3.976115815	-1.647005462
EMC2	-1.788902172	4.50434396	4	TGACAGTATAAGTGGTTGTG;ATTGCCATTCGAAAAGCCCA;AGGCATGAGATTTGAAGCCA;TGGTCGGGATGACTTGGCAT	-2.85;-2.27;-1.22;-0.81	38;88;1014;4021	5.14E+00;5.12E+00;5.05E+00;2.71E+00	73421;76428;77354;77404	3.28E+00;3.00E+00;2.35E+00;8.30E-04	-1.476601668	4.556695525	4	TGACAGTATAAGTGGTTGTG;AGGCATGAGATTTGAAGCCA;ATTGCCATTCGAAAAGCCCA;TGGTCGGGATGACTTGGCAT	-1.9;-1.66;-1.56;-0.78	153;248;302;3717	6.63E+00;5.28E+00;4.22E+00;2.10E+00	73725;77140;77194;77289	4.05E+00;3.38E+00;1.90E+00;3.41E-03	4.530519743	-1.63275192
ATP6V1E1	-1.432242541	3.843027739	4	AGTTCAACATAGAGAAAGGT;CTGCAACGAACAATCATTCG;AGTTCTTTACCTTTACCAGA;TAAGGTCATCTCTTGCTCTG	-2.38;-1.56;-1.07;-0.72	70;351;1703;5380	4.63E+00;4.38E+00;3.91E+00;2.44E+00	72062;75739;77091;77372	2.90E+00;2.56E+00;1.75E+00;1.55E-03	-1.653646193	4.011593304	4	CTGCAACGAACAATCATTCG;AGTTCAACATAGAGAAAGGT;AGTTCTTTACCTTTACCAGA;TAAGGTCATCTCTTGCTCTG	-2.57;-2.36;-1.4;-0.28	69;87;484;18850	6.02E+00;5.13E+00;2.45E+00;2.45E+00	58592;76958;77355;77373	3.64E+00;2.35E+00;1.36E+00;1.53E-03	3.927310521	-1.542944367
GGPS1	-1.605377646	4.796727038	4	GACAACTCAAAACTCCGACG;AAGGCCTAGATATTTACTGG;GGACTGTTTGGATTAGCAGT;AGCCCAAGTGTATTAAGTAG	-2.22;-1.75;-1.32;-1.14	94;214;721;1354	7.03E+00;5.50E+00;4.34E+00;2.32E+00	76088;76721;77228;77348	4.68E+00;3.29E+00;1.96E+00;2.09E-03	-1.465327248	4.487920361	4	GACAACTCAAAACTCCGACG;GGACTGTTTGGATTAGCAGT;AAGGCCTAGATATTTACTGG;AGCCCAAGTGTATTAAGTAG	-2.18;-1.48;-1.11;-1.09	113;378;1241;1321	7.07E+00;4.79E+00;3.85E+00;2.24E+00	76121;76201;77064;77329	4.71E+00;2.83E+00;1.72E+00;2.51E-03	4.6423237	-1.535352447
RAB6A	-1.373208406	3.758419824	4	GATCTTGCTGACAAGAGGTA;GTGTTCCTGGGGGAGCAAAG;ATAAACAACAACTGCCACAG;GGGACACAGCAGGTCAAGAG	-2.18;-1.57;-1.01;-0.73	100;339;2068;5267	4.67E+00;4.13E+00;3.94E+00;2.29E+00	72175;75374;77103;77342	2.93E+00;2.39E+00;1.76E+00;2.22E-03	-1.514930882	4.021545664	4	GATCTTGCTGACAAGAGGTA;GTGTTCCTGGGGGAGCAAAG;ATAAACAACAACTGCCACAG;GGGACACAGCAGGTCAAGAG	-2.52;-1.83;-1.0;-0.71	75;173;1791;4808	4.83E+00;4.53E+00;4.32E+00;2.41E+00	72634;75651;77269;77367	3.05E+00;2.51E+00;2.05E+00;1.66E-03	3.889982744	-1.444069644
EMC1	-1.195532737	2.403857565	4	TTCCTGGGAGACTAACATCG;CATGGATCAAGACTACGCCA;TAAACTTGACAATGTTCACA;TGCAATCACATTCTTCTCTG	-3.13;-2.05;-0.45;0.86	30;126;12038;72915	4.80E+00;2.81E+00;1.90E+00;1.05E-01	4527;65404;77316;77412	2.19E+00;9.85E-01;7.10E-01;6.51E-04	-1.462576695	3.058738494	4	TTCCTGGGAGACTAACATCG;CATGGATCAAGACTACGCCA;TAAACTTGACAATGTTCACA;TGCAATCACATTCTTCTCTG	-3.04;-1.97;-0.68;-0.16	38;138;5412;25851	4.72E+00;2.90E+00;2.71E+00;1.91E+00	51591;72030;77304;77404	2.15E+00;1.60E+00;1.00E+00;8.30E-04	2.731298029	-1.329054716
EIF1P7	-1.829845706	2.624153129	1	GAATTCAACAGAGAAACGGC	-1.83	184	2.62E+00	77258	1.03E-03	-0.808966729	1.355325974	1	GAATTCAACAGAGAAACGGC	-0.81	3417	1.36E+00	74025	1.96E-02	1.989739552	-1.319406218
SNRPEP11	-1.680273503	2.484137236	1	TCTATGAGCAAGTGAATATG	-1.68	254	2.48E+00	77188	1.42E-03	-0.897259905	1.486193883	1	TCTATGAGCAAGTGAATATG	-0.9	2528	1.49E+00	74913	1.44E-02	1.985165559	-1.288766704
SNRPEP5	-1.680273503	2.484137236	1	TCTATGAGCAAGTGAATATG	-1.68	254	2.48E+00	77188	1.42E-03	-0.897259905	1.486193883	1	TCTATGAGCAAGTGAATATG	-0.9	2528	1.49E+00	74913	1.44E-02	1.985165559	-1.288766704
SNRPEP7	-1.680273503	2.484137236	1	TCTATGAGCAAGTGAATATG	-1.68	254	2.48E+00	77188	1.42E-03	-0.897259905	1.486193883	1	TCTATGAGCAAGTGAATATG	-0.9	2528	1.49E+00	74913	1.44E-02	1.985165559	-1.288766704
SNRPEP1	-1.680273503	2.484137236	1	TCTATGAGCAAGTGAATATG	-1.68	254	2.48E+00	77188	1.42E-03	-0.897259905	1.486193883	1	TCTATGAGCAAGTGAATATG	-0.9	2528	1.49E+00	74913	1.44E-02	1.985165559	-1.288766704
SNRPEP4	-1.680273503	2.484137236	1	TCTATGAGCAAGTGAATATG	-1.68	254	2.48E+00	77188	1.42E-03	-0.897259905	1.486193883	1	TCTATGAGCAAGTGAATATG	-0.9	2528	1.49E+00	74913	1.44E-02	1.985165559	-1.288766704
RABGGTB	-1.224685952	2.961339802	4	GGTGGAATAAGTGCTAGTAT;TCCACCGTCAAAGTTCATAC;CTGACAGTAATGGATCTCAT;GCAGATTATATCGCATCCTA	-2.33;-1.46;-1.05;-0.06	76;493;1830;32118	4.29E+00;3.62E+00;2.41E+00;1.53E+00	45324;75612;76949;77366	2.50E+00;1.60E+00;7.77E-01;1.68E-03	-1.334975633	3.451178525	4	GGTGGAATAAGTGCTAGTAT;TCCACCGTCAAAGTTCATAC;CTGACAGTAATGGATCTCAT;GCAGATTATATCGCATCCTA	-2.51;-1.44;-0.72;-0.66	76;424;4607;5660	4.55E+00;3.75E+00;3.10E+00;2.41E+00	71782;72835;77018;77366	2.84E+00;1.73E+00;1.67E+00;1.68E-03	3.206259164	-1.279830792
GET1-SH3BGR	-1.368377791	5.504782047	6	TTCTAATATAGATTTATCAG;ACGGATAAGCTCAAAACCCA;GCACCAGCAACCACGCCCAG;CTCGTCCATCATGTTGACTG;TCAATGAGGAGCAGTACTGT;GTTTGCCAGATATGCCAGGC	-1.67;-1.66;-1.66;-1.59;-1.47;-0.15	263;270;271;324;465;26274	1.03E+01;8.35E+00;6.08E+00;3.75E+00;2.82E+00;1.70E+00	51168;76977;77118;77171;77172;77179	7.72E+00;5.85E+00;3.75E+00;1.75E+00;1.69E+00;8.83E-03	-1.180548325	4.0800167	6	ACGGATAAGCTCAAAACCCA;TTCTAATATAGATTTATCAG;GCACCAGCAACCACGCCCAG;CTCGTCCATCATGTTGACTG;TCAATGAGGAGCAGTACTGT;GTTTGCCAGATATGCCAGGC	-1.96;-1.78;-1.6;-1.43;-0.32;0.0	143;189;275;435;16752;37082	7.84E+00;6.06E+00;4.06E+00;2.65E+00;1.96E+00;1.92E+00	40360;60690;77007;77167;77253;77299	5.46E+00;3.73E+00;1.84E+00;1.70E+00;1.10E+00;4.78E-03	4.792399373	-1.274463058
SLFNL1-AS1	-1.690637932	2.496273999	1	CGCAATATGGAGTTCAAGCG	-1.69	247	2.50E+00	77195	1.38E-03	-0.853595277	1.421658889	1	CGCAATATGGAGTTCAAGCG	-0.85	2933	1.42E+00	74509	1.68E-02	1.958966444	-1.272116605
SYS1	-1.406464609	3.555923796	4	GCCCAGCGAGCCGTAATACA;GCATGAGGACGATCTGCGAC;TCAGTTCCGCAGCTACGTGT;TGGTGATACTCACCAGGTGA	-2.76;-1.15;-0.91;-0.81	47;1307;2928;4011	5.14E+00;3.68E+00;2.78E+00;2.62E+00	73431;74514;76135;77395	3.28E+00;2.10E+00;1.19E+00;1.03E-03	-1.135595234	2.889137018	4	GCCCAGCGAGCCGTAATACA;GCATGAGGACGATCTGCGAC;TGGTGATACTCACCAGGTGA;TCAGTTCCGCAGCTACGTGT	-2.2;-1.25;-0.65;-0.44	109;765;5858;11806	3.27E+00;3.24E+00;2.80E+00;2.25E+00	65636;71584;76677;77333	1.92E+00;1.53E+00;1.42E+00;2.42E-03	3.222530407	-1.271029921
TRAPPC4	-1.202506851	3.176849727	4	TGGACACCGGGTAATTAGCA;TAAGCTTCTCATTAGAAGTG;TCCCAGCTGTCTCCTGAACA;CTCCAGCACCTCTTTCCCGT	-1.82;-1.73;-0.97;-0.29	187;223;2408;18929	4.31E+00;3.93E+00;2.45E+00;2.02E+00	58513;75033;77219;77255	2.26E+00;1.94E+00;1.36E+00;4.18E-03	-1.302861495	3.488505283	4	TGGACACCGGGTAATTAGCA;TAAGCTTCTCATTAGAAGTG;TCCCAGCTGTCTCCTGAACA;CTCCAGCACCTCTTTCCCGT	-2.55;-0.97;-0.95;-0.74	74;1959;2124;4354	5.00E+00;4.10E+00;2.44E+00;2.42E+00	73088;75318;75483;77368	3.17E+00;2.37E+00;1.03E+00;1.64E-03	3.332677505	-1.252684173
TRAPPC1	-1.466419879	3.850181544	4	CTCCGCGTACATGTCTAGCG;ATGAATACTGACTTGGGCGT;ACATCTTGCTGACAAACGAG;GAAGCAAGCAGGGATTCCCA	-2.35;-1.69;-1.53;-0.3	75;248;398;18349	6.27E+00;4.22E+00;2.50E+00;2.41E+00	59093;77044;77194;77367	3.81E+00;1.90E+00;1.39E+00;1.66E-03	-0.984585247	2.684943238	4	ACATCTTGCTGACAAACGAG;ATGAATACTGACTTGGGCGT;CTCCGCGTACATGTCTAGCG;GAAGCAAGCAGGGATTCCCA	-1.75;-1.13;-0.74;-0.32	195;1161;4301;16684	3.19E+00;2.88E+00;2.67E+00;2.00E+00	60757;73141;76281;77247	1.78E+00;1.50E+00;1.24E+00;4.36E-03	3.267562391	-1.225502563
PREB	-1.338005303	3.409969047	4	GACAGGCATAAAGAATGGCG;CCTAACTAGTTGGTAACCGT;AGGAGCAGGGGCCTCGACAA;GCACGAGGGGCTAGAACTCA	-2.27;-1.74;-0.75;-0.59	85;220;4824;8116	4.32E+00;3.92E+00;3.04E+00;2.36E+00	69326;72618;77222;77357	2.39E+00;1.95E+00;1.69E+00;1.89E-03	-1.0539637	3.125103748	4	CCTAACTAGTTGGTAACCGT;GCACGAGGGGCTAGAACTCA;GACAGGCATAAAGAATGGCG;AGGAGCAGGGGCCTCGACAA	-1.89;-0.78;-0.78;-0.76	156;3720;3740;4032	5.13E+00;3.37E+00;2.10E+00;1.90E+00	73410;73702;73722;77286	3.27E+00;1.90E+00;7.81E-01;3.48E-03	3.267536398	-1.195984502
GPR107	-1.282627447	3.17748362	4	ACATACTGCATGGAACACCA;GCACGACTGAATATGGCTTG;TTCATATCCTTCGAAAACGA;GAGGAATTTCTCCTGCTGAG	-2.23;-1.78;-1.18;0.06	92;199;1185;40471	4.85E+00;4.41E+00;2.32E+00;1.13E+00	36971;76257;77243;77350	2.87E+00;1.99E+00;5.65E-01;2.04E-03	-1.091713777	2.61876985	4	GCACGACTGAATATGGCTTG;TTCATATCCTTCGAAAACGA;GAGGAATTTCTCCTGCTGAG;ACATACTGCATGGAACACCA	-2.24;-1.28;-0.68;-0.18	105;706;5425;24441	3.31E+00;2.89E+00;2.27E+00;2.00E+00	53002;72017;76736;77337	1.59E+00;1.45E+00;1.07E+00;2.33E-03	2.898126735	-1.187170612
ATP6V0A1	-1.301976901	3.070293767	4	AAAGGTTCTGAATCAAACGG;AACATTCCGATTATGGACAC;ATTGCATCATCAGCAGATGG;GTCCAATTATAAGTAAACAT	-2.64;-1.26;-1.15;-0.16	53;890;1317;26066	4.71E+00;3.11E+00;2.56E+00;1.89E+00	51375;76125;76552;77389	2.78E+00;1.35E+00;9.95E-01;1.17E-03	-1.041784215	2.131293469	4	AAAGGTTCTGAATCAAACGG;AACATTCCGATTATGGACAC;ATTGCATCATCAGCAGATGG;GTCCAATTATAAGTAAACAT	-2.57;-1.6;-0.3;0.3	71;271;17731;57466	4.14E+00;2.44E+00;1.43E+00;5.18E-01	19976;59711;77171;77371	1.86E+00;7.28E-01;3.75E-01;1.57E-03	2.600793618	-1.171880558
GET1	-1.245497645	4.63823519	6	TTCTAATATAGATTTATCAG;ACGGATAAGCTCAAAACCCA;GCACCAGCAACCACGCCCAG;CTCGTCCATCATGTTGACTG;AAATTATTTAAAGCAGCCTG;GTTTGCCAGATATGCCAGGC	-1.67;-1.66;-1.66;-1.59;-0.73;-0.15	263;270;271;324;5141;26274	8.35E+00;6.08E+00;5.14E+00;3.75E+00;2.82E+00;1.70E+00	51168;72301;77118;77171;77172;77179	5.85E+00;3.75E+00;3.60E+00;1.75E+00;1.69E+00;8.83E-03	-1.095600095	3.690081298	6	ACGGATAAGCTCAAAACCCA;TTCTAATATAGATTTATCAG;GCACCAGCAACCACGCCCAG;CTCGTCCATCATGTTGACTG;GTTTGCCAGATATGCCAGGC;AAATTATTTAAAGCAGCCTG	-1.96;-1.78;-1.6;-1.43;0.0;0.19	143;189;275;435;37082;50236	7.84E+00;6.06E+00;4.06E+00;1.96E+00;1.13E+00;1.10E+00	27206;40360;77007;77167;77253;77299	5.46E+00;3.73E+00;1.84E+00;6.69E-01;6.16E-01;4.78E-03	4.164158244	-1.17054887
MMGT1	-1.136846694	3.045701012	4	CAGGCACTTACGCTGCGCAG;TGCAGGAGAGTTTAAAGACA;GGAAAAGGCGGCGTGGGCTA;AATATGAACTATACCGTAAC	-2.08;-1.01;-0.75;-0.71	120;2103;4850;5615	4.56E+00;3.04E+00;2.38E+00;2.21E+00	71827;72592;75339;77322	2.85E+00;1.68E+00;1.00E+00;2.67E-03	-1.145848425	2.405236836	4	CAGGCACTTACGCTGCGCAG;TGCAGGAGAGTTTAAAGACA;GGAAAAGGCGGCGTGGGCTA;AATATGAACTATACCGTAAC	-2.69;-1.61;-0.55;0.27	57;267;8313;55377	4.15E+00;2.53E+00;2.36E+00;5.83E-01	22065;69129;77175;77385	1.87E+00;1.26E+00;3.80E-01;1.26E-03	2.725468924	-1.14134756
NPAS4	-1.077848041	2.780640697	4	GCCTGCATCTACACTCGCAA;TCTCCAAGCAGAACTAAGCA;GTAGTGTTGAGCAGAAGCGT;GAGAGTGTGAGCGAGCATCT	-2.03;-0.96;-0.9;-0.42	132;2502;2990;13253	3.66E+00;3.07E+00;2.23E+00;2.17E+00	64189;74452;74940;77310	2.08E+00;1.78E+00;9.32E-01;2.94E-03	-1.173987997	3.163600552	4	GCCTGCATCTACACTCGCAA;TCTCCAAGCAGAACTAAGCA;GAGAGTGTGAGCGAGCATCT;GTAGTGTTGAGCAGAAGCGT	-1.99;-1.53;-0.66;-0.51	135;321;5711;9335	3.99E+00;3.68E+00;2.83E+00;2.16E+00	68107;71731;77121;77307	2.21E+00;1.79E+00;1.55E+00;3.01E-03	2.972120625	-1.125918019
CAMLG	-1.114389819	2.522692715	4	ACAGCGGACTCGGTCCAGAG;TTGACATCACTACTGCACTC;CAGTTGGGTCCCCTTTACCT;TTGAAACGGAAGGAACGCTG	-2.36;-1.46;-0.76;0.12	72;495;4735;44143	3.62E+00;3.07E+00;2.43E+00;9.76E-01	33299;72707;76947;77370	1.70E+00;1.60E+00;4.97E-01;1.59E-03	-1.133350428	2.727027194	4	ACAGCGGACTCGGTCCAGAG;TTGACATCACTACTGCACTC;TTGAAACGGAAGGAACGCTG;CAGTTGGGTCCCCTTTACCT	-2.23;-1.49;-0.52;-0.3	107;369;9185;17873	3.87E+00;2.55E+00;2.26E+00;2.23E+00	59569;68257;77073;77335	1.73E+00;1.42E+00;1.18E+00;2.38E-03	2.624859955	-1.123870124
UBBP4	-0.940877087	1.469345592	1	TTCTGACTACAACATCCAGA	-0.94	2628	1.47E+00	74814	1.50E-02	-1.258378852	2.014489135	1	TTCTGACTACAACATCCAGA	-1.26	749	2.01E+00	76693	4.22E-03	1.741917363	-1.09962797
ACACA	-1.136154158	3.192167856	4	TATTTGCCTAGGTACCGAAG;AATGCATGCGGTCTATCCGT;TGATGGGTCCATGATAACCG;CCAGAGTCCCACATTCCCTG	-1.72;-1.3;-1.15;-0.38	228;773;1286;14947	4.75E+00;3.23E+00;2.86E+00;1.93E+00	62495;76156;76669;77214	2.80E+00;1.63E+00;1.41E+00;5.10E-03	-1.058809726	3.242412017	4	TGATGGGTCCATGATAACCG;AATGCATGCGGTCTATCCGT;TATTTGCCTAGGTACCGAAG;CCAGAGTCCCACATTCCCTG	-1.47;-1.36;-0.74;-0.66	387;560;4280;5618	4.56E+00;3.51E+00;3.20E+00;1.71E+00	71824;73162;76882;77055	2.85E+00;1.79E+00;1.55E+00;8.68E-03	3.217289937	-1.097481942
RABGGTA	-0.925596584	2.45828021	4	GAGCCAACGGTGATAAAACC;CAGACGAGCAGCTATTCAGG;GCTGCAGGACTCACTAAGAG;ATGACGCGAAATGTATGTTG	-1.57;-1.11;-0.77;-0.26	342;1491;4594;20613	3.11E+00;2.67E+00;2.30E+00;1.76E+00	56829;72848;75951;77100	1.73E+00;1.26E+00;1.14E+00;7.67E-03	-1.2509457	3.637179057	4	GCTGCAGGACTCACTAAGAG;GAGCCAACGGTGATAAAACC;ATGACGCGAAATGTATGTTG;CAGACGAGCAGCTATTCAGG	-1.95;-1.42;-0.96;-0.67	144;462;2039;5508	4.59E+00;4.15E+00;3.68E+00;2.13E+00	71934;75403;76980;77298	2.87E+00;2.40E+00;1.63E+00;3.21E-03	3.047729634	-1.088271142
OR4A4P	-1.091129972	1.688667769	1	GGGCTTCACACAGAATCCAA	-1.09	1586	1.69E+00	75856	8.98E-03	-1.069526705	1.732421801	1	GGGCTTCACACAGAATCCAA	-1.07	1434	1.73E+00	76008	8.11E-03	1.710544785	-1.080328339
MEN1	-0.90169048	2.460587451	4	AGGATAGAGGGACAGGTCGA;CCAGACAGTCAATGCCGGTG;CCAGGCATGATCCTCAGACA;GAACGTTGGTAGGGATGACG	-1.46;-1.03;-0.86;-0.26	492;1954;3394;20532	3.49E+00;2.44E+00;2.31E+00;1.60E+00	56910;74047;75488;76950	1.98E+00;1.26E+00;1.03E+00;1.10E-02	-1.225857971	3.122802465	4	CCAGGCATGATCCTCAGACA;GAACGTTGGTAGGGATGACG;CCAGACAGTCAATGCCGGTG;AGGATAGAGGGACAGGTCGA	-2.26;-1.43;-0.98;-0.24	102;442;1934;20854	4.22E+00;3.71E+00;2.28E+00;2.28E+00	56588;75508;77000;77340	2.45E+00;1.65E+00;1.24E+00;2.27E-03	2.791694958	-1.063774225
CIR1	-1.070106096	3.390955434	4	GCACCCCTCGGAGCTAATAG;AGACCGAATACAAATTTGAA;GACCGCAAATGATCCATCAC;GGAGATGAACGTGTAAAGAA	-1.35;-1.06;-0.99;-0.88	664;1740;2245;3221	5.52E+00;4.02E+00;2.54E+00;1.48E+00	74221;75197;75702;76778	3.56E+00;2.32E+00;1.08E+00;1.49E-02	-1.049842925	2.511991174	4	GACCGCAAATGATCCATCAC;AGACCGAATACAAATTTGAA;GCACCCCTCGGAGCTAATAG;GGAGATGAACGTGTAAAGAA	-2.28;-1.0;-0.89;-0.03	99;1777;2627;34348	3.82E+00;2.52E+00;2.29E+00;1.41E+00	43095;74815;75665;77343	2.19E+00;1.07E+00;7.12E-01;2.20E-03	2.951473304	-1.059974511
LOC107986642	-0.741811973	1.190261603	1	CCAGACCGGGGAAATCGACG	-0.74	4997	1.19E+00	72445	2.90E-02	-1.368929472	2.154971666	1	CCAGACCGGGGAAATCGACG	-1.37	542	2.15E+00	76900	3.04E-03	1.672616634	-1.055370723
RPL36AP46	-1.183979063	1.825637593	1	AGAACCTTCTGTAAGAAGTG	-1.18	1157	1.83E+00	76285	6.53E-03	-0.895286804	1.481750059	1	AGAACCTTCTGTAAGAAGTG	-0.9	2554	1.48E+00	74888	1.46E-02	1.653693826	-1.039632934
ARL5B	-1.088717077	2.706868291	4	GAACACAAAGTAATTATAGT;TTGATTGCAGGATTTACGGA;TTACAATTGGTAAAGAATGG;CACATATTACTCAAATACAG	-1.85;-1.7;-0.74;-0.07	179;241;5046;31464	4.24E+00;2.99E+00;2.04E+00;1.56E+00	45976;72396;77201;77263	1.91E+00;1.65E+00;7.98E-01;4.00E-03	-0.963501624	2.720599142	4	TTACAATTGGTAAAGAATGG;TTGATTGCAGGATTTACGGA;GAACACAAAGTAATTATAGT;CACATATTACTCAAATACAG	-1.71;-0.92;-0.82;-0.4	215;2349;3243;13089	3.55E+00;3.09E+00;2.28E+00;1.96E+00	64353;74199;75093;77227	2.02E+00;1.79E+00;9.56E-01;4.81E-03	2.713733717	-1.026109351
LOC645181	-1.244685449	1.913998958	1	CATCGAGAACCCCAACCGGG	-1.24	944	1.91E+00	76498	5.32E-03	-0.785852749	1.32406828	1	CATCGAGAACCCCAACCGGG	-0.79	3672	1.32E+00	73770	2.11E-02	1.619033619	-1.015269099
INACTIVE_4T_5	-1.771897023	2.579340785	1	ATATTTTATGACATAAAAAT	-1.77	204	2.58E+00	77238	1.14E-03	-0.252491778	0.586488502	1	ATATTTTATGACATAAAAAT	-0.25	20067	5.86E-01	57375	1.30E-01	1.582914643	-1.012194401
RNASEK	-1.154050827	2.704723527	4	AACGTCCTCAATCAACACAG;CGCCTGGGGAGTGATCATGT;CGCCATAAAGAAGGGAGTCG;AAGCGGGCTCGGAAAGCGGT	-2.35;-1.28;-0.73;-0.24	74;812;5127;21276	3.19E+00;2.97E+00;2.42E+00;2.24E+00	56166;72315;76630;77368	1.64E+00;1.39E+00;1.22E+00;1.64E-03	-0.862592288	1.7894918	4	AACGTCCTCAATCAACACAG;CGCCTGGGGAGTGATCATGT;AAGCGGGCTCGGAAAGCGGT;CGCCATAAAGAAGGGAGTCG	-2.28;-1.2;-0.11;0.14	98;908;28765;46760	3.09E+00;2.30E+00;8.90E-01;8.76E-01	30682;48677;76534;77344	1.34E+00;4.85E-01;4.57E-01;2.18E-03	2.247107663	-1.008321557
EMC4	-0.911665711	1.597410197	4	GCTTGTCCAAGTAACCGACT;CCGAGGCCGGCGCTTCAAGT;ATGGCCATAAGTGCCTGAAT;TCATACACACCATCATAGTA	-2.85;-0.6;-0.21;0.02	39;7775;23182;37519	2.70E+00;1.31E+00;1.26E+00;1.12E+00	39923;54260;69667;77403	6.30E-01;5.79E-01;5.34E-01;8.53E-04	-1.102063602	2.122095316	4	GCTTGTCCAAGTAACCGACT;CCGAGGCCGGCGCTTCAAGT;TCATACACACCATCATAGTA;ATGGCCATAAGTGCCTGAAT	-3.06;-0.79;-0.28;-0.28	37;3576;18625;18784	2.72E+00;2.46E+00;1.93E+00;1.37E+00	58658;58817;73866;77405	1.36E+00;7.95E-01;6.99E-01;8.08E-04	1.859752757	-1.006864656
LOC101927372	-1.227735655	1.888103231	1	TCTCACTCACAAAAGTCTGG	-1.23	1002	1.89E+00	76440	5.65E-03	-0.774961611	1.30815998	1	TCTCACTCACAAAAGTCTGG	-0.77	3809	1.31E+00	73633	2.19E-02	1.598131605	-1.001348633
RBFOX2	-1.194744412	3.50512945	4	CGGAAGTACGCAAGCCCACG;GTGTGGCACCCCATACTCTG;TATGGTCCGGAGTTATATGC;AGAGACATGCAGCCGTTTCG	-1.72;-1.28;-1.12;-0.66	227;833;1423;6505	4.61E+00;4.30E+00;3.17E+00;1.93E+00	70937;76019;76609;77215	2.71E+00;2.66E+00;1.38E+00;5.08E-03	-0.803002603	2.352867665	4	TATGGTCCGGAGTTATATGC;CGGAAGTACGCAAGCCCACG;AGAGACATGCAGCCGTTTCG;GTGTGGCACCCCATACTCTG	-1.19;-1.05;-0.77;-0.2	942;1520;3833;23220	3.34E+00;2.65E+00;2.09E+00;1.33E+00	54222;73609;75922;76500	1.88E+00;1.13E+00;1.12E+00;2.12E-02	2.928998557	-0.998873507
MOB4P2	-1.184932992	1.826388968	1	TTTGAGTGCAAGTATCTGGA	-1.18	1155	1.83E+00	76287	6.52E-03	-0.799162488	1.342058309	1	TTTGAGTGCAAGTATCTGGA	-0.8	3523	1.34E+00	73919	2.02E-02	1.584223639	-0.99204774
GET3	-0.956342447	2.269970138	4	CTGAAGTGGATCTTCGTCGG;TTCCCCACCATCGTGGAGCG;CGCATTTCCCGGCATCGATG;GCCTGACGAGTTCTTCGAGG	-2.1;-1.05;-0.9;0.23	117;1801;3077;50833	3.62E+00;2.51E+00;2.22E+00;7.31E-01	26609;74365;75641;77325	2.06E+00;1.06E+00;4.10E-01;2.60E-03	-1.024962515	2.493161411	4	CTGAAGTGGATCTTCGTCGG;TTCCCCACCATCGTGGAGCG;CGCATTTCCCGGCATCGATG;GCCTGACGAGTTCTTCGAGG	-2.73;-1.23;-0.96;0.82	53;837;2011;74032	4.17E+00;3.16E+00;2.56E+00;7.82E-02	3410;75431;76605;77389	2.42E+00;1.38E+00;8.13E-01;1.17E-03	2.381565775	-0.990652481
KMT2A	-0.617016483	1.699910882	4	AGAAAGGACGTCGATCGAGG;AGGGGTCTTAATGATCCGCG;AAGATCAGTAGCGGTCCCGG;TTGACCATAATTATGCTCAG	-1.09;-0.63;-0.51;-0.24	1593;7108;10392;21447	2.23E+00;2.08E+00;1.38E+00;1.11E+00	55995;67050;70334;75849	1.21E+00;1.09E+00;5.61E-01;3.61E-02	-1.257222977	4.167071235	4	AGAAAGGACGTCGATCGAGG;TTGACCATAATTATGCTCAG;AAGATCAGTAGCGGTCCCGG;AGGGGTCTTAATGATCCGCG	-1.5;-1.48;-1.07;-0.99	362;382;1438;1846	6.49E+00;4.60E+00;3.84E+00;1.73E+00	75596;76004;77060;77080	4.28E+00;2.70E+00;1.71E+00;8.12E-03	2.933491059	-0.93711973
HSD17B12	-0.425065976	0.980788199	4	CAGAATAGATGGTCAAGAGT;ATGACACAATTGGTACTGCC;GAGCGAGTACGAAATACGCA;TCTATTTCAGTGAACAACGT	-2.05;-0.52;0.17;0.69	127;10103;47620;69832	2.19E+00;1.11E+00;4.46E-01;1.80E-01	7610;29822;67339;77315	5.40E-01;4.73E-01;4.65E-01;2.83E-03	-1.443521835	4.851678449	4	GAGCGAGTACGAAATACGCA;CAGAATAGATGGTCAAGAGT;TCTATTTCAGTGAACAACGT;ATGACACAATTGGTACTGCC	-1.7;-1.5;-1.4;-1.17	224;359;485;1000	7.56E+00;6.01E+00;3.89E+00;1.94E+00	76442;76957;77083;77218	5.07E+00;3.64E+00;1.74E+00;5.01E-03	2.916233324	-0.934293906
P2RX5-TAX1BP3	-1.023865604	5.044567572	12	CCCCGACAGCGCTGACACCG;CCCGTGTGACATAAATACCC;TCATTCTCAAGGCGGGAAGG;GCCGCCGTTCATCAGCGAGG;GATTGGAGACAAGATCATGC;CCGGCAATAATCCAGGACGG;TGATTGTGACCCCCAACCAG;AGACGGCTAAAAGAATAGTG;GGACAGCGACTGCCACGCTG;GTCACACGGGTGTCTGAAGG;CTGGGCTGGAATGACGTAGT;GAAATTCACAAGCTGCGTCA	-3.57;-1.4;-1.29;-1.16;-0.99;-0.91;-0.88;-0.62;-0.55;-0.45;-0.24;-0.21	18;587;793;1238;2247;2893;3184;7313;9091;12034;21297;23057	6.90E+00;6.41E+00;6.31E+00;6.19E+00;5.70E+00;5.68E+00;5.23E+00;4.88E+00;4.55E+00;3.67E+00;2.56E+00;2.45E+00	54385;56145;65408;68351;70129;74258;74549;75195;76204;76649;76855;77424	5.46E+00;5.16E+00;4.97E+00;4.86E+00;4.49E+00;4.36E+00;4.07E+00;3.56E+00;3.11E+00;2.21E+00;1.08E+00;1.14E-03	-0.807763862	3.124440225	12	CCCCGACAGCGCTGACACCG;CCGGCAATAATCCAGGACGG;TCATTCTCAAGGCGGGAAGG;GCCGCCGTTCATCAGCGAGG;AGACGGCTAAAAGAATAGTG;GTCACACGGGTGTCTGAAGG;GGACAGCGACTGCCACGCTG;CTGGGCTGGAATGACGTAGT;TGATTGTGACCCCCAACCAG;CCCGTGTGACATAAATACCC;GAAATTCACAAGCTGCGTCA;GATTGGAGACAAGATCATGC	-2.95;-2.48;-2.02;-1.36;-0.97;-0.75;-0.63;-0.12;0.04;0.31;0.34;0.88	42;80;133;555;1975;4129;6412;28342;39729;57623;59625;74811	5.97E+00;5.91E+00;5.15E+00;4.86E+00;4.82E+00;4.16E+00;2.19E+00;1.59E+00;1.20E+00;8.08E-01;6.48E-01;1.80E-01	2631;17816;19819;37713;49100;71030;73313;75467;76887;77309;77362;77400	4.12E+00;3.77E+00;3.75E+00;3.73E+00;3.63E+00;1.92E+00;1.15E+00;8.74E-01;5.92E-01;5.89E-01;5.55E-01;2.76E-03	4.084503899	-0.915814733
PUM1	-0.752578201	2.005443424	4	TCTTAGACAGGAATCGCCCG;TAAGCAGCAGGAGCCAACAC;CTTAAGGACTTACCGATGTG;CAAACATCGATGGCCTACTG	-1.31;-1.03;-0.34;-0.33	736;1948;16703;16901	2.64E+00;2.44E+00;1.50E+00;1.43E+00	60541;60739;75494;76706	1.49E+00;1.03E+00;7.65E-01;1.66E-02	-1.057063032	3.351779582	4	TCTTAGACAGGAATCGCCCG;CTTAAGGACTTACCGATGTG;TAAGCAGCAGGAGCCAACAC;CAAACATCGATGGCCTACTG	-1.37;-1.22;-1.02;-0.62	531;850;1686;6552	4.39E+00;4.29E+00;3.15E+00;1.57E+00	70890;75756;76592;76911	2.65E+00;2.57E+00;1.37E+00;1.19E-02	2.678611503	-0.904820617
FAR1	-0.833163733	2.412085284	4	AATATGCTTGCGATTACAGT;ACAGACACCACAAGAGCGAG;CAACTGGCACCAACAATCGA;AGCACTAATCCTTTCCACTG	-1.18;-0.94;-0.84;-0.37	1184;2602;3714;15112	3.38E+00;2.84E+00;2.20E+00;1.23E+00	62330;73728;74840;76258	1.90E+00;1.62E+00;9.16E-01;2.67E-02	-0.964617076	2.847783994	4	AGCACTAATCCTTTCCACTG;ACAGACACCACAAGAGCGAG;AATATGCTTGCGATTACAGT;CAACTGGCACCAACAATCGA	-1.72;-1.48;-1.24;0.58	208;376;794;69316	5.37E+00;3.85E+00;1.97E+00;1.93E-01	8126;76648;77066;77234	3.21E+00;1.72E+00;5.21E-01;4.65E-03	2.629934639	-0.898890405
TRIM51CP	-0.956232201	1.492771605	1	TGAATCCAGAGCTCAGTGCA	-0.96	2490	1.49E+00	74952	1.42E-02	-0.841056155	1.403533471	1	TGAATCCAGAGCTCAGTGCA	-0.84	3058	1.40E+00	74384	1.75E-02	1.448152538	-0.898644178
TGFBRAP1	-1.052492861	2.897810236	4	CTTGCTCAAACTGTATGCAG;AGCCCGGAGGAACATTCCAA;CCTATCCTCTTGACGATCGG;TCTTACCTACTGCTTAGACG	-1.88;-0.89;-0.76;-0.68	168;3152;4666;6143	4.40E+00;3.09E+00;2.06E+00;2.04E+00	71299;72776;74290;77274	2.74E+00;1.72E+00;8.43E-01;3.75E-03	-0.734131657	2.223100328	4	CTTGCTCAAACTGTATGCAG;TCTTACCTACTGCTTAGACG;CCTATCCTCTTGACGATCGG;AGCCCGGAGGAACATTCCAA	-1.18;-0.71;-0.62;-0.43	986;4886;6576;11896	3.25E+00;2.65E+00;1.68E+00;1.31E+00	65546;70866;72556;76456	1.91E+00;1.44E+00;6.83E-01;2.22E-02	2.560455282	-0.893312259
VPS54	-0.868464277	2.080749209	4	TCGATCATGGCATATATCTG;TATAAGTGATGCATTCGGTG;CTCCTAAAGATACCTTCGAA;CTTGAGCAGATCAAACCACT	-1.81;-1.27;-0.58;0.19	188;862;8296;48567	3.14E+00;2.36E+00;2.02E+00;8.11E-01	28875;69146;76580;77254	1.37E+00;1.26E+00;4.34E-01;4.20E-03	-0.906955089	1.779455819	4	TCGATCATGGCATATATCTG;TATAAGTGATGCATTCGGTG;CTTGAGCAGATCAAACCACT;CTCCTAAAGATACCTTCGAA	-2.7;-0.43;-0.25;-0.24	55;11999;20129;20624	2.55E+00;2.30E+00;1.28E+00;9.88E-01	56818;57313;65443;77387	1.26E+00;6.54E-01;4.27E-01;1.21E-03	1.930102514	-0.887709683
ATXN7L3	-0.490179305	1.438876708	4	CATCGCTCAGGAGATATACG;GCTTCGCAGCCTGCTAACCA;CACGGACCCTGATAGCATGA;GCAGCCGAATCGCCAACCGC	-0.73;-0.73;-0.61;0.11	5211;5251;7568;43506	2.47E+00;1.62E+00;1.00E+00;6.61E-01	33936;69874;72191;72231	1.33E+00;6.58E-01;5.08E-01;1.21E-01	-1.283607229	4.09779768	4	CATCGCTCAGGAGATATACG;GCAGCCGAATCGCCAACCGC;CACGGACCCTGATAGCATGA;GCTTCGCAGCCTGCTAACCA	-1.6;-1.57;-1.11;-0.86	277;297;1244;2921	5.69E+00;4.79E+00;4.06E+00;1.85E+00	74521;76198;77145;77165	3.69E+00;2.83E+00;1.82E+00;6.20E-03	2.768337194	-0.886893267
EP300	-0.751225737	2.480810924	4	CTGTAATAAGTGGCATCACG;GGTACGACTAGGTACAGGCG;GTGGCACGAAGATATTACTC;ATGGTGAACCATAAGGATTG	-0.82;-0.75;-0.74;-0.69	3854;4907;5007;5858	4.49E+00;3.00E+00;1.68E+00;7.67E-01	71584;72435;72535;73588	2.80E+00;1.66E+00;6.81E-01;8.87E-02	-1.018896477	3.375815869	4	GGTACGACTAGGTACAGGCG;ATGGTGAACCATAAGGATTG;CTGTAATAAGTGGCATCACG;GTGGCACGAAGATATTACTC	-1.36;-0.96;-0.91;-0.84	551;2014;2447;3049	5.62E+00;3.91E+00;2.41E+00;1.56E+00	74393;74995;75428;76891	3.63E+00;2.25E+00;1.02E+00;1.24E-02	2.928313396	-0.885061107
EIF4G2	-0.916628204	1.986660186	4	GAACGATGACGTCCCATGGT;ATTAGACCATGAACGAGCCA;CAACATCTTGATCTTAGCAA;AATGCAAATGAGGCTGTCAA	-2.19;-1.07;-0.29;-0.12	96;1721;19120;28299	2.55E+00;2.31E+00;1.75E+00;1.34E+00	49143;58322;75721;77346	1.08E+00;9.07E-01;6.83E-01;2.13E-03	-0.847443987	2.365026392	4	GAACGATGACGTCCCATGGT;ATTAGACCATGAACGAGCCA;AATGCAAATGAGGCTGTCAA;CAACATCTTGATCTTAGCAA	-1.44;-1.11;-0.47;-0.37	427;1245;10708;14321	2.93E+00;2.82E+00;2.04E+00;1.66E+00	63121;66734;76197;77015	1.69E+00;1.21E+00;1.07E+00;9.58E-03	2.175843289	-0.882036096
UNC50	-0.943250528	2.038723523	4	GGATAAAATGCAAAATGACC;AATCTATGAGTACAACCCAA;TCATTATCGAAAACAGACGA;ACAGAGCAGAGACTATGATG	-2.38;-0.67;-0.47;-0.25	68;6283;11602;20838	2.46E+00;2.28E+00;1.94E+00;1.48E+00	56604;65839;71159;77374	1.24E+00;1.01E+00;5.99E-01;1.50E-03	-0.819299516	2.090339275	4	GGATAAAATGCAAAATGACC;AATCTATGAGTACAACCCAA;TCATTATCGAAAACAGACGA;ACAGAGCAGAGACTATGATG	-1.64;-1.2;-0.6;0.16	255;918;7040;48078	3.08E+00;2.56E+00;1.88E+00;8.28E-01	29364;70402;76525;77187	1.39E+00;1.34E+00;4.40E-01;5.71E-03	2.064531399	-0.881275022
TRIM51BP	-0.949026686	2.073714515	2	TGAATCCAGAGCTCAGTGCA;AAACCACCAGAACCAGATGC	-0.96;-0.94	2490;2620	2.94E+00;1.21E+00	74822;74952	1.18E+00;2.84E-02	-0.803528888	1.855624259	2	TGAATCCAGAGCTCAGTGCA;AAACCACCAGAACCAGATGC	-0.84;-0.77	3058;3921	2.59E+00;1.12E+00	73521;74384	1.02E+00;3.50E-02	1.964669387	-0.876277787
TRIM51EP	-0.949026686	2.073714515	2	TGAATCCAGAGCTCAGTGCA;AAACCACCAGAACCAGATGC	-0.96;-0.94	2490;2620	2.94E+00;1.21E+00	74822;74952	1.18E+00;2.84E-02	-0.803528888	1.855624259	2	TGAATCCAGAGCTCAGTGCA;AAACCACCAGAACCAGATGC	-0.84;-0.77	3058;3921	2.59E+00;1.12E+00	73521;74384	1.02E+00;3.50E-02	1.964669387	-0.876277787
TRIM51FP	-0.949026686	2.073714515	2	TGAATCCAGAGCTCAGTGCA;AAACCACCAGAACCAGATGC	-0.96;-0.94	2490;2620	2.94E+00;1.21E+00	74822;74952	1.18E+00;2.84E-02	-0.803528888	1.855624259	2	TGAATCCAGAGCTCAGTGCA;AAACCACCAGAACCAGATGC	-0.84;-0.77	3058;3921	2.59E+00;1.12E+00	73521;74384	1.02E+00;3.50E-02	1.964669387	-0.876277787
ATP5PDP1	-0.482077441	0.959896301	2	TGCTCTAAAAACCATTGACT;GGATAAATATACTGCCCAGG	-0.85;-0.11	3563;28666	1.06E+00;8.63E-01	48776;73879	3.31E-01;4.09E-02	-1.267050699	2.510969895	2	TGCTCTAAAAACCATTGACT;GGATAAATATACTGCCCAGG	-1.7;-0.83	219;3180	2.77E+00;2.25E+00	74262;77223	1.10E+00;2.45E-03	1.735433098	-0.87456407
CHORDC1	-0.793261695	2.118139738	4	GAAAGACCGGAACACCTGGG;CTTCTAGACTCTCTAGACCC;GTACAAAAGGGAAACACATG;TAGAAGCAATAAAAAGACCA	-1.53;-1.27;-0.8;0.42	392;871;4171;61026	3.23E+00;3.13E+00;1.70E+00;4.14E-01	16416;73271;76571;77050	1.81E+00;1.36E+00;3.82E-01;8.79E-03	-0.938267658	2.806866256	4	TAGAAGCAATAAAAAGACCA;CTTCTAGACTCTCTAGACCC;GTACAAAAGGGAAACACATG;GAAAGACCGGAACACCTGGG	-1.36;-1.18;-0.74;-0.47	563;966;4249;10718	3.44E+00;3.20E+00;3.04E+00;1.55E+00	66724;73193;76476;76879	2.04E+00;1.79E+00;1.32E+00;1.27E-02	2.462502997	-0.865764677
UBR4	-0.950757111	2.696469542	4	GGTGTCAATGAGTTGCAGCG;GAAGATCTCGATATATGACG;GGAACCGATTGATATAGCGT;TTAAGCATGTCTAACACGAG	-1.57;-0.86;-0.81;-0.56	340;3416;4070;8726	3.79E+00;3.26E+00;1.97E+00;1.76E+00	68716;73372;74026;77102	2.29E+00;1.83E+00;8.12E-01;7.62E-03	-0.780387041	2.222703807	4	GGTGTCAATGAGTTGCAGCG;GGAACCGATTGATATAGCGT;GAAGATCTCGATATATGACG;TTAAGCATGTCTAACACGAG	-1.37;-0.78;-0.72;-0.25	534;3744;4679;20085	3.08E+00;2.34E+00;1.90E+00;1.57E+00	57357;72763;73698;76908	1.71E+00;1.29E+00;7.78E-01;1.20E-02	2.459586675	-0.865572076
LOC105369333	-0.916967521	1.435499719	1	CGCTTGGCACGGTAGCTCAG	-0.92	2841	1.44E+00	74601	1.62E-02	-0.771958742	1.303848766	1	CGCTTGGCACGGTAGCTCAG	-0.77	3847	1.30E+00	73595	2.21E-02	1.369674242	-0.844463132
CLTC	-0.824988944	2.387288976	4	TAATAAGTTCCAGATCACAT;GGTCAGCCTTAATTGCAGTG;GTACTCCAGACACTATCCGT;AAGTTGGCACACCACCTACA	-1.26;-0.83;-0.71;-0.49	887;3768;5535;10714	3.44E+00;2.87E+00;1.89E+00;1.35E+00	66728;71907;73674;76555	2.04E+00;1.58E+00;7.76E-01;2.00E-02	-0.855645483	1.550834132	4	GGTCAGCCTTAATTGCAGTG;AAGTTGGCACACCACCTACA;TAATAAGTTCCAGATCACAT;GTACTCCAGACACTATCCGT	-2.67;-0.66;-0.29;0.19	60;5817;18233;50104	2.51E+00;1.54E+00;1.40E+00;7.56E-01	27338;59209;71625;77382	7.11E-01;6.24E-01;4.17E-01;1.32E-03	1.969061554	-0.840317214
SLC25A30	-0.685782047	1.257881243	4	TGCCTGGCGTAACATCGCGG;GTGTGTCCCTTACTGCGCAG;GAATGTTGCACGCATTAGTG;CTATTCATTGAACGCCCAGA	-2.58;-0.39;-0.29;0.51	60;14528;19055;64472	2.51E+00;1.35E+00;8.56E-01;3.18E-01	12970;58387;62914;77382	6.85E-01;4.13E-01;3.95E-01;1.32E-03	-0.989146941	2.173942196	4	TGCCTGGCGTAACATCGCGG;CTATTCATTGAACGCCCAGA;GTGTGTCCCTTACTGCGCAG;GAATGTTGCACGCATTAGTG	-2.31;-1.14;-0.46;-0.05	93;1118;11127;33289	2.92E+00;2.32E+00;1.99E+00;1.47E+00	44153;66315;76324;77349	1.26E+00;1.04E+00;7.42E-01;2.07E-03	1.715911719	-0.837464494
COG8	-0.771585696	2.394259913	4	TCCGTGTCATTGGCTACCTG;CCATATTACAAAAACCATCG;CTGGAGACCGACCTTTACCG;AACTACAAGACCTTCATCCG	-0.91;-0.9;-0.73;-0.54	2887;3080;5147;9297	3.68E+00;2.96E+00;2.06E+00;8.76E-01	68145;72295;74362;74555	2.22E+00;1.64E+00;8.51E-01;6.60E-02	-0.89961196	2.572442645	4	AACTACAAGACCTTCATCCG;CTGGAGACCGACCTTTACCG;TCCGTGTCATTGGCTACCTG;CCATATTACAAAAACCATCG	-1.51;-1.02;-0.64;-0.43	351;1662;6032;12234	3.21E+00;2.76E+00;2.58E+00;1.75E+00	65208;71410;75780;77091	1.88E+00;1.51E+00;1.09E+00;7.87E-03	2.483351279	-0.835598828
EMC3	-0.818361071	1.959365949	8	GTAACATAGGCTTAAAACGG;AAGAAAGTGATGATAACGAT;CACCAATAAGAATCATAGGG;TCAACCCTCCCCTGACACCC;AACATACCAGTCATAGGAGA;TCCTACGTCAGGCCTCTGAG;TTTCAAGTGTCTACCTGGGC;AAGAAACCATCGAAGCAGAA	-3.54;-2.0;-1.14;-0.26;-0.13;-0.01;0.03;0.51	19;142;1349;20388;27542;35410;38418;64348	4.03E+00;3.57E+00;2.71E+00;1.53E+00;1.12E+00;1.07E+00;1.00E+00;6.44E-01	13094;39024;42032;49900;57054;76093;77300;77423	2.12E+00;1.84E+00;9.75E-01;7.47E-01;7.14E-01;6.54E-01;4.32E-01;8.08E-04	-0.839236425	2.007661534	8	AAGAAAGTGATGATAACGAT;GTAACATAGGCTTAAAACGG;CACCAATAAGAATCATAGGG;TCAACCCTCCCCTGACACCC;AACATACCAGTCATAGGAGA;AAGAAACCATCGAAGCAGAA;TCCTACGTCAGGCCTCTGAG;TTTCAAGTGTCTACCTGGGC	-3.15;-2.63;-0.94;-0.58;-0.12;-0.07;0.28;0.5	34;64;2187;7524;27978;31816;55943;66783	4.73E+00;2.96E+00;2.46E+00;2.38E+00;1.33E+00;1.05E+00;6.42E-01;5.14E-01	10659;21499;45626;49464;69918;75255;77378;77408	2.19E+00;1.73E+00;1.51E+00;8.73E-01;7.02E-01;5.13E-01;4.08E-01;1.48E-03	1.983513742	-0.828798748
SDAD1	-0.662947088	1.662801338	4	CGTCATAATAACGTACCTTG;CCTTTAGGGTAAGCCTACAG;TCATCACCTAGTACCCCCAG;CCCAAGAAAGAATGTCAAAG	-1.32;-1.23;-0.1;-0.0	728;984;29759;35928	3.03E+00;1.44E+00;1.33E+00;8.55E-01	41514;47683;76458;76714	1.31E+00;6.69E-01;4.74E-01;1.64E-02	-0.978602741	3.212354529	4	CCTTTAGGGTAAGCCTACAG;CGTCATAATAACGTACCTTG;CCCAAGAAAGAATGTCAAAG;TCATCACCTAGTACCCCCAG	-1.23;-1.05;-0.93;-0.71	827;1523;2283;4856	4.81E+00;4.00E+00;2.65E+00;1.38E+00	72586;75159;75919;76615	3.03E+00;2.31E+00;1.13E+00;1.86E-02	2.437577933	-0.820774914
GABPA	-0.89408078	2.405170118	4	TCTTTCTAGATCCCATACAG;CTCCAGAGAATTTCTCCCCG;AAGCAGAGTGCACAGAAGAA;CCGAAATGTTGAGTGTGGTG	-1.63;-0.86;-0.57;-0.51	295;3449;8569;10225	3.52E+00;2.32E+00;1.96E+00;1.82E+00	67217;68873;73993;77147	2.10E+00;1.24E+00;8.09E-01;6.61E-03	-0.742355343	2.082758427	4	CTCCAGAGAATTTCTCCCCG;TCTTTCTAGATCCCATACAG;AAGCAGAGTGCACAGAAGAA;CCGAAATGTTGAGTGTGGTG	-1.24;-1.09;-0.33;-0.32	809;1342;16405;16795	2.76E+00;2.66E+00;1.52E+00;1.39E+00	60647;61037;76100;76633	1.50E+00;1.18E+00;7.77E-01;1.82E-02	2.243964272	-0.818218061
SP2	-0.734051064	2.204722303	4	TTGATAGGGACAAGTTTCCG;CTTGTTAGTCTTAGACAGCG;TGCCAATATCCAGTACCAGG;AGGCGTGCGGATGTAGACCT	-1.1;-0.65;-0.63;-0.55	1513;6592;7122;9216	3.70E+00;2.55E+00;1.44E+00;1.13E+00	68226;70320;70850;75929	2.23E+00;1.38E+00;5.84E-01;3.43E-02	-0.898981352	2.122443381	4	TGCCAATATCCAGTACCAGG;TTGATAGGGACAAGTTTCCG;AGGCGTGCGGATGTAGACCT;CTTGTTAGTCTTAGACAGCG	-1.99;-1.14;-0.28;-0.19	137;1141;18550;23658	2.90E+00;2.15E+00;2.06E+00;1.38E+00	53784;58892;76301;77305	1.25E+00;1.10E+00;7.01E-01;3.05E-03	2.163582842	-0.816516208
KDM2A	-0.851343615	2.120294246	4	AATGTAGAGTATATTCAGCG;AATGATTACACTAACCGTGG;GACCGAGTCACCATACCCCG;CAACATTGAAGATCGGACAC	-1.66;-1.04;-0.47;-0.23	278;1853;11547;21818	2.49E+00;2.20E+00;1.95E+00;1.85E+00	55624;65895;75589;77164	1.19E+00;1.05E+00;1.02E+00;6.23E-03	-0.7671997	2.181740994	4	AATGTAGAGTATATTCAGCG;AATGATTACACTAACCGTGG;CAACATTGAAGATCGGACAC;GACCGAGTCACCATACCCCG	-1.28;-1.24;-0.8;0.25	701;797;3496;54415	3.45E+00;3.21E+00;1.45E+00;6.13E-01	23027;73946;76645;76741	1.95E+00;1.40E+00;3.84E-01;1.58E-02	2.15101762	-0.809271658
DHPS	-0.688013434	1.753464722	4	GTGCTGCACAAGGTAGCGAA;GTGCGCGGTAATTCACACCG;TAAGTGCGGGACTAAACACA;TGGGCGAGTTTAGCCTCAGG	-1.68;-1.1;-0.55;0.57	255;1544;9192;66701	2.64E+00;2.23E+00;1.88E+00;2.59E-01	10741;68250;75898;77187	1.18E+00;1.12E+00;4.50E-01;5.71E-03	-0.92049639	2.034414021	4	GTGCGCGGTAATTCACACCG;TAAGTGCGGGACTAAACACA;GTGCTGCACAAGGTAGCGAA;TGGGCGAGTTTAGCCTCAGG	-2.23;-1.12;-0.53;0.2	106;1184;8790;51102	2.87E+00;2.29E+00;2.26E+00;7.22E-01	26340;68652;76258;77336	1.23E+00;1.22E+00;4.08E-01;2.36E-03	1.893939371	-0.804254912
KCMF1	-0.791101841	1.765563453	4	GTACGTAGAATGTTTCACCC;AGGCGATCCTAATCATGTCA;GTTGTAACTGAGAAGCGGAA;AATGCAGTGCATATTAACAA	-1.97;-0.83;-0.55;0.19	149;3780;9030;48696	2.25E+00;2.12E+00;1.89E+00;8.06E-01	28746;68412;73662;77293	1.20E+00;7.75E-01;4.33E-01;3.32E-03	-0.795832977	2.381507978	4	GTACGTAGAATGTTTCACCC;AGGCGATCCTAATCATGTCA;GTTGTAACTGAGAAGCGGAA;AATGCAGTGCATATTAACAA	-1.14;-1.01;-0.96;-0.07	1142;1710;2033;31342	4.15E+00;2.55E+00;1.57E+00;1.25E+00	46100;75409;75732;76300	2.41E+00;1.08E+00;8.02E-01;2.58E-02	2.073535715	-0.793467409
TBC1D23	-0.381966713	1.11785449	4	AGAAGACATGTATATGAACA;CAGTTGTATAAATCGCTGCG;TTTCCACTTAGATTCAGACC;AGACTCCTATGCACTCAACT	-0.76;-0.69;-0.39;0.31	4762;5894;14494;55443	1.67E+00;1.53E+00;6.92E-01;5.81E-01	21999;62948;71548;72680	8.57E-01;6.20E-01;3.80E-01;1.10E-01	-1.194869753	3.847384992	4	AGACTCCTATGCACTCAACT;CAGTTGTATAAATCGCTGCG;AGAAGACATGTATATGAACA;TTTCCACTTAGATTCAGACC	-1.51;-1.29;-1.28;-0.7	352;677;691;5047	5.55E+00;4.74E+00;3.35E+00;1.75E+00	72395;76751;76765;77090	3.33E+00;2.99E+00;1.47E+00;7.89E-03	2.482619741	-0.788418233
RASGRP2	-0.712498101	1.762950346	4	ACTATGGCAACTACCGGCGT;CACCTACCAACAATCCCGGA;CATCACACACTTTGTCCACG;TCTGGATCAGTATCAGACGG	-1.56;-0.64;-0.54;-0.11	355;6833;9519;28903	2.19E+00;1.74E+00;1.71E+00;1.41E+00	48539;67923;70609;77087	1.16E+00;8.85E-01;5.73E-01;7.96E-03	-0.838413323	2.267387849	4	CACCTACCAACAATCCCGGA;ACTATGGCAACTACCGGCGT;TCTGGATCAGTATCAGACGG;CATCACACACTTTGTCCACG	-1.43;-1.21;-0.61;-0.1	436;884;6778;29342	3.12E+00;2.61E+00;1.69E+00;1.65E+00	48100;70664;76558;77006	1.42E+00;1.36E+00;8.69E-01;9.79E-03	2.015169098	-0.775455712
LUC7L2	-0.797054086	2.522332147	6	AGGAGCTGAAGGGAATGTGG;GTTCCAGAAAGGACATCATG;CCATGACCTGGCTTTAAGAG;CTGGCAGAGACTTACCGTCC;TTTGGGGGTAAACTGCACCT;TCATGATAATGACAGACGAC	-1.71;-1.14;-1.0;-0.69;-0.13;-0.12	236;1357;2168;5913;27701;28356	3.40E+00;3.36E+00;2.62E+00;2.37E+00;1.74E+00;1.65E+00	49086;49741;71529;75274;76085;77206	2.15E+00;1.98E+00;1.60E+00;1.02E+00;9.94E-01;7.92E-03	-0.734059854	2.987286221	6	CCATGACCTGGCTTTAAGAG;CTGGCAGAGACTTACCGTCC;AGGAGCTGAAGGGAATGTGG;GTTCCAGAAAGGACATCATG;TCATGATAATGACAGACGAC;TTTGGGGGTAAACTGCACCT	-1.11;-0.89;-0.71;-0.71;-0.63;-0.35	1219;2594;4754;4870;6398;15144	4.67E+00;4.25E+00;3.69E+00;2.42E+00;1.83E+00;1.06E+00	62298;71044;72572;72688;74848;76223	3.23E+00;2.86E+00;2.39E+00;1.36E+00;7.71E-01;4.13E-02	2.754809184	-0.76555697
PTAR1	-0.792990089	2.222994792	4	GGCGGTAGTGAAATCCACTG;ATGCTGCCTTAACAGGCGAT;TATACCTAGCTTCAGGACAT;GCCAAGCTAGATGTCAAGGT	-1.16;-1.02;-0.79;-0.2	1277;1983;4294;23517	3.19E+00;2.43E+00;2.07E+00;1.20E+00	53925;73148;75459;76165	1.78E+00;1.11E+00;1.02E+00;2.89E-02	-0.726840495	2.292057893	4	GGCGGTAGTGAAATCCACTG;TATACCTAGCTTCAGGACAT;GCCAAGCTAGATGTCAAGGT;ATGCTGCCTTAACAGGCGAT	-0.96;-0.84;-0.72;-0.38	2049;3050;4588;13892	3.11E+00;2.98E+00;2.07E+00;1.01E+00	63550;72854;74392;75393	1.73E+00;1.72E+00;8.55E-01;4.66E-02	2.257526342	-0.759915292
PEX12	-0.753172107	1.728538639	4	GGCCATGTTCACAAATGGGT;TCTGGAGCACAAACCAGCTA;GCTTAAAGAGAATTGTAATG;GAGACCCGCTCTTCAGCATG	-1.91;-0.55;-0.34;-0.22	163;9203;16540;22578	2.14E+00;2.08E+00;1.51E+00;1.18E+00	54864;60902;68239;77279	1.15E+00;7.71E-01;4.88E-01;3.64E-03	-0.76342086	2.491012424	4	TCTGGAGCACAAACCAGCTA;GGCCATGTTCACAAATGGGT;GAGACCCGCTCTTCAGCATG;GCTTAAAGAGAATTGTAATG	-0.98;-0.84;-0.67;-0.57	1937;3061;5583;7696	4.01E+00;2.86E+00;2.06E+00;1.03E+00	69746;71859;74381;75505	2.45E+00;1.57E+00;8.54E-01;4.40E-02	2.109775532	-0.758296483
PABIR1	-0.705656857	1.959186716	4	ACACCGGCGAAGTGTCACTG;GCAGATAAGCCACTCCTGGG;AATGAAATCGATGCGCTTGG;GGACTTGATCAACCGAGAGA	-1.07;-0.94;-0.56;-0.26	1704;2674;8922;20494	2.31E+00;2.27E+00;2.18E+00;1.08E+00	56948;68520;74768;75738	1.26E+00;1.21E+00;9.06E-01;3.86E-02	-0.803600873	2.617812478	4	GCAGATAAGCCACTCCTGGG;AATGAAATCGATGCGCTTGG;ACACCGGCGAAGTGTCACTG;GGACTTGATCAACCGAGAGA	-1.07;-0.82;-0.71;-0.62	1420;3334;4821;6605	4.28E+00;3.04E+00;1.99E+00;1.16E+00	70837;72621;74108;76022	2.64E+00;1.69E+00;8.21E-01;3.21E-02	2.288499597	-0.754628865
CSTF3	-0.76099359	1.744243617	4	GTCCGAAGAGTTTATCAACG;AACTCGTTCAAACAAAACTC;TTGGAGCATTCTCATTCGAG;TCATATGTCCGAGAAACCAA	-1.81;-0.86;-0.25;-0.12	191;3433;20895;28140	2.01E+00;1.97E+00;1.76E+00;1.24E+00	49302;56547;74009;77251	9.13E-01;8.10E-01;6.33E-01;4.27E-03	-0.745610623	1.95717198	4	TCATATGTCCGAGAAACCAA;AACTCGTTCAAACAAAACTC;TTGGAGCATTCTCATTCGAG;GTCCGAAGAGTTTATCAACG	-1.57;-0.78;-0.33;-0.3	296;3789;16278;17447	2.59E+00;1.89E+00;1.82E+00;1.53E+00	59995;61164;73653;77146	1.45E+00;7.82E-01;7.74E-01;6.63E-03	1.850707798	-0.753302106
POTENTIALLY_ACTIVE_120	-0.543289272	0.92100199	1	TCTCAACAGGTTTCTACCAT	-0.54	9289	9.21E-01	68153	5.55E-02	-0.962136378	1.582760444	1	TCTCAACAGGTTTCTACCAT	-0.96	2024	1.58E+00	75418	1.15E-02	1.251881217	-0.752712825
YKT6	-0.729713647	1.734415166	4	GAAGGAAGACACATCGTATG;CAGCGTCCTCTACAAAGGCG;ACCCTACCTGGTATCTACTG;GACAGGATAGACTGGCCAGT	-1.58;-1.11;-0.23;0.0	330;1467;22062;36635	2.68E+00;1.77E+00;1.30E+00;1.18E+00	40807;55380;75975;77112	1.15E+00;6.51E-01;6.04E-01;7.40E-03	-0.763092156	1.997771059	4	GAAGGAAGACACATCGTATG;CAGCGTCCTCTACAAAGGCG;ACCCTACCTGGTATCTACTG;GACAGGATAGACTGGCCAGT	-1.51;-1.03;-0.28;-0.24	346;1620;18680;20996	2.60E+00;2.27E+00;1.75E+00;1.37E+00	56446;58762;75822;77096	1.24E+00;1.11E+00;6.97E-01;7.76E-03	1.866093112	-0.746402901
SCGB2A2	-0.876023824	2.412887208	4	AAATCACATTCTCCAATAAG;GGGAGAGGGCCGCCAGCATG;TTCATCTATGGCATTTGTAG;TATTCAGTCTTAGACACTTG	-1.44;-0.89;-0.87;-0.31	522;3179;3322;18137	3.52E+00;2.52E+00;2.03E+00;1.58E+00	59305;74120;74263;76920	2.00E+00;1.41E+00;8.39E-01;1.17E-02	-0.613660439	1.818799309	4	TATTCAGTCTTAGACACTTG;AAATCACATTCTCCAATAAG;GGGAGAGGGCCGCCAGCATG;TTCATCTATGGCATTTGTAG	-1.08;-0.56;-0.5;-0.32	1395;8062;9636;16790	2.66E+00;2.17E+00;1.28E+00;1.17E+00	60652;67806;69381;76047	1.50E+00;1.15E+00;5.24E-01;3.16E-02	2.115843258	-0.744842131
LOC100505728	-0.156805621	0.472347085	1	CCGTACGATACAGGACGTCG	-0.16	26099	4.72E-01	51343	1.78E-01	-1.332257165	2.103641117	1	CCGTACGATACAGGACGTCG	-1.33	610	2.10E+00	76832	3.43E-03	1.287994101	-0.744531393
GNG5P3	-0.98332567	1.530655312	1	TTGAACCACTTTCTTCATAG	-0.98	2282	1.53E+00	75160	1.30E-02	-0.499109607	0.901885923	1	TTGAACCACTTTCTTCATAG	-0.5	9707	9.02E-01	67735	5.82E-02	1.216270618	-0.741217639
SYS1-DBNDD2	-0.893377186	2.991454084	8	GCCCAGCGAGCCGTAATACA;CTGCGACTCGAGATGCAGAT;GCATGAGGACGATCTGCGAC;TCAGTTCCGCAGCTACGTGT;TGGTGATACTCACCAGGTGA;AGTAGAACTTATTGACCTTG;GGAAGTGAATGTGGACACAC;GGGCATACCAGACGACTGGG	-2.76;-1.2;-1.15;-0.91;-0.81;-0.42;-0.04;0.14	47;1114;1307;2928;4011;13145;33783;45256	4.75E+00;3.91E+00;3.61E+00;3.34E+00;2.32E+00;2.28E+00;1.87E+00;1.87E+00	32186;43659;64297;73431;74514;76135;76328;77395	3.39E+00;2.60E+00;2.35E+00;2.14E+00;1.21E+00;1.11E+00;9.83E-01;2.06E-03	-0.586944007	1.833459303	8	GCCCAGCGAGCCGTAATACA;GCATGAGGACGATCTGCGAC;CTGCGACTCGAGATGCAGAT;TGGTGATACTCACCAGGTGA;TCAGTTCCGCAGCTACGTGT;AGTAGAACTTATTGACCTTG;GGAAGTGAATGTGGACACAC;GGGCATACCAGACGACTGGG	-2.2;-1.25;-0.69;-0.65;-0.44;0.05;0.24;0.25	109;765;5157;5858;11806;40013;53318;54479	2.78E+00;2.59E+00;2.55E+00;1.95E+00;1.93E+00;1.22E+00;9.05E-01;7.38E-01	22963;24124;37429;65636;71584;72285;76677;77333	1.79E+00;1.71E+00;1.13E+00;1.09E+00;6.94E-01;6.33E-01;5.38E-01;4.85E-03	2.412456693	-0.740160597
USO1	-0.797326933	1.968604495	4	GCTGGCCAGTTATTATGTGG;GCTGCTGCAATAACCCACAC;CTTGTATACCCACTTCCAAG;GGACTTACTAGCGGATTCCA	-1.55;-1.09;-0.51;-0.04	364;1600;10395;33505	2.61E+00;2.08E+00;1.73E+00;1.46E+00	43937;67047;75842;77078	1.11E+00;1.09E+00;7.36E-01;8.16E-03	-0.681497164	1.847595312	4	GGACTTACTAGCGGATTCCA;GCTGCTGCAATAACCCACAC;GCTGGCCAGTTATTATGTGG;CTTGTATACCCACTTCCAAG	-1.34;-0.9;-0.67;0.18	599;2496;5598;49333	2.85E+00;2.23E+00;1.52E+00;7.83E-01	28109;71844;74946;76843	1.57E+00;9.32E-01;4.26E-01;1.35E-02	1.908099904	-0.739412048
AGPS	-0.717776308	1.758720024	4	GTACCAATGAGTGCAAAGCG;TGCCACTAAGAGGGTACCTA;CAATTTGACAGCTCATGTAG;GAATATCTATGGCAATATCG	-1.45;-1.16;-0.21;-0.05	505;1254;23243;32581	2.82E+00;1.59E+00;1.50E+00;1.12E+00	44861;54199;76188;76937	1.21E+00;7.63E-01;5.77E-01;1.13E-02	-0.760090968	2.297341467	4	CAATTTGACAGCTCATGTAG;GTACCAATGAGTGCAAAGCG;GAATATCTATGGCAATATCG;TGCCACTAAGAGGGTACCTA	-1.04;-1.01;-0.77;-0.22	1573;1694;3837;22133	3.34E+00;2.56E+00;2.18E+00;1.12E+00	55309;73605;75748;75869	1.88E+00;1.18E+00;1.09E+00;3.56E-02	2.028030746	-0.738933638
CNGB3	-0.620721945	1.458958944	4	TGAAGCCCAGTAATAAACAC;AGCCCTCTACAAGAAAAAGT;GGCGCGGAAGTAGTTCTGAT;CAGATCGACTCTATCTCCTG	-1.56;-0.61;-0.38;0.07	361;7566;14725;40721	1.74E+00;1.65E+00;1.33E+00;1.12E+00	36721;62717;69876;77081	8.47E-01;5.59E-01;5.42E-01;8.09E-03	-0.852590866	2.304603081	4	TGAAGCCCAGTAATAAACAC;AGCCCTCTACAAGAAAAAGT;GGCGCGGAAGTAGTTCTGAT;CAGATCGACTCTATCTCCTG	-1.52;-1.11;-0.53;-0.25	332;1255;8838;20004	2.82E+00;2.35E+00;2.28E+00;1.77E+00	57438;68603;76187;77110	1.29E+00;1.21E+00;1.21E+00;7.44E-03	1.881781012	-0.736656405
C10orf95-AS1	-0.364315379	0.699930045	1	AGCCCCGCTCTGGATCCCGC	-0.36	15454	7.00E-01	61988	9.67E-02	-1.106783998	1.790673416	1	AGCCCCGCTCTGGATCCCGC	-1.11	1254	1.79E+00	76188	7.08E-03	1.24530173	-0.735549689
UVRAG	-0.69645666	1.954097744	4	AGGAATCCCTAAATGAGCTG;GACTAGGGACTCCAGACTTG;TATGAATTATAGGATATCTG;AAAATCGAGACTTCGCCACG	-1.28;-0.57;-0.49;-0.44	817;8532;10719;12636	3.15E+00;2.04E+00;1.39E+00;1.24E+00	64806;66723;68910;76625	1.84E+00;1.07E+00;5.08E-01;1.84E-02	-0.77161715	2.024827596	4	AGGAATCCCTAAATGAGCTG;AAAATCGAGACTTCGCCACG;TATGAATTATAGGATATCTG;GACTAGGGACTCCAGACTTG	-1.56;-0.83;-0.47;-0.22	306;3148;10635;21774	2.20E+00;2.05E+00;2.04E+00;1.81E+00	55668;66807;74294;77136	1.19E+00;1.07E+00;8.43E-01;6.86E-03	1.98946267	-0.734036905
ZNF207	-0.716001343	2.062928953	4	GGAACACCTGGCATTAATGG;TGGAAGAACAGACATAGAGT;ATGGGTGGAATGATGCCACC;ATGCAATGAATAGCTAAGCC	-1.02;-0.84;-0.76;-0.24	1989;3701;4653;21392	3.09E+00;2.23E+00;1.91E+00;1.02E+00	56050;72789;73741;75453	1.72E+00;1.21E+00;7.82E-01;4.52E-02	-0.751459202	2.12651938	4	TGGAAGAACAGACATAGAGT;ATGGGTGGAATGATGCCACC;ATGCAATGAATAGCTAAGCC;GGAACACCTGGCATTAATGG	-1.27;-0.9;-0.71;-0.13	732;2542;4742;27667	3.06E+00;2.22E+00;1.79E+00;1.43E+00	49775;72700;74900;76710	1.70E+00;9.31E-01;9.25E-01;1.65E-02	2.094724167	-0.733730272
PRAMEF34P	-0.237348021	0.64887354	2	TTCTCCAGCAGAGCTCCGAG;ATTTCTGCCAAAGTAGAAGG	-0.42;-0.05	13292;32596	7.52E-01;5.46E-01	44846;64150	3.12E-01;1.64E-01	-1.22506579	1.972164184	2	TTCTCCAGCAGAGCTCCGAG;ATTTCTGCCAAAGTAGAAGG	-2.09;-0.36	121;14782	2.51E+00;1.44E+00	62660;77321	5.10E-01;1.35E-03	1.310518862	-0.731206905
PRAMEF36P	-0.237348021	0.64887354	2	TTCTCCAGCAGAGCTCCGAG;ATTTCTGCCAAAGTAGAAGG	-0.42;-0.05	13292;32596	7.52E-01;5.46E-01	44846;64150	3.12E-01;1.64E-01	-1.22506579	1.972164184	2	TTCTCCAGCAGAGCTCCGAG;ATTTCTGCCAAAGTAGAAGG	-2.09;-0.36	121;14782	2.51E+00;1.44E+00	62660;77321	5.10E-01;1.35E-03	1.310518862	-0.731206905
LRRC37A16P	-0.635687576	1.043748846	1	ACCTCCCTAGAAGACTCAGA	-0.64	7002	1.04E+00	70440	4.12E-02	-0.810849581	1.358131174	1	ACCTCCCTAGAAGACTCAGA	-0.81	3395	1.36E+00	74047	1.95E-02	1.20094001	-0.723268579
RPL23AP65	-1.138478158	1.758315603	1	TAAAGCTGAAGCCAAAGCGA	-1.14	1351	1.76E+00	76091	7.64E-03	-0.305438129	0.648172181	1	TAAAGCTGAAGCCAAAGCGA	-0.31	17410	6.48E-01	60032	1.11E-01	1.203243892	-0.721958144
LOC112268113	-1.138478158	1.758315603	1	TAAAGCTGAAGCCAAAGCGA	-1.14	1351	1.76E+00	76091	7.64E-03	-0.305438129	0.648172181	1	TAAAGCTGAAGCCAAAGCGA	-0.31	17410	6.48E-01	60032	1.11E-01	1.203243892	-0.721958144
NAA35	-0.479389161	1.241756768	4	TACTTGGGGGAAAGCACCGG;AAGTAGCCTCTGGTTCACAA;TAGAGTACTCGAAGTCGACA;TCAGATCCATGGACATAACA	-1.57;-1.03;0.13;0.55	345;1934;45000;65913	2.45E+00;1.75E+00;4.83E-01;2.80E-01	11529;32442;75508;77097	1.03E+00;4.49E-01;4.35E-01;7.73E-03	-0.962390328	2.385957608	4	AAGTAGCCTCTGGTTCACAA;TCAGATCCATGGACATAACA;TACTTGGGGGAAAGCACCGG;TAGAGTACTCGAAGTCGACA	-1.94;-1.18;-0.62;-0.12	147;995;6529;28325	3.02E+00;2.66E+00;2.12E+00;1.75E+00	49117;70913;76447;77295	1.45E+00;1.31E+00;9.06E-01;3.28E-03	1.813857188	-0.720889745
TCERG1	-0.291674166	0.866400499	4	GGAAGGGGAACACGAAACGG;GATGTTGAAGTGGATACTGC;GGTGGAAACATCATACCCGG;ATAGAACATTAGAATCAACC	-1.43;-0.46;-0.06;0.78	542;11908;32181;71647	1.56E+00;9.93E-01;7.75E-01;1.35E-01	5795;45261;65534;76900	6.25E-01;4.51E-01;4.29E-01;1.22E-02	-1.147052055	3.906646517	4	ATAGAACATTAGAATCAACC;GGAAGGGGAACACGAAACGG;GATGTTGAAGTGGATACTGC;GGTGGAAACATCATACCCGG	-1.32;-1.27;-1.01;-0.98	628;713;1715;1889	6.45E+00;4.37E+00;3.30E+00;1.50E+00	75553;75727;76729;76814	4.25E+00;2.55E+00;1.45E+00;1.41E-02	2.386523508	-0.719363111
BCDIN3D-AS1	-0.92508701	1.446177726	1	CTGGATCTATGTCGCAGCAG	-0.93	2772	1.45E+00	74670	1.58E-02	-0.50335208	0.907197634	1	CTGGATCTATGTCGCAGCAG	-0.5	9589	9.07E-01	67853	5.74E-02	1.17668768	-0.714219545
TRAPPC11	-0.675677761	1.790108931	4	ATTATCGGAGTGAAGGATGG;CTGAGCAATTGCATCCAATG;TTCATAGAACACAACCACCA;TTATAATATAACCCACAAGG	-1.22;-0.79;-0.62;-0.07	1028;4358;7261;31336	2.52E+00;1.77E+00;1.57E+00;1.29E+00	46106;70181;73084;76414	1.36E+00;8.02E-01;7.23E-01;2.32E-02	-0.747460069	2.389978426	4	ATTATCGGAGTGAAGGATGG;CTGAGCAATTGCATCCAATG;TTCATAGAACACAACCACCA;TTATAATATAACCCACAAGG	-1.01;-0.84;-0.58;-0.56	1699;3051;7548;8053	3.93E+00;2.48E+00;2.07E+00;1.09E+00	69389;69894;74391;75743	2.39E+00;1.33E+00;8.55E-01;3.85E-02	2.090043679	-0.711568915
H2BP3	-0.504443688	0.871019884	1	CATGGCCTTAGAGGAGATGC	-0.5	10422	8.71E-01	67020	6.28E-02	-0.914181873	1.510754803	1	CATGGCCTTAGAGGAGATGC	-0.91	2389	1.51E+00	75053	1.36E-02	1.190887343	-0.70931278
TMSB4XP6	-0.891250305	1.394816358	1	TTTCTCGATCTCAGCCATAT	-0.89	3120	1.39E+00	74322	1.79E-02	-0.526244743	0.938362728	1	TTTCTCGATCTCAGCCATAT	-0.53	8925	9.38E-01	68517	5.32E-02	1.166589543	-0.708747524
TAF6L	-0.526728834	1.510470768	4	GCAGACGAACTCCAAGATTG;CACCCCTTACCCGATCCTTG;AGATCCTGGCAGATCCTGTG;TCATGAAGCACACCAAACGC	-0.98;-0.81;-0.68;0.36	2328;3992;6109;58209	2.74E+00;1.84E+00;9.60E-01;4.96E-01	19233;71333;73450;75114	1.50E+00;7.55E-01;3.75E-01;5.30E-02	-0.890655644	2.690186558	4	AGATCCTGGCAGATCCTGTG;GCAGACGAACTCCAAGATTG;CACCCCTTACCCGATCCTTG;TCATGAAGCACACCAAACGC	-1.43;-0.86;-0.71;-0.56	441;2868;4767;8039	3.94E+00;3.06E+00;2.12E+00;1.65E+00	69403;72675;74574;77001	2.40E+00;1.70E+00;8.79E-01;9.90E-03	2.100328663	-0.708692239
BRD2	-1.174091824	2.798813853	4	CCAGCTGCAATACCTACACA;ACCACTCTCTCTACGCATAG;ACAGTGGTAGGTATCTCAGG;CTTGTTGTAAATGTAACAGT	-2.2;-1.61;-0.85;-0.04	95;308;3600;33805	4.03E+00;3.42E+00;2.31E+00;1.44E+00	43637;73842;77134;77347	1.93E+00;1.80E+00;7.27E-01;2.11E-03	-0.241082555	0.771041833	4	CCAGCTGCAATACCTACACA;ACCACTCTCTCTACGCATAG;CTTGTTGTAAATGTAACAGT;ACAGTGGTAGGTATCTCAGG	-1.38;-0.32;0.33;0.42	511;16515;58644;63323	1.59E+00;7.72E-01;3.75E-01;3.50E-01	14119;18798;60927;76931	6.93E-01;3.99E-01;3.82E-01;1.15E-02	1.784927843	-0.707587189
IL1RAPL2	-0.582712414	1.470663265	4	TATTCGTACCAACTATAGCA;AATATGGTTTCACTCAGCTG;AGTGTTATAGATGTCCAGCT;AGAAGCATAATAATACAGAA	-1.46;-0.4;-0.25;-0.23	486;14168;21051;22224	2.17E+00;1.61E+00;1.23E+00;8.73E-01	55218;56391;63274;76956	1.17E+00;6.29E-01;3.99E-01;1.09E-02	-0.821929953	1.912106643	4	TATTCGTACCAACTATAGCA;AGTGTTATAGATGTCCAGCT;AATATGGTTTCACTCAGCTG;AGAAGCATAATAATACAGAA	-2.05;-0.72;-0.69;0.18	128;4618;5139;49429	2.96E+00;2.18E+00;1.72E+00;7.80E-01	28013;72303;72824;77314	1.64E+00;7.03E-01;4.25E-01;2.85E-03	1.691384954	-0.702321183
MULTIPLE_INTERGENIC_SITES_7	-0.49308045	0.856876239	1	GGCAAACGGAAGTATATAGG	-0.49	10767	8.57E-01	66675	6.50E-02	-0.902536651	1.493994233	1	GGCAAACGGAAGTATATAGG	-0.9	2483	1.49E+00	74959	1.41E-02	1.175435236	-0.697808551
POTENTIALLY_ACTIVE_38	-0.35016731	0.682576888	1	CCACACAAGAAAAAAATGAC	-0.35	16084	6.83E-01	61358	1.01E-01	-1.03717971	1.691966224	1	CCACACAAGAAAAAAATGAC	-1.04	1574	1.69E+00	75868	8.91E-03	1.187271556	-0.69367351
TAF7	-0.682205729	2.153885393	4	ACAGTAGAGGCATATTCTGG;GCGTCATGGAATCGTCAGAG;CTGAAGCTGTTAGTACTCGG;GGAATGTCTGGTCACAGGCA	-0.89;-0.65;-0.62;-0.58	3158;6771;7411;8411	3.86E+00;2.50E+00;1.42E+00;8.42E-01	69031;70031;70671;74284	2.34E+00;1.35E+00;5.75E-01;7.23E-02	-0.703610668	1.907271056	4	ACAGTAGAGGCATATTCTGG;GGAATGTCTGGTCACAGGCA;CTGAAGCTGTTAGTACTCGG;GCGTCATGGAATCGTCAGAG	-1.42;-0.86;-0.73;0.19	458;2909;4473;50275	3.14E+00;2.11E+00;1.63E+00;7.50E-01	27167;72969;74533;76984	1.75E+00;8.73E-01;4.16E-01;1.03E-02	2.030578225	-0.692908198
ACSL3	-0.385721739	1.115952983	4	ATGATTACTGCAATATCTGA;GTGGTGAAGAGTAACCAATG;TATCTAAAGTATCACATCCA;GAAAGTTCGAAGCTTGCTAG	-0.74;-0.57;-0.16;-0.06	4976;8475;25796;31971	1.54E+00;1.24E+00;1.01E+00;6.77E-01	45471;51646;68967;72466	7.82E-01;5.29E-01;5.10E-01;1.15E-01	-0.999859974	2.716808492	4	TATCTAAAGTATCACATCCA;ATGATTACTGCAATATCTGA;GTGGTGAAGAGTAACCAATG;GAAAGTTCGAAGCTTGCTAG	-1.81;-1.11;-0.69;-0.4	179;1253;5207;13257	3.07E+00;2.95E+00;2.82E+00;2.04E+00	64185;72235;76189;77263	1.78E+00;1.63E+00;1.21E+00;4.00E-03	1.916380737	-0.692790856
HIRA	-0.838476176	2.504027217	4	ATGTCTGAAACGGCCGCTGG;TGTGTGCGGTGGTCAAACAG;GAGCCTAGCCATCATGACCG;GGGTTGACATGGGACCCTGT	-1.08;-0.96;-0.96;-0.36	1673;2444;2498;15579	3.89E+00;2.79E+00;2.25E+00;1.09E+00	61863;74944;74998;75769	2.23E+00;1.58E+00;9.41E-01;3.79E-02	-0.546784764	1.600479903	4	GAGCCTAGCCATCATGACCG;ATGTCTGAAACGGCCGCTGG;GGGTTGACATGGGACCCTGT;TGTGTGCGGTGGTCAAACAG	-1.04;-0.51;-0.37;-0.28	1585;9376;14597;18821	2.46E+00;1.66E+00;1.17E+00;1.11E+00	58621;62845;68066;75857	1.36E+00;8.53E-01;4.83E-01;3.59E-02	2.05225356	-0.69263047
SREK1	-0.521444181	1.647600204	4	AACCGTGTTAGTTAGATGCT;CAGACCAAAATTCTGTACCA;GCCACCACTTATGGGAAACG;TAAAAAACGCTCTAAATCAA	-0.73;-0.49;-0.48;-0.39	5135;10903;11296;14643	2.89E+00;1.97E+00;1.06E+00;6.66E-01	62799;66146;66539;72307	1.66E+00;1.03E+00;4.47E-01;1.19E-01	-0.852833732	2.76502934	4	CAGACCAAAATTCTGTACCA;TAAAAAACGCTCTAAATCAA;GCCACCACTTATGGGAAACG;AACCGTGTTAGTTAGATGCT	-1.16;-0.86;-0.75;-0.64	1054;2854;4170;6055	4.43E+00;3.23E+00;2.12E+00;1.28E+00	71387;73272;74588;76388	2.75E+00;1.81E+00;8.80E-01;2.38E-02	2.206314772	-0.687138956
VMA21	-0.750369922	1.958815015	4	GTCCCTATTGGACATCCCAA;CAGGGCTACCTGAACTCAGG;CATGGAGCGCCCGGATAAGG;TAATGATCACTGTTCCTATT	-1.51;-1.05;-0.77;0.33	405;1828;4573;56710	3.11E+00;2.50E+00;1.69E+00;5.41E-01	20732;72869;75614;77037	1.73E+00;1.06E+00;3.76E-01;9.09E-03	-0.623855036	1.827449284	4	GTCCCTATTGGACATCCCAA;CAGGGCTACCTGAACTCAGG;CATGGAGCGCCCGGATAAGG;TAATGATCACTGTTCCTATT	-1.14;-0.95;-0.75;0.35	1140;2084;4180;59806	3.23E+00;2.39E+00;1.25E+00;4.49E-01	17636;73262;75358;76302	1.81E+00;1.00E+00;3.77E-01;2.57E-02	1.893132149	-0.687112479
MBNL1	-0.519239631	1.331390927	4	GTATGTAGAGAGTTCCAGAG;CTTGGTGCAACTGAAAACAT;GTATGTCGAGAGTACCAACG;CCCACATTTAAAAACGCAGT	-1.09;-0.75;-0.33;0.1	1604;4791;16840;42809	1.69E+00;1.49E+00;1.11E+00;1.03E+00	34633;60602;72651;75838	7.60E-01;6.90E-01;5.20E-01;3.63E-02	-0.850712972	1.884193637	4	GTATGTCGAGAGTACCAACG;GTATGTAGAGAGTTCCAGAG;CTTGGTGCAACTGAAAACAT;CCCACATTTAAAAACGCAGT	-2.05;-1.24;-0.17;0.06	129;802;24844;40875	3.20E+00;2.18E+00;1.11E+00;1.05E+00	36567;52598;76640;77313	1.40E+00;5.56E-01;5.45E-01;2.87E-03	1.607792282	-0.684976301
HYOU1	-1.061645496	2.580099528	4	AGATTTGACCGTACCCTGGG;TATCCTGACTACGAGTCCAA;AGCTGACTTTCGACCCACAG;AAGGTGATGACTTTGCGTTG	-2.01;-1.41;-0.5;-0.32	135;562;10446;17507	3.51E+00;2.58E+00;2.16E+00;2.07E+00	59935;66996;76880;77307	1.55E+00;1.45E+00;1.09E+00;3.01E-03	-0.300078508	1.023775241	4	AGATTTGACCGTACCCTGGG;AGCTGACTTTCGACCCACAG;TATCCTGACTACGAGTCCAA;AAGGTGATGACTTTGCGTTG	-0.68;-0.47;-0.46;0.41	5407;10569;11056;62707	2.00E+00;1.08E+00;6.48E-01;3.67E-01	14735;66386;66873;72035	1.05E+00;4.54E-01;3.94E-01;1.26E-01	1.801937385	-0.680862002
RPN1	-0.713412752	1.891935273	4	TGAGGACGTGAAGCGCACAG;TGGATACGGATGAAGCACAT;GTAGGTCCTCAGAGCGCGTG;CAGAGTCATCCAAAATAAGG	-1.29;-0.91;-0.34;-0.31	785;2919;16698;17770	2.56E+00;2.10E+00;1.50E+00;1.41E+00	59672;60744;74523;76657	1.43E+00;8.72E-01;7.65E-01;1.77E-02	-0.642191735	1.691987109	4	TGAGGACGTGAAGCGCACAG;CAGAGTCATCCAAAATAAGG;GTAGGTCCTCAGAGCGCGTG;TGGATACGGATGAAGCACAT	-1.36;-0.64;-0.41;-0.15	546;6043;12699;26397	1.87E+00;1.83E+00;1.56E+00;1.51E+00	51045;64743;71399;76896	9.81E-01;9.48E-01;6.12E-01;1.23E-02	1.791961191	-0.677802243
POTENTIALLY_ACTIVE_56	-0.375899045	0.713053446	1	CTCTCTCTCATATAAGCTAG	-0.38	14994	7.13E-01	62448	9.35E-02	-0.971897855	1.596050653	1	CTCTCTCTCATATAAGCTAG	-0.97	1963	1.60E+00	75479	1.11E-02	1.154552049	-0.67389845
PCDHGA12	-0.476795729	1.343417694	4	AGGGACAATATCAACAATAG;GTTCCCGAAAACTCTCCCAG;GATTCTCCGGAACGCTCGCG;TTCGGGGTACTTACTACCGT	-0.78;-0.71;-0.42;0.0	4442;5602;13151;36639	1.79E+00;1.57E+00;1.30E+00;7.16E-01	40803;64291;71840;73000	9.24E-01;6.51E-01;6.36E-01;1.03E-01	-0.869829972	1.824819274	4	AGGGACAATATCAACAATAG;GATTCTCCGGAACGCTCGCG;TTCGGGGTACTTACTACCGT;GTTCCCGAAAACTCTCCCAG	-2.33;-0.66;-0.37;-0.11	90;5643;14350;28786	2.33E+00;1.72E+00;1.68E+00;1.56E+00	48656;63092;71799;77352	8.89E-01;8.64E-01;6.34E-01;2.00E-03	1.584118484	-0.673312851
TM7SF2	-0.569594317	1.311805126	4	AGGGTGGCGACAAACGCCAA;CCCGTCATGTGTGATATCCA;CACCGTTAATAGGATAGCGC;AAGTCGAAGAAACAGATACG	-1.71;-0.59;-0.36;0.38	234;7994;15810;59105	1.92E+00;1.57E+00;1.29E+00;4.69E-01	18337;61632;69448;77208	8.00E-01;5.26E-01;3.76E-01;5.23E-03	-0.772470362	2.228273597	4	AGGGTGGCGACAAACGCCAA;CACCGTTAATAGGATAGCGC;AAGTCGAAGAAACAGATACG;CCCGTCATGTGTGATATCCA	-1.16;-1.09;-0.54;-0.29	1028;1304;8429;18378	2.78E+00;2.50E+00;2.34E+00;1.29E+00	59064;69013;76138;76414	1.39E+00;1.25E+00;1.19E+00;2.32E-02	1.770039362	-0.67103234
METTL16	-0.537020294	1.394860323	4	AGATGGTATAGCTGCATGCT;TCTGACGTGTACTCTCCTAA;CAGCATAAACGAGTTCCCTG;GTATTAACAGAACTAGGCGG	-1.05;-0.8;-0.26;-0.04	1811;4204;20391;33624	1.80E+00;1.45E+00;1.27E+00;1.06E+00	43818;57051;73238;75631	7.36E-01;7.32E-01;6.46E-01;4.11E-02	-0.793854903	2.412414603	4	CAGCATAAACGAGTTCCCTG;AGATGGTATAGCTGCATGCT;GTATTAACAGAACTAGGCGG;TCTGACGTGTACTCTCCTAA	-1.13;-0.99;-0.6;-0.45	1152;1821;6984;11384	3.33E+00;2.57E+00;2.50E+00;1.24E+00	66058;70458;75621;76290	1.97E+00;1.39E+00;1.06E+00;2.60E-02	1.903637463	-0.665437598
EXOC5	-0.814231576	2.110140822	4	TAATGGATGAAAGGATTCAG;TTATATAAAGCAGTGCCAGG;ATCTCTATGATCTGTATACA;GCCAAGTATCGATACTCATG	-1.63;-0.78;-0.43;-0.42	301;4435;13022;13236	3.07E+00;1.81E+00;1.80E+00;1.76E+00	64206;64420;73008;77141	1.78E+00;9.30E-01;7.17E-01;6.74E-03	-0.515128495	1.732965063	4	ATCTCTATGATCTGTATACA;TAATGGATGAAAGGATTCAG;TTATATAAAGCAGTGCCAGG;GCCAAGTATCGATACTCATG	-0.66;-0.57;-0.42;-0.41	5739;7776;12479;12702	3.14E+00;1.85E+00;1.31E+00;6.28E-01	64740;64963;69666;71703	1.83E+00;9.60E-01;5.34E-01;1.34E-01	1.921552943	-0.664680036
DCUN1D4	-0.94067059	2.271234553	4	GAACTCTCATCTCTCAACAC;GGCAGATAAATCATCTCCAG;AAATTGGATGCACAAAACAT;CAGAACCTAACAGAAGACAT	-1.95;-1.34;-0.75;0.27	153;694;4925;53630	3.33E+00;3.02E+00;2.10E+00;6.38E-01	23814;72517;76748;77289	1.67E+00;1.46E+00;3.89E-01;3.41E-03	-0.385569956	1.023539089	4	GGCAGATAAATCATCTCCAG;AAATTGGATGCACAAAACAT;CAGAACCTAACAGAAGACAT;GAACTCTCATCTCTCAACAC	-1.19;-0.26;-0.15;0.06	941;19888;25942;41007	1.33E+00;1.10E+00;1.00E+00;6.60E-01	36435;51500;57554;76501	5.54E-01;5.26E-01;3.75E-01;2.12E-02	1.647386821	-0.663120273
PPP6R3	-0.665663781	1.837664265	4	GGAGTCTTGATCGGTAATTG;CAACCTAATGACATTCAACC;GTTACATGGGACACCTAACG;TCAAAGGGGAATCGTTTAGG	-1.09;-0.86;-0.79;0.09	1565;3397;4305;41902	3.19E+00;1.98E+00;1.12E+00;1.07E+00	35540;73137;74045;75877	1.78E+00;8.14E-01;5.36E-01;3.54E-02	-0.65389696	1.759340743	4	GTTACATGGGACACCTAACG;TCAAAGGGGAATCGTTTAGG;GGAGTCTTGATCGGTAATTG;CAACCTAATGACATTCAACC	-1.3;-0.98;-0.57;0.23	669;1904;7836;52560	2.46E+00;2.43E+00;1.47E+00;6.73E-01	24882;69605;75538;76773	1.30E+00;1.04E+00;3.96E-01;1.51E-02	1.798502504	-0.659780371
BTF3P11	-0.739989492	1.187316635	1	TCAGCTGCTTTGTCTCAGCA	-0.74	5031	1.19E+00	72411	2.92E-02	-0.578534088	1.014141375	1	TCAGCTGCTTTGTCTCAGCA	-0.58	7496	1.01E+00	69946	4.42E-02	1.100729005	-0.65926179
UBXN4	-0.633827764	1.688133282	4	AGAGGACCTCAACATCCGAG;ACTTGTTACAAGAATTCACA;TGATGAACAGTCTACACAGA;ATTAACAAAAAGAATGCTGG	-1.09;-0.93;-0.32;-0.19	1571;2742;17333;24186	2.16E+00;2.02E+00;1.46E+00;1.12E+00	53256;60109;74700;75871	1.08E+00;8.96E-01;7.42E-01;3.56E-02	-0.682990645	1.804165508	4	TGATGAACAGTCTACACAGA;ATTAACAAAAAGAATGCTGG;ACTTGTTACAAGAATTCACA;AGAGGACCTCAACATCCGAG	-1.23;-1.19;-0.29;-0.02	825;934;18401;35114	3.07E+00;1.39E+00;1.38E+00;1.37E+00	42328;59041;76508;76617	1.33E+00;7.06E-01;6.91E-01;1.86E-02	1.746149395	-0.658409205
MULTIPLE_INTERGENIC_SITES_1	-0.930674501	1.455841435	1	AACGTGTGGGACAAGAGCGA	-0.93	2711	1.46E+00	74731	1.55E-02	-0.381341076	0.743619136	1	AACGTGTGGGACAAGAGCGA	-0.38	13975	7.44E-01	63467	8.64E-02	1.099730285	-0.656007789
GET4	-0.487317156	1.40620277	4	ACGAGGCGCACCAGATGTAC;AACAAAACTATTGTGAGTCG;GTGGAGTATTCCACGTCCCG;AAACAAAAGTAGCGCATCGG	-1.29;-0.79;-0.56;0.69	801;4296;8955;69716	2.26E+00;1.78E+00;1.40E+00;1.83E-01	7726;68487;73146;76641	1.20E+00;7.28E-01;5.36E-01;1.80E-02	-0.824291965	2.108760494	4	ACGAGGCGCACCAGATGTAC;GTGGAGTATTCCACGTCCCG;AACAAAACTATTGTGAGTCG;AAACAAAAGTAGCGCATCGG	-1.85;-1.44;-0.56;0.55	168;425;7965;68494	3.75E+00;2.41E+00;2.06E+00;2.13E-01	8948;69477;77017;77274	1.67E+00;1.29E+00;4.95E-01;3.75E-03	1.757481632	-0.65580456
GNB1L	-0.440900652	1.165366546	4	GGATGGATCGGTGGTCCTGT;GGAGGGCAGGAGCGCTGTCG;GCGGAGAGCGGTTACCACCC;GGCACGGCAAGCGTCCAGCG	-1.13;-0.32;-0.28;-0.04	1371;17652;19662;33684	1.45E+00;1.31E+00;1.17E+00;7.31E-01	43758;57780;59790;76071	7.31E-01;6.67E-01;3.77E-01;3.10E-02	-0.866388384	2.471355686	4	GGCACGGCAAGCGTCCAGCG;GCGGAGAGCGGTTACCACCC;GGATGGATCGGTGGTCCTGT;GGAGGGCAGGAGCGCTGTCG	-1.53;-0.9;-0.58;-0.46	327;2555;7379;11011	3.39E+00;2.50E+00;2.21E+00;1.78E+00	66431;70063;74887;77115	2.01E+00;1.35E+00;9.23E-01;7.33E-03	1.818361116	-0.653644518
KTN1	-0.861542626	2.147796134	4	TGAAACTGGACTTATTCAGG;TCTGATAATTTAAAGTCTCG;AACTACGCCAGGATTATGCT;TCGGTGTAAGCAGTTAACCC	-1.63;-1.19;-0.41;-0.21	302;1123;13613;22854	2.91E+00;2.12E+00;1.81E+00;1.75E+00	54588;63829;76319;77140	1.26E+00;1.14E+00;9.00E-01;6.77E-03	-0.42854142	1.107734661	4	TCTGATAATTTAAAGTCTCG;TGAAACTGGACTTATTCAGG;TCGGTGTAAGCAGTTAACCC;AACTACGCCAGGATTATGCT	-1.24;-0.75;-0.02;0.29	810;4142;35251;56799	1.81E+00;1.39E+00;6.87E-01;5.39E-01	20643;42191;73300;76632	7.41E-01;4.33E-01;3.76E-01;1.82E-02	1.627765398	-0.645042023
KCNK7	-0.628110462	1.734560514	4	CTTTCCGCCTGGCGATAGTG;GGACCGCTACCCAGGCACGT;AGCTCTTCCAGAGCTCCGGG;GCCAGCCTCCTTAGCTCTCG	-1.04;-0.8;-0.4;-0.27	1891;4147;14020;19767	2.37E+00;1.81E+00;1.71E+00;1.04E+00	57675;63422;73295;75551	1.31E+00;8.80E-01;7.41E-01;4.29E-02	-0.656898692	2.020362098	4	GGACCGCTACCCAGGCACGT;AGCTCTTCCAGAGCTCCGGG;GCCAGCCTCCTTAGCTCTCG;CTTTCCGCCTGGCGATAGTG	-0.97;-0.7;-0.62;-0.33	1944;4956;6542;16117	2.73E+00;2.66E+00;1.67E+00;1.03E+00	61325;70900;72486;75498	1.54E+00;1.45E+00;6.78E-01;4.41E-02	1.877461306	-0.642504577
CEBPE	-0.952523589	3.016469524	4	CAGTACCAAGTGGCACACTG;CAGACTCGATGTAGGCGGAG;CTTACCTTGAGAACGCGCAG;GCAGCCACTCGAGTTCTCAG	-1.13;-1.04;-0.89;-0.76	1401;1908;3172;4717	4.86E+00;3.58E+00;2.46E+00;1.16E+00	72725;74270;75534;76041	3.07E+00;2.03E+00;1.04E+00;3.17E-02	-0.33144395	1.236027774	4	CAGTACCAAGTGGCACACTG;GCAGCCACTCGAGTTCTCAG;CAGACTCGATGTAGGCGGAG;CTTACCTTGAGAACGCGCAG	-0.46;-0.32;-0.31;-0.23	11009;16716;16994;21173	2.25E+00;1.48E+00;7.65E-01;4.45E-01	56269;60448;60726;66433	1.23E+00;7.54E-01;3.81E-01;2.66E-01	2.126248649	-0.64198377
RPL36AP21	-0.942720355	1.898244183	2	AGAACCTTCTGTAAGAAGTG;AAAGTGACACAGTATAAGAA	-1.18;-0.7	1157;5706	2.27E+00;1.53E+00	71736;76285	8.65E-01;1.31E-02	-0.33913327	0.770399721	2	AGAACCTTCTGTAAGAAGTG;AAAGTGACACAGTATAAGAA	-0.9;0.22	2554;52025	1.20E+00;3.46E-01	25417;74888	3.56E-01;2.91E-02	1.334321952	-0.640926812
SMTN	-0.759142748	1.873415126	4	CCCACTCAGAACTGACACTG;CCCTTGAAAACAGAGCAGGG;GCAAGGGGCTAGCGGCACAC;GGAGTCCATGAACGATGTGG	-1.56;-1.07;-0.58;0.17	350;1720;8310;47723	2.55E+00;2.36E+00;1.75E+00;8.41E-01	29719;69132;75722;77092	1.26E+00;1.08E+00;4.45E-01;7.85E-03	-0.522276851	1.378000516	4	CCCACTCAGAACTGACACTG;CCCTTGAAAACAGAGCAGGG;GGAGTCCATGAACGATGTGG;GCAAGGGGCTAGCGGCACAC	-1.12;-0.75;-0.23;0.01	1201;4190;21161;37633	1.80E+00;1.25E+00;1.23E+00;1.23E+00	39809;56281;73252;76241	7.37E-01;6.27E-01;6.26E-01;2.71E-02	1.625707821	-0.6407098
MUC5B-AS1	-0.357983358	0.692435538	1	CCTGGTCGATGCTTACCTCG	-0.36	15723	6.92E-01	61719	9.86E-02	-0.920653795	1.520684068	1	CCTGGTCGATGCTTACCTCG	-0.92	2335	1.52E+00	75107	1.33E-02	1.106559803	-0.639318577
PAFAH1B1	-0.73688266	2.044888628	4	GACATTTCATTCGACCACAG;ACACAGAGAATGGGTACGTA;TGGCTACTGAAGAAACATTG;TGTATGGGTCGTAGCAACAA	-1.11;-1.04;-0.48;-0.32	1486;1875;11234;17511	2.58E+00;2.48E+00;1.98E+00;1.14E+00	59931;66208;75567;75956	1.45E+00;1.05E+00;1.03E+00;3.36E-02	-0.537627858	1.353949578	4	TGTATGGGTCGTAGCAACAA;ACACAGAGAATGGGTACGTA;TGGCTACTGAAGAAACATTG;GACATTTCATTCGACCACAG	-1.58;-0.83;-0.25;0.52	287;3136;19964;67244	2.04E+00;1.83E+00;1.29E+00;2.45E-01	10198;57478;74306;77155	8.44E-01;6.58E-01;4.62E-01;6.43E-03	1.699419103	-0.637255259
PPA1	-0.454454119	1.406652748	4	GAAAGTCATTGCCATTAATG;TTGCATGAAGACATACCTGA;GACTCTCAGGTATGTGCAAG;TGGTAGTTGAAGTACCACGC	-1.09;-0.77;-0.64;0.69	1580;4556;6871;69744	2.59E+00;1.74E+00;1.12E+00;1.82E-01	7698;70571;72886;75862	1.41E+00;7.07E-01;5.37E-01;3.58E-02	-0.820041224	2.758483439	4	GAAAGTCATTGCCATTAATG;TTGCATGAAGACATACCTGA;TGGTAGTTGAAGTACCACGC;GACTCTCAGGTATGTGCAAG	-0.96;-0.92;-0.75;-0.66	2081;2365;4216;5690	4.54E+00;3.21E+00;2.28E+00;1.00E+00	71752;73226;75077;75361	2.83E+00;1.80E+00;9.54E-01;4.73E-02	2.082568093	-0.637247671
STX3	-0.818431001	2.158397343	4	CAAGATCTCAGAACATGTAG;GACTTCCGAGAACGCAGCAA;TGAGATTGCTATCGACAACA;CCTTCGGATTCGGAAATCCC	-1.43;-1.31;-0.76;0.23	532;737;4711;51257	3.27E+00;3.07E+00;1.57E+00;7.17E-01	26185;72731;76705;76910	1.71E+00;1.43E+00;4.07E-01;1.20E-02	-0.45389879	1.4048948	4	CAAGATCTCAGAACATGTAG;CCTTCGGATTCGGAAATCCC;GACTTCCGAGAACGCAGCAA;TGAGATTGCTATCGACAACA	-0.69;-0.58;-0.47;-0.07	5129;7463;10633;31507	2.05E+00;1.56E+00;1.34E+00;6.66E-01	45935;66809;69979;72313	1.07E+00;7.97E-01;5.46E-01;1.19E-01	1.781646072	-0.636164896
RBM25	-0.730056327	1.853266364	4	CATGTAATAATCTGAGTGCA;GAGAGATCAGATGATTAAAG;TTTCCAACCATAGACACAGT;CAGAGAACGAAAGAAAACCC	-1.59;-1.28;-0.51;0.45	323;829;10366;62338	3.17E+00;2.08E+00;1.78E+00;3.77E-01	15104;67076;76613;77119	1.38E+00;1.09E+00;3.90E-01;7.24E-03	-0.540654225	1.579002716	4	CATGTAATAATCTGAGTGCA;GAGAGATCAGATGATTAAAG;TTTCCAACCATAGACACAGT;CAGAGAACGAAAGAAAACCC	-1.01;-0.57;-0.3;-0.28	1718;7807;17577;18515	2.49E+00;1.44E+00;1.31E+00;1.08E+00	58927;59865;69635;75724	1.38E+00;7.34E-01;5.33E-01;3.90E-02	1.71613454	-0.635355276
TRAPPC3	-0.795457291	1.884211107	4	CTTACATAGCTGGGTGACCA;CCATGACTTTCGGGAAACTG;GTGGCGTTCAAGATGTACTT;GGGGCTTTAACATTGGAGTC	-1.75;-1.72;0.0;0.28	213;226;36270;54255	4.30E+00;1.96E+00;6.61E-01;6.18E-01	23187;41227;77216;77229	1.94E+00;4.30E-01;3.85E-01;4.76E-03	-0.475131438	1.471657122	4	CCATGACTTTCGGGAAACTG;GGGGCTTTAACATTGGAGTC;CTTACATAGCTGGGTGACCA;GTGGCGTTCAAGATGTACTT	-0.74;-0.67;-0.63;0.14	4322;5447;6297;47061	2.70E+00;1.59E+00;8.65E-01;7.26E-01	30381;71145;71995;73120	1.48E+00;6.46E-01;4.53E-01;9.97E-02	1.677934115	-0.635294364
PCYT1A	-0.637305899	1.776082814	4	AATACGTACCTCATTGTGGG;GGGATTATGATGTGTATGCG;TGAATAAGGAATATCATCAT;CCATCGGCATAAACTCTCAC	-0.97;-0.91;-0.41;-0.26	2383;2965;13585;20434	2.31E+00;2.09E+00;1.75E+00;9.50E-01	57008;63857;74477;75059	1.27E+00;9.01E-01;8.66E-01;5.43E-02	-0.630991132	1.676444902	4	GGGATTATGATGTGTATGCG;AATACGTACCTCATTGTGGG;TGAATAAGGAATATCATCAT;CCATCGGCATAAACTCTCAC	-1.86;-1.58;0.32;0.59	166;293;58462;69399	4.07E+00;2.07E+00;3.75E-01;1.90E-01	8043;18980;77149;77276	1.83E+00;6.87E-01;5.24E-01;3.71E-03	1.726263858	-0.634148516
GCNT3	-0.847719303	1.961140278	4	AATACTTCCTGAATACATGT;GAACATATACTGTGTCCATG;AACTGTTCAGGGGTCACCCG;GAGGAATAGCATGGAGTCAG	-1.94;-0.86;-0.36;-0.24	155;3437;15805;21692	2.21E+00;2.10E+00;1.97E+00;1.57E+00	55750;61637;74005;77287	1.20E+00;8.10E-01;8.01E-01;3.46E-03	-0.42054533	1.23099103	4	AATACTTCCTGAATACATGT;GAACATATACTGTGTCCATG;GAGGAATAGCATGGAGTCAG;AACTGTTCAGGGGTCACCCG	-0.8;-0.56;-0.39;0.07	3570;7898;13486;41789	1.76E+00;1.30E+00;1.07E+00;7.96E-01	35653;63956;69544;73872	9.06E-01;5.39E-01;5.30E-01;8.20E-02	1.596065654	-0.634132317
CHKA	-0.338101991	1.018820286	4	CCGGGATGAACTGCTCCAGT;CATAACGCTCTCCAGAACCA;CTTGGACTCGAGGTCGCTGG;TTTCCGAGGCTCATCACCAA	-0.86;-0.86;-0.16;0.53	3406;3468;25844;65220	1.96E+00;1.00E+00;8.13E-01;2.98E-01	12222;51598;73974;74036	8.07E-01;5.28E-01;4.24E-01;7.81E-02	-0.928266725	2.972089578	4	CATAACGCTCTCCAGAACCA;CCGGGATGAACTGCTCCAGT;TTTCCGAGGCTCATCACCAA;CTTGGACTCGAGGTCGCTGG	-1.25;-1.05;-0.71;-0.7	778;1505;4816;4966	4.77E+00;3.04E+00;2.66E+00;1.41E+00	72476;72626;75937;76664	3.01E+00;1.69E+00;1.14E+00;1.75E-02	1.995454932	-0.633184358
FOLH1B	-0.708143752	2.013683868	4	GACAGATATGTCATTCTGGG;TCATAGACACTGTGATACAG;CTGTTGTTCATGAAACTGTG;TACACCACTGATGTACAGCT	-1.1;-0.95;-0.95;0.17	1534;2515;2554;47700	3.86E+00;2.23E+00;1.13E+00;8.42E-01	29742;74888;74927;75908	2.21E+00;9.30E-01;4.45E-01;3.47E-02	-0.557157474	1.381854335	4	TCATAGACACTGTGATACAG;CTGTTGTTCATGAAACTGTG;TACACCACTGATGTACAGCT;GACAGATATGTCATTCTGGG	-1.42;-0.74;-0.31;0.24	463;4336;16988;53560	1.78E+00;1.63E+00;1.48E+00;6.41E-01	23881;60454;73106;76979	7.55E-01;7.25E-01;3.89E-01;1.04E-02	1.697769102	-0.632650613
OR4D9	-0.890875589	2.251069295	4	GCGATGCACAGGCCTCATCG;GCTTGGAGATGGCTATATAG;AGGTAACTGTAACCATGATG;ACAGGAAGGTAAATAAGACC	-1.77;-0.88;-0.57;-0.34	206;3226;8598;16412	2.70E+00;2.31E+00;2.02E+00;1.98E+00	61030;68844;74216;77236	1.52E+00;1.23E+00;8.34E-01;4.60E-03	-0.373779785	1.39049072	4	GCGATGCACAGGCCTCATCG;ACAGGAAGGTAAATAAGACC;GCTTGGAGATGGCTATATAG;AGGTAACTGTAACCATGATG	-0.41;-0.41;-0.4;-0.27	12676;12737;13373;19111	2.43E+00;1.77E+00;9.46E-01;4.17E-01	58331;64069;64705;64766	1.34E+00;9.12E-01;4.16E-01;3.11E-01	1.820780008	-0.632327687
GNAL	-0.93091842	2.876438477	4	CACCAACATCAAACATGCTG;AAGAATCGACAGCGTCAGCT;AAATGTTAAAGATGCTATCG;CGATGAAAAAGAACGACGCG	-1.22;-0.98;-0.79;-0.74	1025;2336;4304;5076	4.73E+00;3.19E+00;2.29E+00;1.29E+00	72366;73138;75106;76417	2.98E+00;1.78E+00;9.58E-01;2.31E-02	-0.332576391	1.039532954	4	CACCAACATCAAACATGCTG;AAGAATCGACAGCGTCAGCT;AAATGTTAAAGATGCTATCG;CGATGAAAAAGAACGACGCG	-0.81;-0.25;-0.19;-0.08	3428;19979;23678;31024	1.59E+00;1.10E+00;8.11E-01;6.58E-01	46418;53765;57463;74014	8.12E-01;5.68E-01;3.75E-01;7.86E-02	1.957985715	-0.631747405
ZMYM4	-0.505110007	1.44452039	4	CATGACTTGGCAAAACGCTG;GTGGAACTGTATATCCAGTG;ACTTGCCAATGATACTACAT;TTGAAAATACCAATAGCTTG	-0.99;-0.86;-0.6;0.43	2212;3476;7793;61349	2.44E+00;1.96E+00;9.80E-01;4.05E-01	16093;69649;73966;75230	1.31E+00;8.06E-01;3.84E-01;5.03E-02	-0.757448875	2.329545057	4	GTGGAACTGTATATCCAGTG;ACTTGCCAATGATACTACAT;CATGACTTGGCAAAACGCTG;TTGAAAATACCAATAGCTTG	-1.07;-0.84;-0.78;-0.33	1407;3043;3701;16311	3.38E+00;2.71E+00;2.07E+00;1.16E+00	61131;73741;74399;76035	1.91E+00;1.53E+00;8.56E-01;3.18E-02	1.887032724	-0.631279441
ATP11A	-0.708306846	1.691723497	4	CAGAGTGGAGCGTAACGCAG;AGGTCCGACGTGTTCACCAG;GAATGCAGAGATACACAATG;TTACATGGAGATATTAAACA	-1.68;-0.68;-0.26;-0.21	253;6141;20246;23037	2.11E+00;1.89E+00;1.50E+00;1.28E+00	54405;57196;71301;77189	1.13E+00;6.50E-01;6.06E-01;5.66E-03	-0.550970113	1.489526659	4	GAATGCAGAGATACACAATG;TTACATGGAGATATTAAACA;AGGTCCGACGTGTTCACCAG;CAGAGTGGAGCGTAACGCAG	-2.03;-0.85;-0.37;1.05	132;2961;14542;76058	2.17E+00;2.09E+00;1.67E+00;3.13E-02	1384;62900;74481;77310	1.17E+00;8.66E-01;8.55E-01;2.94E-03	1.590625078	-0.629638479
POTENTIALLY_ACTIVE_91	-0.42171622	0.767050167	1	GGGAACTCAACCCGCGCCAG	-0.42	13241	7.67E-01	64201	8.14E-02	-0.83752792	1.397469186	1	GGGAACTCAACCCGCGCCAG	-0.84	3101	1.40E+00	74341	1.77E-02	1.082259677	-0.62962207
DGCR6L	-0.400438677	1.121813077	4	CGCCTACAGAACGAGCACCG;TGAACCACAGGCAGGTTGTG;GCGACACTACCAGTTGCTGT;CGTGGAACACCGGATCCGTG	-0.88;-0.5;-0.13;-0.09	3241;10477;28018;29919	1.65E+00;1.09E+00;9.18E-01;8.32E-01	47523;49424;66965;74201	8.49E-01;4.95E-01;4.56E-01;7.42E-02	-0.85322264	2.261816855	4	CGTGGAACACCGGATCCGTG;TGAACCACAGGCAGGTTGTG;CGCCTACAGAACGAGCACCG;GCGACACTACCAGTTGCTGT	-1.71;-0.9;-0.89;0.07	218;2540;2635;42121	3.82E+00;2.22E+00;1.95E+00;1.06E+00	35321;74807;74902;77224	2.19E+00;9.26E-01;5.32E-01;4.87E-03	1.691814966	-0.626830658
LINC01621	-0.732293442	1.452452999	2	AGGACATACAGGTACTTGAA;AAGGAACTATTCTTCATGCT	-1.0;-0.46	2145;11773	1.64E+00;1.27E+00	65669;75297	5.89E-01;2.44E-02	-0.518694491	1.131574579	2	AGGACATACAGGTACTTGAA;AAGGAACTATTCTTCATGCT	-0.73;-0.31	4439;17400	1.30E+00;9.66E-01	60042;73003	4.58E-01;5.13E-02	1.292013789	-0.625493966
CCDC175	-1.058023387	2.06649073	4	ACGAATTGAATTACTTAACG;AAAACAAGAGTTGACTGCAC;TCTTCCCAATAGCATTAAGA;TTTATTCTTTCTTACCGCTG	-2.86;-0.72;-0.46;-0.19	37;5317;11860;24189	2.72E+00;2.02E+00;1.91E+00;1.61E+00	53253;65582;72125;77405	1.08E+00;9.96E-01;6.54E-01;8.08E-04	-0.179419859	0.727355095	4	ACGAATTGAATTACTTAACG;AAAACAAGAGTTGACTGCAC;TCTTCCCAATAGCATTAAGA;TTTATTCTTTCTTACCGCTG	-0.6;-0.3;-0.25;0.43	6941;17809;20117;63996	1.28E+00;7.25E-01;5.68E-01;3.31E-01	13446;57325;59633;70501	6.54E-01;4.07E-01;3.77E-01;1.63E-01	1.396922912	-0.618721623
OR13C8	-0.705357645	1.632538459	4	AACTTGTGTAGCAAACGTCG;TTGCACCATACACCCAGAGA;TCAATGTGATTAGTATGACA;TACCCTGTCATCATGAGCAA	-1.67;-0.9;-0.22;-0.04	268;3048;22794;33470	2.07E+00;1.86E+00;1.46E+00;1.14E+00	43972;54648;74394;77174	8.55E-01;7.37E-01;5.87E-01;6.00E-03	-0.531288739	1.057856019	4	TTGCACCATACACCCAGAGA;AACTTGTGTAGCAAACGTCG;TACCCTGTCATCATGAGCAA;TCAATGTGATTAGTATGACA	-2.08;-0.29;0.06;0.18	124;18135;41328;49601	2.20E+00;7.74E-01;7.14E-01;5.47E-01	27842;36114;59307;77318	4.30E-01;4.23E-01;3.76E-01;2.76E-03	1.345197239	-0.618323192
TRAPPC2L	-0.566509405	1.438602067	4	GGTGCACACATCTCTGGACG;CTTCAGCTCGTTCTCCGTAG;CAGCTCCCTCTGGTCGACCA;GGGCCTGCTCTACCCCACGG	-1.19;-0.71;-0.41;0.03	1153;5583;13788;38654	1.73E+00;1.57E+00;1.24E+00;1.21E+00	38788;63654;71859;76289	8.91E-01;6.38E-01;6.04E-01;2.60E-02	-0.6626851	1.898760336	4	GGTGCACACATCTCTGGACG;CTTCAGCTCGTTCTCCGTAG;GGGCCTGCTCTACCCCACGG;CAGCTCCCTCTGGTCGACCA	-1.06;-0.89;-0.52;-0.18	1455;2578;9176;24381	2.23E+00;2.21E+00;2.01E+00;1.15E+00	53061;68266;74864;75987	1.18E+00;1.07E+00;9.20E-01;3.29E-02	1.668681202	-0.614597253
NAA30	-0.66342381	1.527638831	4	GATTGATTAGCCCCGAACTG;CCTCTCGCCCGAGTGTACCC;GGCGGGCGGAGAGTCGGCGA;AGGGCTTCTTAAGCTGCAGT	-1.68;-0.62;-0.32;-0.03	250;7268;17580;34332	1.89E+00;1.44E+00;1.41E+00;1.36E+00	43110;59862;70175;77192	7.33E-01;7.12E-01;5.54E-01;5.59E-03	-0.559775747	1.478198452	4	CCTCTCGCCCGAGTGTACCC;GATTGATTAGCCCCGAACTG;GGCGGGCGGAGAGTCGGCGA;AGGGCTTCTTAAGCTGCAGT	-1.22;-0.67;-0.23;-0.12	849;5531;21361;28351	1.75E+00;1.58E+00;1.37E+00;1.22E+00	49091;56081;71911;76593	9.05E-01;6.41E-01;6.21E-01;1.91E-02	1.502918642	-0.611599779
POTENTIALLY_ACTIVE_103	-0.435845213	0.786365758	1	GTTTCGAAACTTGAAGTAAG	-0.44	12665	7.86E-01	64777	7.76E-02	-0.774302322	1.307021294	1	GTTTCGAAACTTGAAGTAAG	-0.77	3819	1.31E+00	73623	2.20E-02	1.046693526	-0.605073768
IREB2	-0.824525925	2.358393953	4	TTAATGTCACATTGTCAACA;CTCTTCCCAGACAGTGTAGT;AATTCGGCAGAAATCGAGAG;GTAATACTCCACTTGAACTG	-1.19;-1.1;-1.08;0.07	1148;1545;1625;40990	4.44E+00;2.64E+00;1.25E+00;1.11E+00	36452;75817;75897;76294	2.60E+00;1.12E+00;5.54E-01;2.59E-02	-0.374132141	1.05496196	4	CTCTTCCCAGACAGTGTAGT;AATTCGGCAGAAATCGAGAG;GTAATACTCCACTTGAACTG;TTAATGTCACATTGTCAACA	-1.0;-0.36;-0.08;-0.05	1762;14801;31025;32780	1.49E+00;1.07E+00;8.43E-01;8.12E-01	44662;46417;62641;75680	7.57E-01;4.61E-01;3.93E-01;4.00E-02	1.706677956	-0.599329033
SEC16A	-0.451089348	1.196069545	4	AGAGACACGCTAGAGGACTG;TCCAGCCAGTACGATTATGG;TGTGGCTGCCGGTTCCTACG;TGAGGCAGATCGCGCCAACG	-0.96;-0.64;-0.2;-0.01	2477;6959;23787;35455	1.40E+00;1.36E+00;1.10E+00;9.35E-01	41987;53655;70483;74965	6.82E-01;5.67E-01;5.66E-01;5.65E-02	-0.740486018	1.810947346	4	TCCAGCCAGTACGATTATGG;TGTGGCTGCCGGTTCCTACG;TGAGGCAGATCGCGCCAACG;AGAGACACGCTAGAGGACTG	-1.74;-0.81;-0.21;-0.2	202;3443;22212;22837	2.12E+00;1.98E+00;1.97E+00;1.17E+00	54605;55230;73999;77240	1.14E+00;8.09E-01;6.00E-01;4.51E-03	1.503508446	-0.595787683
APH1A	-0.569980603	1.311823023	4	GACACCACTGATGATACCGA;AGTGATCAAGAAAAGCGCGA;GCGTTATCATCCTGGTCGCA;GCTCACCATAGGCCATCTGG	-1.54;-0.74;-0.11;0.11	374;5090;28967;43577	1.72E+00;1.65E+00;9.99E-01;8.83E-01	33865;48475;72352;77068	6.69E-01;5.06E-01;4.83E-01;8.39E-03	-0.620923398	1.339406638	4	GACACCACTGATGATACCGA;AGTGATCAAGAAAAGCGCGA;GCGTTATCATCCTGGTCGCA;GCTCACCATAGGCCATCTGG	-1.9;-0.54;-0.27;0.23	154;8538;19026;52726	2.10E+00;1.35E+00;1.24E+00;6.68E-01	24716;58416;68904;77288	6.86E-01;5.08E-01;3.95E-01;3.44E-03	1.325614831	-0.595452
KCNA2	-0.447156095	1.166103307	4	AAATGGCATCAAAGCTAGGG;AGATGAAGGCTACATCAAGG;GATGAGAATGAAGACATGCA;TATAGCTATTGTGTCTGTCA	-0.99;-0.64;-0.25;0.09	2216;6899;20857;42593	1.40E+00;1.24E+00;1.04E+00;9.79E-01	34849;56585;70543;75226	6.34E-01;5.70E-01;5.24E-01;5.04E-02	-0.742831455	1.763908059	4	AGATGAAGGCTACATCAAGG;AAATGGCATCAAAGCTAGGG;GATGAGAATGAAGACATGCA;TATAGCTATTGTGTCTGTCA	-1.76;-0.83;-0.39;0.01	191;3139;13622;37537	2.04E+00;2.01E+00;1.75E+00;1.26E+00	39905;63820;74303;77251	8.99E-01;8.44E-01;6.29E-01;4.27E-03	1.465005683	-0.594993775
RAB1A	-0.342084238	0.927280965	4	ATACACAACTATGATGCCAT;CTACATCAGCACAATTGGTG;ACTTCTGATTGGCGACTCAG;CCTTCAATAATGTTAAACAG	-1.4;-0.45;-0.15;0.64	581;12095;26404;68483	1.53E+00;9.82E-01;9.81E-01;2.14E-01	8959;51038;65347;76861	5.19E-01;4.95E-01;4.26E-01;1.31E-02	-0.846703431	2.648812582	4	ACTTCTGATTGGCGACTCAG;CTACATCAGCACAATTGGTG;ATACACAACTATGATGCCAT;CCTTCAATAATGTTAAACAG	-1.35;-0.71;-0.7;-0.64	584;4898;5058;6132	4.41E+00;2.98E+00;1.68E+00;1.53E+00	71310;72384;72544;76858	2.74E+00;1.65E+00;6.82E-01;1.31E-02	1.788046773	-0.594393834
VMP1	-0.494171397	1.187671654	4	GATTGCTGTACCGATACCCT;AATGTAACTGAGGCTATATG;AATTCCTAAGCCTATCCAGT;ATGGCATCGTCAAAGCATTG	-1.38;-0.52;-0.29;0.22	611;9932;18793;50262	1.51E+00;1.36E+00;1.12E+00;7.51E-01	27180;58649;67510;76831	6.93E-01;4.69E-01;4.16E-01;1.37E-02	-0.687270386	2.074435641	4	GATTGCTGTACCGATACCCT;AATGTAACTGAGGCTATATG;ATGGCATCGTCAAAGCATTG;AATTCCTAAGCCTATCCAGT	-0.99;-0.86;-0.6;-0.29	1825;2840;6898;18093	2.59E+00;2.53E+00;2.13E+00;1.06E+00	59349;70544;74602;75617	1.41E+00;1.40E+00;8.82E-01;4.14E-02	1.631053647	-0.590720891
PLAAT2	-0.680578669	1.675754832	4	TCAATCAGGTCTCCAAGTCT;TCGCTTTGGCTATGCACACT;CTTCCAACAAAATCGTCAAG;CTACGTGGGAGATGGCTATG	-1.52;-1.24;-0.33;0.37	401;957;17070;58510	3.05E+00;1.69E+00;1.48E+00;4.87E-01	18932;60372;76485;77041	1.32E+00;7.52E-01;3.75E-01;9.00E-03	-0.49827457	1.657723305	4	TCGCTTTGGCTATGCACACT;CTTCCAACAAAATCGTCAAG;CTACGTGGGAGATGGCTATG;TCAATCAGGTCTCCAAGTCT	-0.68;-0.5;-0.46;-0.35	5298;9728;11020;15185	2.83E+00;2.01E+00;1.14E+00;6.55E-01	62257;66422;67714;72144	1.62E+00;1.05E+00;4.74E-01;1.23E-01	1.666739069	-0.589426619
BIRC2	-0.716966616	2.072179641	4	ATGCTATGTCAGAACACCGG;TACTCATTGCATAACTGTAG;CAAGCTACTATGTTCCAAGG;ATATTCAACTTTCCCCGCCG	-1.01;-0.85;-0.75;-0.25	2109;3541;4776;20700	3.06E+00;2.29E+00;1.94E+00;9.99E-01	56742;72666;73901;75333	1.70E+00;1.25E+00;7.99E-01;4.79E-02	-0.461293871	1.235734509	4	TACTCATTGCATAACTGTAG;ATGCTATGTCAGAACACCGG;ATATTCAACTTTCCCCGCCG;CAAGCTACTATGTTCCAAGG	-1.18;-0.93;-0.12;0.39	983;2227;28142;61899	2.33E+00;1.31E+00;9.13E-01;3.89E-01	15543;49300;75215;76459	9.77E-01;4.93E-01;3.87E-01;2.22E-02	1.653957075	-0.589130244
CLINT1	-0.705246444	2.018940548	4	ACACCATCAGCAAGTTCCGG;ACTCGCCACTGGAAGCAACA;GCAACGAACGATGATCCTTG;AAAGCATATTCATATCACAC	-0.97;-0.94;-0.65;-0.26	2376;2600;6792;20422	2.61E+00;2.32E+00;2.20E+00;9.52E-01	57020;70650;74842;75066	1.42E+00;1.27E+00;9.17E-01;5.41E-02	-0.472688203	1.355561156	4	ACACCATCAGCAAGTTCCGG;AAAGCATATTCATATCACAC;GCAACGAACGATGATCCTTG;ACTCGCCACTGGAAGCAACA	-0.9;-0.56;-0.37;-0.06	2521;7958;14551;32010	1.67E+00;1.53E+00;1.29E+00;9.28E-01	45432;62891;69484;74921	8.55E-01;7.81E-01;5.27E-01;5.75E-02	1.687250852	-0.588967324
ELOF1	-0.700618574	1.882444164	4	CTCTTGTACCGTGTGCCTAG;CCTCCCAAGAAGAAGATGAC;TCACATCACAGGATTTCTCG;CACGGTACAAGAGATGACTC	-1.1;-1.06;-0.52;-0.12	1533;1745;9919;28590	2.54E+00;2.14E+00;1.73E+00;1.13E+00	48852;67523;75697;75909	1.13E+00;1.08E+00;8.96E-01;3.47E-02	-0.476636493	1.355534642	4	CACGGTACAAGAGATGACTC;CTCTTGTACCGTGTGCCTAG;CCTCCCAAGAAGAAGATGAC;TCACATCACAGGATTTCTCG	-0.86;-0.71;-0.35;0.01	2859;4834;15430;37519	1.69E+00;1.60E+00;1.26E+00;8.80E-01	39923;62012;72608;74583	8.16E-01;6.87E-01;6.30E-01;6.53E-02	1.618989403	-0.588627533
ZNF880	-0.918490364	2.868837075	4	TTCACTCAGATGTAACTGAA;TGTAAGGGTTATCTGCAGTG;GCTCATCTTGTAATTCACAC;CCAACATGGAGATAACACTC	-1.27;-0.82;-0.8;-0.79	861;3929;4075;4371	4.99E+00;3.26E+00;1.86E+00;1.37E+00	73071;73367;73513;76581	3.17E+00;1.83E+00;7.61E-01;1.94E-02	-0.255507522	0.872534294	4	GCTCATCTTGTAATTCACAC;CCAACATGGAGATAACACTC;TGTAAGGGTTATCTGCAGTG;TTCACTCAGATGTAACTGAA	-1.25;-0.63;0.08;0.77	766;6403;42864;73373	1.46E+00;1.42E+00;5.19E-01;9.37E-02	4069;34578;71039;76676	7.48E-01;5.93E-01;4.36E-01;1.72E-02	1.870685685	-0.586998943
M1AP	-0.516372358	1.151586586	4	ATATACTTACCACAAAAGGG;TCTGACCTATACCTCCCTGG;AAAGCCTGGCTACATAACAG;CCTAGGGCTTTAAAATCTAG	-1.89;-0.72;0.03;0.52	165;5326;38098;64823	2.07E+00;1.61E+00;6.16E-01;3.09E-01	12619;39344;72116;77277	6.53E-01;4.26E-01;4.18E-01;3.68E-03	-0.657062954	1.654856818	4	ATATACTTACCACAAAAGGG;AAAGCCTGGCTACATAACAG;CCTAGGGCTTTAAAATCTAG;TCTGACCTATACCTCCCTGG	-1.67;-0.43;-0.27;-0.26	244;12200;19172;19460	2.40E+00;1.90E+00;1.34E+00;9.76E-01	57982;58270;65242;77198	1.32E+00;6.82E-01;4.24E-01;5.46E-03	1.403221702	-0.586717656
JMJD6	-0.477146342	1.376588643	4	TTGCGCATTCAACAAAACCA;CGGAACCAGAAGTTCAAGTG;AGCAAGACGAAGCTATTACC;TTAATTCCCTCAGGATAACG	-2.1;-1.13;0.52;0.81	116;1378;65061;72120	2.74E+00;2.22E+00;4.21E-01;1.24E-01	5322;12381;76064;77326	1.17E+00;9.66E-01;6.54E-01;2.58E-03	-0.692390549	1.86138295	4	CGGAACCAGAAGTTCAAGTG;TTGCGCATTCAACAAAACCA;AGCAAGACGAAGCTATTACC;TTAATTCCCTCAGGATAACG	-1.47;-0.55;-0.54;-0.21	390;8213;8482;22528	2.33E+00;2.15E+00;1.70E+00;1.27E+00	54914;68960;69229;77052	1.24E+00;1.16E+00;5.18E-01;8.75E-03	1.618985797	-0.584768445
MARS2	-0.239469403	0.833414057	4	GGTACCAGTGGAGAATCGCG;TTTCCTGTATCTCTCGAGAG;TTGCCTTAACCGCTATACCG;CGCCCTTGTAGAGCAGACCG	-2.07;0.1;0.48;0.53	122;43085;63316;65357	2.20E+00;4.37E-01;3.99E-01;2.95E-01	12085;14126;34357;77320	8.75E-01;7.11E-01;4.26E-01;2.72E-03	-0.927840754	2.643685643	4	TTGCCTTAACCGCTATACCG;CGCCCTTGTAGAGCAGACCG;GGTACCAGTGGAGAATCGCG;TTTCCTGTATCTCTCGAGAG	-1.71;-0.78;-0.74;-0.49	217;3770;4352;10001	3.56E+00;3.17E+00;1.95E+00;1.89E+00	67441;73090;73672;77225	2.12E+00;1.77E+00;7.76E-01;4.85E-03	1.73854985	-0.583655078
SLC29A2	-0.417272707	1.005672234	4	ATCCTGAGCACCAACCACAC;CTCAGGGCTTACCAGACTGG;GACAGCAGCGCTGGTCAAGG;CAGGCTCAGGTAACACACGA	-1.41;-0.35;-0.17;0.26	565;16302;25292;52658	1.54E+00;1.03E+00;7.81E-01;6.70E-01	24784;52150;61140;76877	5.37E-01;3.95E-01;3.83E-01;1.27E-02	-0.749948275	2.287666215	4	CAGGCTCAGGTAACACACGA;CTCAGGGCTTACCAGACTGG;ATCCTGAGCACCAACCACAC;GACAGCAGCGCTGGTCAAGG	-1.22;-0.71;-0.56;-0.52	864;4850;7985;9228	3.70E+00;2.41E+00;1.68E+00;1.36E+00	68214;69457;72592;76578	2.22E+00;1.29E+00;6.85E-01;1.95E-02	1.646669225	-0.583610491
PTPRH	-0.799882574	2.33978278	4	AGACGGAGTAAATAGCTCTG;AGCACACACTAACATCACCG;TCCAGTGTACTCAACCCCGT;CCAGGACAGATCTTCATGTG	-1.04;-1.02;-1.01;-0.13	1851;2038;2071;27881	4.13E+00;2.40E+00;1.77E+00;1.05E+00	49561;75371;75404;75591	2.39E+00;1.01E+00;9.23E-01;4.20E-02	-0.365108951	0.987733443	4	AGCACACACTAACATCACCG;AGACGGAGTAAATAGCTCTG;TCCAGTGTACTCAACCCCGT;CCAGGACAGATCTTCATGTG	-1.09;-0.36;-0.05;0.03	1346;14980;33186;39043	1.19E+00;1.18E+00;8.35E-01;7.45E-01	38399;44256;62462;76096	5.95E-01;4.44E-01;3.91E-01;3.04E-02	1.663758111	-0.582495762
SEL1L	-0.601585999	1.51110101	4	AGTGATATCTCGCTAACAGG;GCAACCCAGTTGGACAGAGT;ACAGCCTCAAGAGCCAAGAG;ATGAATGTACATCAGATGGG	-1.24;-1.12;-0.08;0.03	948;1433;31186;38642	2.70E+00;1.33E+00;1.21E+00;8.07E-01	38800;46256;76009;76494	1.16E+00;6.04E-01;4.59E-01;2.14E-02	-0.563181219	1.645196936	4	AGTGATATCTCGCTAACAGG;GCAACCCAGTTGGACAGAGT;ACAGCCTCAAGAGCCAAGAG;ATGAATGTACATCAGATGGG	-1.01;-0.58;-0.4;-0.26	1689;7443;13238;19817	2.37E+00;1.78E+00;1.34E+00;1.09E+00	57625;64204;69999;75753	1.30E+00;9.19E-01;5.47E-01;3.83E-02	1.578148973	-0.582383609
SELENOI	-0.664674745	1.982473745	4	TGGCTAATGTCATATCCCCA;TGACTGGGTTTGGATTGTAG;CAATTCTAGCACTCCCTTAG;AGATTGGGCGCCAGCCAAGT	-0.9;-0.74;-0.69;-0.33	3036;5060;5813;17167	2.81E+00;2.62E+00;1.65E+00;8.57E-01	60275;71629;72382;74406	1.54E+00;1.47E+00;6.71E-01;6.95E-02	-0.496054929	1.339313538	4	TGGCTAATGTCATATCCCCA;TGACTGGGTTTGGATTGTAG;CAATTCTAGCACTCCCTTAG;AGATTGGGCGCCAGCCAAGT	-1.03;-0.92;-0.08;0.05	1622;2343;30669;40131	2.29E+00;1.14E+00;1.10E+00;8.24E-01	37311;46773;75099;75820	9.57E-01;5.72E-01;4.64E-01;3.67E-02	1.660893641	-0.580364837
ENGASE	-0.828456909	1.724725476	4	AGGCCGATTCGACACAGACA;CCTCACAGGGACTTTCATCA;TCATGACACAACAAAGTCCG;CACTAACTATAACTGGCGGG	-2.17;-1.06;-0.14;0.06	101;1766;27064;40313	2.53E+00;2.28E+00;1.13E+00;9.54E-01	37129;50378;75676;77341	1.07E+00;5.68E-01;5.08E-01;2.24E-03	-0.326763738	0.840026952	4	AGGCCGATTCGACACAGACA;CACTAACTATAACTGGCGGG;CCTCACAGGGACTTTCATCA;TCATGACACAACAAAGTCCG	-1.79;-0.28;0.26;0.5	186;18718;54754;66630	2.02E+00;6.96E-01;3.83E-01;2.61E-01	10812;22688;58724;77256	5.89E-01;4.49E-01;3.75E-01;4.16E-03	1.282376214	-0.577610323
FAM168A	-0.487287486	1.294064941	4	TGGGCATACAGATTCTGCTG;CCTAAGAACATGGCCTACAC;GATACATGGCCGTCTGATAG;CATAACTGGGACTATTGGTG	-1.04;-0.59;-0.48;0.15	1871;8193;11352;46370	1.97E+00;1.27E+00;1.05E+00;8.91E-01	31072;66090;69249;75571	1.03E+00;5.19E-01;4.63E-01;4.25E-02	-0.664557245	1.940086624	4	TGGGCATACAGATTCTGCTG;CATAACTGGGACTATTGGTG;GATACATGGCCGTCTGATAG;CCTAAGAACATGGCCTACAC	-1.21;-0.98;-0.81;0.34	879;1916;3399;59598	3.49E+00;2.46E+00;1.36E+00;4.55E-01	17844;74043;75526;76563	1.98E+00;1.04E+00;3.77E-01;1.98E-02	1.617075782	-0.575922365
TMEM41B	-0.306310599	0.922890898	4	TATACTTACTCACTAAGCTG;AGGCACCAAGTCCAGAACAC;GCTCACCACACGACCCCCGT;AGCAGTAAAATGGTCACAGC	-1.19;-0.35;-0.32;0.63	1149;16248;17576;68196	1.44E+00;1.25E+00;7.83E-01;2.21E-01	9246;59866;61194;76293	7.34E-01;4.87E-01;3.83E-01;2.59E-02	-0.844995021	2.413311043	4	TATACTTACTCACTAAGCTG;GCTCACCACACGACCCCCGT;AGGCACCAAGTCCAGAACAC;AGCAGTAAAATGGTCACAGC	-1.34;-1.11;-0.93;0.0	594;1235;2276;36800	4.01E+00;2.83E+00;1.52E+00;1.29E+00	40642;75166;76207;76848	2.31E+00;1.22E+00;6.47E-01;1.34E-02	1.66810097	-0.57565281
RBMXP3	-0.489173799	0.851464775	1	AGAAGTAGAGGCCCTCCAAG	-0.49	10902	8.51E-01	66540	6.59E-02	-0.661669595	1.134316883	1	AGAAGTAGAGGCCCTCCAAG	-0.66	5684	1.13E+00	71758	3.31E-02	0.992890829	-0.575421697
RBMXP2	-0.489173799	0.851464775	1	AGAAGTAGAGGCCCTCCAAG	-0.49	10902	8.51E-01	66540	6.59E-02	-0.661669595	1.134316883	1	AGAAGTAGAGGCCCTCCAAG	-0.66	5684	1.13E+00	71758	3.31E-02	0.992890829	-0.575421697
RPL22P10	-0.563374543	0.946814024	1	TGGTCACCACCCCTCCACCA	-0.56	8753	9.47E-01	68689	5.21E-02	-0.583757537	1.021680283	1	TGGTCACCACCCCTCCACCA	-0.58	7367	1.02E+00	70075	4.34E-02	0.984247153	-0.57356604
RPL22P8	-0.563374543	0.946814024	1	TGGTCACCACCCCTCCACCA	-0.56	8753	9.47E-01	68689	5.21E-02	-0.583757537	1.021680283	1	TGGTCACCACCCCTCCACCA	-0.58	7367	1.02E+00	70075	4.34E-02	0.984247153	-0.57356604
RPL22P16	-0.563374543	0.946814024	1	TGGTCACCACCCCTCCACCA	-0.56	8753	9.47E-01	68689	5.21E-02	-0.583757537	1.021680283	1	TGGTCACCACCCCTCCACCA	-0.58	7367	1.02E+00	70075	4.34E-02	0.984247153	-0.57356604
BIRC3	-0.530973076	1.340856819	4	CATGGGTTCAACATGCCAAG;AGGATTAACTAGAACACTAG;TTTCGTTATTCATTGCACAG;ACCCGGAAGTAATGAGTGTG	-1.28;-0.54;-0.18;-0.13	823;9335;24966;28037	1.77E+00;1.39E+00;1.17E+00;1.04E+00	49405;52476;68107;76619	9.17E-01;5.43E-01;4.84E-01;1.85E-02	-0.616132587	1.558432577	4	TTTCGTTATTCATTGCACAG;CATGGGTTCAACATGCCAAG;ACCCGGAAGTAATGAGTGTG;AGGATTAACTAGAACACTAG	-1.35;-0.85;-0.27;0.01	567;2968;19396;37174	2.09E+00;1.54E+00;1.33E+00;1.27E+00	40268;58046;74474;76875	8.65E-01;6.75E-01;6.38E-01;1.27E-02	1.449644698	-0.573552831
HTRA2	-0.861914589	2.484233766	4	GGGACTCCCCCAAACCAATG;GTCCGTGTGAGACTGCTAAG;ATGAAGTTGTACTGACTCCG;CGTTCGAGATAGGGACCTCG	-1.22;-0.98;-0.96;-0.29	1018;2324;2436;19149	3.92E+00;2.43E+00;2.29E+00;1.30E+00	58293;75006;75118;76424	2.25E+00;1.34E+00;9.61E-01;2.30E-02	-0.282192461	0.957543123	4	CGTTCGAGATAGGGACCTCG;GTCCGTGTGAGACTGCTAAG;ATGAAGTTGTACTGACTCCG;GGGACTCCCCCAAACCAATG	-0.56;-0.43;-0.36;0.21	8045;12191;15026;51718	1.63E+00;9.77E-01;7.01E-01;5.24E-01	25724;62416;65251;69396	8.34E-01;4.24E-01;4.03E-01;1.91E-01	1.720888444	-0.572053525
CSNK1A1	-0.549900128	1.495742773	4	CGCCAAATAGATGTCCCCGA;TTAGTGTTTAGAATCTCCAG;CCGGGTTCTTACCGTATGTG;TTGCTCTCGTACAGCAACTG	-1.02;-0.74;-0.61;0.17	1973;5103;7654;47322	2.46E+00;1.64E+00;1.03E+00;8.56E-01	30120;69788;72339;75469	1.32E+00;6.68E-01;4.50E-01;4.48E-02	-0.593359848	1.570996386	4	CGCCAAATAGATGTCCCCGA;CCGGGTTCTTACCGTATGTG;TTAGTGTTTAGAATCTCCAG;TTGCTCTCGTACAGCAACTG	-1.18;-0.88;-0.37;0.06	992;2665;14373;40726	2.18E+00;1.68E+00;1.31E+00;1.12E+00	36716;63069;74777;76450	9.07E-01;8.63E-01;5.59E-01;2.24E-02	1.533369579	-0.571629988
ADCY4	-0.584120865	1.625353012	4	GGAGAGGTTGGAAATCATGG;TTCATCATCTAGTCCCCGGG;TGGAGGCAGGCGGTGTACCA;GTGGCCCAAGATACAGCCCG	-1.02;-0.79;-0.72;0.19	2007;4347;5387;48670	2.90E+00;1.77E+00;1.02E+00;8.07E-01	28772;72055;73095;75435	1.60E+00;7.24E-01;4.33E-01;4.56E-02	-0.557966142	1.546721833	4	TGGAGGCAGGCGGTGTACCA;GGAGAGGTTGGAAATCATGG;TTCATCATCTAGTCCCCGGG;GTGGCCCAAGATACAGCCCG	-1.07;-0.74;-0.26;-0.16	1442;4309;19446;25502	1.93E+00;1.78E+00;1.32E+00;1.15E+00	51940;57996;73133;76000	1.02E+00;7.27E-01;6.73E-01;3.26E-02	1.586037422	-0.571043503
SPATA31E1	-0.620135499	1.522504628	4	TTCAACCCGAGATACCCAGG;AGTCTCTGATGCCACAACCG;CCGGAAGGTTCTCTGACAAG;GAAGGAGGAAAAACCACATG	-1.4;-0.91;-0.41;0.24	583;2902;13542;51820	2.11E+00;1.75E+00;1.53E+00;6.98E-01	25622;63900;74540;76859	9.03E-01;8.74E-01;4.02E-01;1.31E-02	-0.52175115	1.826856008	4	CCGGAAGGTTCTCTGACAAG;TTCAACCCGAGATACCCAGG;AGTCTCTGATGCCACAACCG;GAAGGAGGAAAAACCACATG	-0.6;-0.53;-0.51;-0.45	7054;8816;9262;11521	3.31E+00;2.22E+00;1.21E+00;5.63E-01	65921;68180;68626;70388	1.95E+00;1.18E+00;4.99E-01;1.66E-01	1.674680318	-0.570943324
ZBTB3	-0.462596948	1.116390814	3	TCGTCAAGGTGTGTAAGCGG;TGAGCCACCAATGTCTAGTG;GTTTGTAGGAATGGTCTCAG	-0.81;-0.52;-0.06	3944;10091;32426	1.35E+00;1.13E+00;8.61E-01	45016;67351;73498	5.29E-01;5.15E-01;6.81E-02	-0.678696205	1.820385102	3	TCGTCAAGGTGTGTAAGCGG;GTTTGTAGGAATGGTCTCAG;TGAGCCACCAATGTCTAGTG	-0.95;-0.57;-0.52	2142;7741;9122	2.79E+00;1.57E+00;1.11E+00	68320;69701;75300	1.44E+00;6.15E-01;3.65E-02	1.468387958	-0.570646577
CMIP	-0.724654922	2.069277583	4	AGAAGGCGCAGAGGTAAAGT;GGAGCCGCACCACCTAACGC;GAGGATTCGCTGCACCACGG;CTTTCAAGACAACTTCCCAG	-1.2;-0.69;-0.57;-0.44	1105;5911;8661;12377	3.19E+00;2.30E+00;1.53E+00;1.26E+00	65065;68781;71531;76337	1.86E+00;1.23E+00;6.19E-01;2.49E-02	-0.413183192	0.888556309	4	AGAAGGCGCAGAGGTAAAGT;GAGGATTCGCTGCACCACGG;CTTTCAAGACAACTTCCCAG;GGAGCCGCACCACCTAACGC	-2.36;0.11;0.18;0.42	89;44453;49318;63519	2.34E+00;4.45E-01;4.26E-01;3.44E-01	13923;28124;32989;77353	7.51E-01;4.94E-01;4.01E-01;1.98E-03	1.478916946	-0.568919057
CREBZF	-1.005942854	2.908776422	4	AGAAGAAGGAGTACGTGATG;CGGTAACGACAACAACCAGG;AGGCTGTTAAACGGTATCGG;GGCGGAGGCTCGGATAGCGG	-1.41;-1.19;-0.95;-0.47	566;1134;2542;11433	3.86E+00;3.32E+00;2.90E+00;1.54E+00	66009;74900;76308;76876	2.22E+00;1.96E+00;1.25E+00;1.27E-02	-0.129902612	0.584503583	4	CGGTAACGACAACAACCAGG;GGCGGAGGCTCGGATAGCGG;AGGCTGTTAAACGGTATCGG;AGAAGAAGGAGTACGTGATG	-0.86;-0.06;0.04;0.36	2826;32358;39681;60702	8.84E-01;5.81E-01;4.50E-01;4.23E-01	16740;37761;45084;74616	4.82E-01;4.26E-01;3.80E-01;6.46E-02	1.746640002	-0.567922733
PAPOLA	-0.639619593	1.456788503	4	TAAGATGGTACCTATCACTG;ATATATTGGAATAGATGTTG;GGAAGAATTTCGCACGATGT;TGAGACATTGAAACCCTTTG	-1.75;-0.55;-0.15;-0.11	209;9236;26388;29171	1.97E+00;1.70E+00;1.18E+00;9.82E-01	48271;51054;68206;77233	8.75E-01;5.19E-01;4.87E-01;4.67E-03	-0.496086161	1.209107437	4	TAAGATGGTACCTATCACTG;GGAAGAATTTCGCACGATGT;TGAGACATTGAAACCCTTTG;ATATATTGGAATAGATGTTG	-1.38;-0.65;-0.15;0.19	523;5865;26454;50330	1.58E+00;1.53E+00;9.79E-01;7.49E-01	27112;50988;71577;76919	6.21E-01;5.18E-01;4.15E-01;1.17E-02	1.33294797	-0.567852877
SNAP29	-0.482150147	1.101124836	4	CAGGAGCTCGCCCGTCAGCG;AGCATTAAGAGCGTGTTTGG;CTTCTCGGACTCGTACATGA;GTCTCGGGCGTCCCTCCAAG	-1.71;-0.64;0.1;0.32	232;6849;42989;56307	1.93E+00;1.41E+00;5.54E-01;5.17E-01	21135;34453;70593;77210	5.72E-01;4.37E-01;3.77E-01;5.19E-03	-0.651829289	2.054971669	4	CTTCTCGGACTCGTACATGA;AGCATTAAGAGCGTGTTTGG;CAGGAGCTCGCCCGTCAGCG;GTCTCGGGCGTCCCTCCAAG	-0.83;-0.83;-0.63;-0.32	3185;3197;6311;16820	2.70E+00;2.65E+00;2.03E+00;8.39E-01	60622;71131;74245;74257	1.49E+00;1.47E+00;8.37E-01;7.29E-02	1.578048252	-0.566989718
DOP1A	-0.851047791	2.592610306	4	TGTGGGATTATGTTGCACGC;ACAGAAACAGCATCCACTGT;CAACCCTTAAGTCCAAACCA;GGTGAGAAGACTACCCCACA	-1.06;-1.02;-0.74;-0.59	1749;2032;5122;8097	3.92E+00;2.97E+00;2.41E+00;1.07E+00	69345;72320;75410;75693	2.39E+00;1.64E+00;1.01E+00;3.97E-02	-0.280168958	0.952103207	4	CAACCCTTAAGTCCAAACCA;ACAGAAACAGCATCCACTGT;GGTGAGAAGACTACCCCACA;TGTGGGATTATGTTGCACGC	-0.55;-0.36;-0.26;0.05	8357;14695;19855;40024	1.30E+00;1.15E+00;8.48E-01;5.14E-01	37418;57587;62747;69085	6.61E-01;5.74E-01;3.94E-01;1.98E-01	1.772356757	-0.565608375
CCDC142	-0.60531282	1.417337416	4	TGAGTCGCACAGCCGACTGT;ACTGGGCGGCTAGTCCGATG;TGTGCTCCGCCTCTTGACGG;TTCGAGAGCCCAGGTTACGA	-1.5;-0.9;-0.12;0.1	417;3059;28481;42767	2.06E+00;1.67E+00;1.03E+00;9.00E-01	34675;48961;74383;77025	8.54E-01;5.21E-01;4.89E-01;9.36E-03	-0.525663166	1.541616917	4	ACTGGGCGGCTAGTCCGATG;TTCGAGAGCCCAGGTTACGA;TGAGTCGCACAGCCGACTGT;TGTGCTCCGCCTCTTGACGG	-0.95;-0.55;-0.41;-0.2	2163;8353;12865;23029	2.11E+00;1.82E+00;1.26E+00;9.89E-01	54413;64577;69089;75279	1.13E+00;9.39E-01;5.14E-01;4.92E-02	1.479477166	-0.565487993
SLC44A5	-0.540586378	1.65513954	4	AGATAGTTAATACAGAACTT;CTGTAGGTTTAGCAACACGG;TGTACTAGGAACATATCCAA;AAATATCCAACTAAGGACCA	-0.83;-0.5;-0.45;-0.39	3797;10548;12265;14646	2.89E+00;1.87E+00;1.08E+00;7.73E-01	62796;65177;66894;73645	1.66E+00;9.72E-01;4.55E-01;8.73E-02	-0.589795179	1.948856396	4	TGTACTAGGAACATATCCAA;AGATAGTTAATACAGAACTT;AAATATCCAACTAAGGACCA;CTGTAGGTTTAGCAACACGG	-0.72;-0.71;-0.49;-0.44	4653;4824;10172;11570	3.30E+00;2.10E+00;1.69E+00;7.00E-01	65872;67270;72618;72789	1.95E+00;1.11E+00;6.87E-01;1.08E-01	1.801997968	-0.565190778
LOC107987082	-0.798326208	1.268522568	1	TGATGTCTGAAGAGGAGTGG	-0.8	4173	1.27E+00	73269	2.41E-02	-0.329623889	0.677983979	1	TGATGTCTGAAGAGGAGTGG	-0.33	16255	6.78E-01	61187	1.02E-01	0.973253273	-0.563975049
IL36A	-0.259711013	0.770602045	4	AAAATTGACACACCTCAGCA;CCTGATGTGTGCTAAAGTCG;AGAGGGAACCCCATCTACCT;AGATTAAGGCAATAGTGACT	-0.97;-0.31;0.08;0.16	2401;17966;41370;46984	9.48E-01;8.68E-01;7.20E-01;5.47E-01	30458;36072;59476;75041	4.54E-01;4.30E-01;3.76E-01;5.47E-02	-0.865566568	2.710152219	4	AAAATTGACACACCTCAGCA;AGATTAAGGCAATAGTGACT;AGAGGGAACCCCATCTACCT;CCTGATGTGTGCTAAAGTCG	-1.1;-1.09;-0.83;-0.44	1299;1324;3160;11657	3.58E+00;3.29E+00;2.77E+00;1.20E+00	65784;74282;76118;76143	2.04E+00;1.94E+00;1.19E+00;2.94E-02	1.740377132	-0.56263879
E2F6	-0.391634337	1.157436837	4	GTGCCGAGACCCCATCAACG;CTTGTCAGATCTGCTCCCGG;ACCAGCGATACATCAAAACG;TCTCCTCCGTCGGGTCCAGG	-1.13;-0.94;-0.21;0.7	1402;2675;23319;70115	2.18E+00;1.16E+00;1.12E+00;1.73E-01	7327;54123;74767;76040	9.06E-01;5.76E-01;5.51E-01;3.17E-02	-0.733380412	1.957156955	4	CTTGTCAGATCTGCTCCCGG;GTGCCGAGACCCCATCAACG;ACCAGCGATACATCAAAACG;TCTCCTCCGTCGGGTCCAGG	-1.32;-1.25;-0.18;-0.18	623;780;24083;24220	3.22E+00;2.02E+00;1.50E+00;1.08E+00	53222;53359;76662;76819	1.41E+00;1.08E+00;5.60E-01;1.40E-02	1.557296896	-0.562507374
PEDS1	-0.456474271	1.908307724	8	GAGGCGTCTTGTTGCCGCTG;TTGACCCGACAGCTATCACA;ATGCAGAAGTAGGTCTCGTG;AGAAGACGAAGCACTCCCAG;GTAGAGCGCAGCCAGCTCGC;ACCAACACCGAGTATGACGA;TGATAGCTGTCGGGTCAATG;CCAACACCGAGTATGACGAG	-0.82;-0.77;-0.73;-0.56;-0.37;-0.31;-0.18;0.09	3897;4562;5168;8775;15098;18014;25004;42354	2.70E+00;2.58E+00;2.15E+00;2.10E+00;2.08E+00;1.93E+00;1.17E+00;5.52E-01	35088;52438;59428;62344;68667;72274;72880;73545	1.84E+00;1.76E+00;1.37E+00;1.35E+00;1.28E+00;1.08E+00;5.11E-01;1.79E-01	-0.668185849	3.021610656	8	GTAGAGCGCAGCCAGCTCGC;CCAACACCGAGTATGACGAG;TGATAGCTGTCGGGTCAATG;GAGGCGTCTTGTTGCCGCTG;TTGACCCGACAGCTATCACA;ATGCAGAAGTAGGTCTCGTG;ACCAACACCGAGTATGACGA;AGAAGACGAAGCACTCCCAG	-1.2;-1.12;-0.92;-0.7;-0.64;-0.55;-0.51;0.3	896;1183;2372;4999;6109;8271;9369;57135	5.57E+00;4.48E+00;3.87E+00;3.03E+00;2.86E+00;2.23E+00;1.07E+00;1.06E+00	20307;68073;69171;71333;72443;75070;76259;76546	4.17E+00;3.26E+00;2.71E+00;1.97E+00;1.66E+00;9.60E-01;6.03E-01;4.04E-02	2.46495919	-0.56233006
MPEG1	-0.694939777	1.9082723	4	CCTGTTATCCCAGATCCACG;GTCTAGAGAACAACCAGACG;AATCTGCGGAATGTGGACAT;GAACTCGGGTAGTTATAGCT	-1.16;-0.79;-0.56;-0.28	1244;4374;8948;19586	2.39E+00;2.26E+00;1.77E+00;1.21E+00	57856;68494;73068;76198	1.32E+00;1.20E+00;7.22E-01;2.81E-02	-0.42618233	1.20166714	4	CCTGTTATCCCAGATCCACG;AATCTGCGGAATGTGGACAT;GTCTAGAGAACAACCAGACG;GAACTCGGGTAGTTATAGCT	-0.92;-0.48;-0.34;0.04	2360;10243;15670;39437	1.58E+00;1.17E+00;1.10E+00;9.54E-01	38005;61772;67199;75082	8.06E-01;5.86E-01;4.61E-01;5.37E-02	1.55496972	-0.560561054
SIK3	-0.92688271	2.613972205	4	GCAGATTGATGAAAGAACCC;GCTGCTGAAAGATTGCACTG;TGTGCTTCCATCAAATGGCA;GCACCAGTCAATATCCAGGT	-1.49;-1.04;-0.59;-0.59	441;1898;7982;8040	3.94E+00;2.46E+00;2.41E+00;1.65E+00	69402;69460;75544;77001	2.40E+00;1.29E+00;1.04E+00;9.90E-03	-0.193796772	0.784708307	4	GCAGATTGATGAAAGAACCC;TGTGCTTCCATCAAATGGCA;GCACCAGTCAATATCCAGGT;GCTGCTGAAAGATTGCACTG	-0.57;-0.48;-0.24;0.52	7763;10276;20559;67268	1.26E+00;1.10E+00;5.34E-01;2.45E-01	10174;56883;67166;69679	6.42E-01;4.63E-01;4.61E-01;1.83E-01	1.699340256	-0.560339741
INTS5	-0.358767549	1.084881944	4	AGCTACCAATGAGAGCCGAG;ATGGACCATGCACTAATCAC;CTGCAGTAGGAACGGAACCG;CAAAAACTGGTTCATCACCG	-0.74;-0.54;-0.46;0.31	5009;9247;11903;55569	1.91E+00;1.18E+00;6.74E-01;5.77E-01	21873;65539;68195;72433	9.94E-01;4.87E-01;3.79E-01;1.16E-01	-0.761755089	2.421236022	4	CAAAAACTGGTTCATCACCG;ATGGACCATGCACTAATCAC;CTGCAGTAGGAACGGAACCG;AGCTACCAATGAGAGCCGAG	-0.97;-0.93;-0.7;-0.45	1997;2299;4930;11284	3.35E+00;3.02E+00;2.30E+00;1.02E+00	66158;72512;75143;75445	1.98E+00;1.67E+00;9.65E-01;4.54E-02	1.753058983	-0.560261319
IGSF21	-0.777827484	1.98449995	4	CCCGAGCAGTGACGGCACTG;CCAAGCCCAGAACTTCACGC;GAAGTTACACTTCAAAGTCA;GGAGAACTACCGCAAGCGAG	-1.41;-1.2;-0.3;-0.21	571;1118;18427;23178	2.92E+00;2.10E+00;1.54E+00;1.39E+00	54264;59015;76324;76871	1.26E+00;1.12E+00;7.05E-01;1.28E-02	-0.342395485	1.035307096	4	CCAAGCCCAGAACTTCACGC;GGAGAACTACCGCAAGCGAG;GAAGTTACACTTCAAAGTCA;CCCGAGCAGTGACGGCACTG	-0.75;-0.43;-0.16;-0.03	4153;12055;25434;34694	1.39E+00;1.02E+00;9.84E-01;7.40E-01	42748;52008;65387;73289	7.02E-01;5.35E-01;4.26E-01;9.57E-02	1.509903523	-0.560111484
OSTC	-0.552815769	1.462899415	4	GACGGCATGTGCAACCAGGG;ATCCAGCTTCCTATTTACAA;TCAGTCATAGAACCGACACT;TCTTACTTCCTCATCACCGG	-1.03;-0.93;-0.14;-0.1	1938;2686;26853;29378	2.17E+00;1.68E+00;1.03E+00;9.63E-01	48064;50589;74756;75504	9.04E-01;8.68E-01;5.12E-01;4.40E-02	-0.566975319	1.572833729	4	ATCCAGCTTCCTATTTACAA;GACGGCATGTGCAACCAGGG;TCAGTCATAGAACCGACACT;TCTTACTTCCTCATCACCGG	-1.26;-0.78;-0.59;0.37	746;3704;7152;60962	2.54E+00;1.91E+00;1.43E+00;4.16E-01	16480;70290;73738;76696	1.38E+00;7.82E-01;3.82E-01;1.68E-02	1.517866572	-0.559895544
PRSS3	-0.516002185	1.317293126	4	CCGCCACCCTAAATACAACA;GATGATGACAAGATTGTTGG;GGACACGCGGGCATTGATGA;ACAACATCAAAGTCCTGGAG	-1.28;-0.57;-0.49;0.28	816;8481;10974;54001	2.01E+00;1.39E+00;1.24E+00;6.26E-01	23441;66468;68961;76626	1.05E+00;5.10E-01;3.87E-01;1.84E-02	-0.603275878	1.678260541	4	CCGCCACCCTAAATACAACA;ACAACATCAAAGTCCTGGAG;GATGATGACAAGATTGTTGG;GGACACGCGGGCATTGATGA	-1.1;-0.99;-0.54;0.21	1296;1861;8441;51781	2.48E+00;2.34E+00;1.20E+00;6.99E-01	25661;69001;75581;76146	1.25E+00;1.05E+00;4.02E-01;2.93E-02	1.497776834	-0.559639032
UTP6	-0.150205499	0.696894441	4	GCGATTCATTCCAACAAACC;GCCACATAATCCCAAGTGAG;AGAAATCCTTAAGGGCGAGT;AGAATGCCAATACAAGCAGT	-0.81;-0.59;0.03;0.77	4023;7979;38546;71471	1.29E+00;7.52E-01;6.06E-01;1.39E-01	5971;38896;69463;73419	6.15E-01;5.27E-01;4.26E-01;9.27E-02	-0.966601592	2.913288676	4	GCGATTCATTCCAACAAACC;AGAAATCCTTAAGGGCGAGT;GCCACATAATCCCAAGTGAG;AGAATGCCAATACAAGCAGT	-1.38;-1.18;-0.86;-0.45	526;981;2857;11347	3.71E+00;3.34E+00;3.03E+00;1.57E+00	66095;74585;76461;76916	2.12E+00;1.97E+00;1.31E+00;1.18E-02	1.805091558	-0.558403545
INTS12	-0.51462154	1.383350814	4	CCGAGATTGTCATAAACCCC;GTTTCCTCGTCAGTAACTAG;AACTTACCTACAAACAACGC;CTTGATGAATCTTTGGCTCG	-1.05;-0.53;-0.35;-0.13	1832;9763;16058;27608	1.79E+00;1.55E+00;1.14E+00;1.06E+00	49834;61384;67679;75610	9.33E-01;7.90E-01;4.73E-01;4.16E-02	-0.602095236	1.773522819	4	CCGAGATTGTCATAAACCCC;AACTTACCTACAAACAACGC;GTTTCCTCGTCAGTAACTAG;CTTGATGAATCTTTGGCTCG	-0.96;-0.72;-0.64;-0.09	2017;4718;6125;30284	2.74E+00;1.71E+00;1.63E+00;1.02E+00	47158;71317;72724;75425	1.50E+00;8.37E-01;6.95E-01;4.58E-02	1.578436817	-0.558358388
DPP3	-0.532938152	1.402980515	4	CATGTTGGAGTAAACACCCG;AGAAGGGAAGCCCTACTACG;GCTTTAAGAACGTGTCGCTG;AGCCAGGCCTCCGTACCAGG	-0.97;-0.88;-0.3;0.02	2379;3256;18438;37429	2.01E+00;1.39E+00;1.26E+00;9.51E-01	40013;59004;74186;75063	8.30E-01;7.05E-01;6.32E-01;5.42E-02	-0.583662493	1.77028954	4	CATGTTGGAGTAAACACCCG;AGAAGGGAAGCCCTACTACG;GCTTTAAGAACGTGTCGCTG;AGCCAGGCCTCCGTACCAGG	-0.83;-0.78;-0.62;-0.1	3183;3711;6518;29477	2.66E+00;1.90E+00;1.68E+00;8.39E-01	47965;70924;73731;74259	1.45E+00;8.65E-01;7.81E-01;7.29E-02	1.586635027	-0.558300322
DHX8	-0.138017055	0.682530424	4	TAGATGGCGGGATAAGCATG;TAGACGGCGAAATCTTGTCG;TGATGATCGCGTACTGAGTG;CCCAGGTCGAACATATCCAG	-0.41;-0.22;-0.02;0.1	13866;22567;34505;42835	1.03E+00;7.07E-01;5.92E-01;4.02E-01	34607;42938;54875;63576	5.19E-01;4.36E-01;3.82E-01;3.43E-01	-0.976844044	2.779773734	4	TAGACGGCGAAATCTTGTCG;CCCAGGTCGAACATATCCAG;TAGATGGCGGGATAAGCATG;TGATGATCGCGTACTGAGTG	-1.58;-1.4;-1.16;0.23	291;496;1048;52810	5.01E+00;3.62E+00;1.83E+00;6.65E-01	24632;76394;76946;77151	2.97E+00;1.60E+00;3.94E-01;6.52E-03	1.731152079	-0.557430549
ATG4B	-0.513889956	1.48946855	4	CAGTATCCAAACGGGCTCTG;GAATCCGTTGCAGTGCCGGT;TCCTGTCGATGAATGCGTTG;CTTGGCGGTCCACATTGCAA	-0.94;-0.46;-0.37;-0.29	2654;11784;15373;18922	2.45E+00;1.60E+00;1.00E+00;9.08E-01	58520;62069;65658;74788	1.36E+00;8.19E-01;4.31E-01;6.06E-02	-0.598767985	1.703705079	4	CAGTATCCAAACGGGCTCTG;GAATCCGTTGCAGTGCCGGT;CTTGGCGGTCCACATTGCAA;TCCTGTCGATGAATGCGTTG	-1.09;-0.63;-0.62;-0.06	1336;6336;6603;32354	2.64E+00;1.52E+00;1.47E+00;1.18E+00	45088;70839;71106;76106	1.44E+00;7.70E-01;5.96E-01;3.02E-02	1.596586814	-0.55632897
PITPNB	-0.61013497	1.492713903	4	GCTTACTTGTTCTACAGTAG;GAAGCTAGTAAGAATGAGAC;GTGAGGATGATTGCTCCCGA;ATGGTTTAGATCCAAACACA	-1.85;-0.87;-0.42;0.7	177;3361;13390;69962	2.04E+00;1.99E+00;1.77E+00;1.76E-01	7480;64052;74081;77265	9.11E-01;8.18E-01;5.45E-01;3.95E-03	-0.501021205	1.428427548	4	GCTTACTTGTTCTACAGTAG;GTGAGGATGATTGCTCCCGA;GAAGCTAGTAAGAATGAGAC;ATGGTTTAGATCCAAACACA	-1.46;-0.58;-0.58;0.62	394;7339;7436;70391	2.49E+00;1.70E+00;1.36E+00;1.66E-01	7051;70006;70103;77048	1.34E+00;5.63E-01;5.51E-01;8.84E-03	1.460570725	-0.555578088
RAB27A	-0.477654478	1.513726554	4	CTCCAAATTTATCACAACAG;CCTCTGCCAGTGGCTCCATC;TGGAAACAAGAGTGATCTGG;TGCAGTTATGGGACACAGCA	-0.74;-0.41;-0.4;-0.36	5047;13538;14246;15564	2.79E+00;1.69E+00;9.04E-01;6.72E-01	61878;63196;63904;72395	1.59E+00;8.69E-01;4.06E-01;1.17E-01	-0.632565499	1.842399102	4	CTCCAAATTTATCACAACAG;CCTCTGCCAGTGGCTCCATC;TGGAAACAAGAGTGATCTGG;TGCAGTTATGGGACACAGCA	-1.04;-0.74;-0.6;-0.15	1572;4308;6964;26030	2.58E+00;1.89E+00;1.78E+00;1.12E+00	51412;70478;73134;75870	1.40E+00;9.96E-01;7.27E-01;3.56E-02	1.678062828	-0.555109988
SKIDA1	-0.803510959	2.147403313	4	GAAAATAAGCAGGGTCCGAG;AATCCGAGTCGTTGGCCGCG;TGTCCTTCCAAAATCCCGGG;TGTCAAAGCGGAGTCGCCGG	-1.38;-0.94;-0.63;-0.27	621;2650;7063;20113	2.56E+00;2.34E+00;2.18E+00;1.50E+00	57329;70379;74792;76821	1.39E+00;1.29E+00;9.09E-01;1.40E-02	-0.306440403	1.0138056	4	GAAAATAAGCAGGGTCCGAG;TGTCAAAGCGGAGTCGCCGG;AATCCGAGTCGTTGGCCGCG;TGTCCTTCCAAAATCCCGGG	-0.64;-0.33;-0.16;-0.09	6028;16306;25446;30104	1.64E+00;1.02E+00;7.80E-01;6.12E-01	47337;51996;61136;71414	8.43E-01;5.35E-01;3.83E-01;1.41E-01	1.580604457	-0.554975681
DOHH	-0.521711397	1.499385402	4	GCCTGGTTACCTCGATGACG;GTCACGCTCCTCAGCCGGCG;GCGCGGTATCGCTCGAAGAG;CAGAAGCCCCTCCTCACCCT	-0.82;-0.81;-0.63;0.18	3864;4022;7044;48006	2.56E+00;1.84E+00;8.31E-01;7.67E-01	29436;70398;73420;73578	1.39E+00;7.52E-01;4.41E-01;8.89E-02	-0.585514854	1.827640854	4	GCCTGGTTACCTCGATGACG;GTCACGCTCCTCAGCCGGCG;GCGCGGTATCGCTCGAAGAG;CAGAAGCCCCTCCTCACCCT	-0.82;-0.69;-0.54;-0.3	3265;5262;8589;17859	2.55E+00;2.31E+00;1.62E+00;8.29E-01	59583;68853;72180;74177	1.42E+00;1.23E+00;6.57E-01;7.48E-02	1.663513128	-0.553613126
DEFB128	-0.575178201	1.447088097	4	CTGCTGTTTGAGGTACTCAC;ATGAAATAGGATGTCTAAGT;CTATTGCAGGAAGAAATGCA;AAATGCTTCAATAAAGTAAC	-1.31;-0.54;-0.43;-0.01	739;9337;12825;35251	1.82E+00;1.43E+00;1.37E+00;1.17E+00	42191;64617;68105;76703	9.41E-01;6.87E-01;4.84E-01;1.66E-02	-0.528517469	1.215756385	4	CTGCTGTTTGAGGTACTCAC;CTATTGCAGGAAGAAATGCA;ATGAAATAGGATGTCTAAGT;AAATGCTTCAATAAAGTAAC	-1.75;-0.72;0.13;0.23	194;4625;45904;52717	2.00E+00;1.72E+00;6.68E-01;4.69E-01	24725;31538;72817;77248	7.02E-01;4.56E-01;3.95E-01;4.33E-03	1.331422241	-0.551847835
RBSN	-0.62305408	1.826837741	4	GAGTGCGCACTTCATCCATG;TGCACATAATAGACCCGCAG;TAGAATTGACCACTATGTTG;GGCTTCTCGAGCGGCCAACG	-0.85;-0.79;-0.58;-0.27	3575;4297;8290;19786	2.37E+00;2.36E+00;1.78E+00;7.95E-01	57656;69152;73145;73867	1.30E+00;1.26E+00;7.28E-01;8.21E-02	-0.475920102	1.239032028	4	TAGAATTGACCACTATGTTG;TGCACATAATAGACCCGCAG;GGCTTCTCGAGCGGCCAACG;GAGTGCGCACTTCATCCATG	-1.2;-0.66;-0.31;0.27	907;5732;17039;55364	1.55E+00;1.48E+00;1.34E+00;5.83E-01	22078;60403;71710;76535	7.53E-01;6.29E-01;3.80E-01;2.04E-02	1.532934885	-0.549487091
TTI2	-0.833407398	2.139238056	4	ACTGCTAAGAATTCCCTGGT;GATGGAGACAGTGTACACCC;CTGCTTCAAGTTACTGAATG;TGGCTTCTATTAGATCACCG	-1.44;-1.29;-0.44;-0.17	526;797;12668;25330	3.21E+00;1.94E+00;1.83E+00;1.57E+00	52112;64774;76645;76916	1.40E+00;1.03E+00;9.50E-01;1.18E-02	-0.263052195	0.826828289	4	GATGGAGACAGTGTACACCC;TGGCTTCTATTAGATCACCG;CTGCTTCAAGTTACTGAATG;ACTGCTAAGAATTCCCTGGT	-1.23;-0.56;0.13;0.6	831;8095;46082;69826	1.38E+00;1.28E+00;4.67E-01;1.80E-01	7616;31360;69347;76611	5.40E-01;5.23E-01;4.58E-01;1.87E-02	1.483033172	-0.548229797
CAPN1	-0.399128093	1.259736424	4	CTCCAGCGTTCTAGACATGG;TGGAACACCACACTCTACGA;CTCCTCAGAGTGGAACAACG;TCACAGGCGGGGTTACCGAG	-0.61;-0.51;-0.27;-0.21	7665;10255;20176;22882	2.12E+00;1.28E+00;1.10E+00;5.38E-01	54560;57266;67187;69777	1.14E+00;6.52E-01;4.61E-01;1.81E-01	-0.696320941	1.725967989	4	TGGAACACCACACTCTACGA;CTCCTCAGAGTGGAACAACG;CTCCAGCGTTCTAGACATGG;TCACAGGCGGGGTTACCGAG	-1.6;-0.87;-0.49;0.18	273;2771;10044;49352	2.15E+00;2.12E+00;1.86E+00;7.83E-01	28090;67398;74671;77169	1.12E+00;8.92E-01;4.25E-01;6.11E-03	1.492852206	-0.547724517
LMNB1	-0.918942604	1.725427704	4	TCTTGATGTAAAGTTAGCCC;TGTACGTACACTACGACTTG;AAAGGCTCTCAATTCTCATG;AGCAACATGATGCCCAAGTG	-2.77;-0.68;-0.53;0.31	45;6043;9574;55447	2.63E+00;2.18E+00;1.51E+00;5.80E-01	21995;67868;71399;77397	1.15E+00;6.12E-01;3.80E-01;9.87E-04	-0.174394169	0.742622651	4	AAAGGCTCTCAATTCTCATG;TCTTGATGTAAAGTTAGCCC;AGCAACATGATGCCCAAGTG;TGTACGTACACTACGACTTG	-0.48;-0.38;-0.25;0.41	10301;13939;20461;62894	1.27E+00;8.84E-01;4.60E-01;3.61E-01	14548;56981;63503;67141	6.44E-01;4.01E-01;3.95E-01;2.48E-01	1.234025178	-0.546668386
TRIM28	-0.401693618	1.364797012	4	TGAAACTTCATCTCGCCATG;GCTTTGTTCACAGCCCATGG;CCAGCGGGTGAAGTACACCA;CTTCCCAGGCAGTACCACTG	-0.5;-0.44;-0.41;-0.26	10517;12652;13764;20371	2.32E+00;1.73E+00;9.50E-01;4.55E-01	57071;63678;64790;66925	1.27E+00;8.92E-01;4.17E-01;2.54E-01	-0.691286083	1.19362064	4	CCAGCGGGTGAAGTACACCA;CTTCCCAGGCAGTACCACTG;GCTTTGTTCACAGCCCATGG;TGAAACTTCATCTCGCCATG	-2.64;-0.4;-0.17;0.44	62;13249;25078;64280	2.50E+00;1.04E+00;9.18E-01;3.24E-01	13162;52364;64193;77380	5.41E-01;4.10E-01;4.09E-01;1.37E-03	1.279208826	-0.54648985
GDF9	-0.646779279	1.233249644	4	ATTCAAATATAAGATCAGTG;AGAGCCGAACAGTGTTGTAG;TGACTTGAGTAAGTGTTCAA;AAAGTTCTATCTGTTGGGCG	-2.36;-0.5;-0.17;0.45	71;10593;25154;62047	2.44E+00;1.08E+00;1.03E+00;3.85E-01	15395;52288;66849;77371	5.40E-01;4.54E-01;3.88E-01;1.57E-03	-0.444239762	1.271439522	4	ATTCAAATATAAGATCAGTG;AGAGCCGAACAGTGTTGTAG;TGACTTGAGTAAGTGTTCAA;AAAGTTCTATCTGTTGGGCG	-1.0;-0.94;-0.28;0.44	1775;2224;18842;64181	2.33E+00;1.36E+00;1.07E+00;3.26E-01	13261;58600;75218;75667	9.78E-01;6.92E-01;4.09E-01;4.03E-02	1.252344583	-0.54550952
EEF1AKMT1	-0.17422735	0.729602466	4	CTGGAGAGCTGCTAAGGCAT;CTATGATTACAATAATCCAT;GAGGATGATAAATATAACAT;GAGTTTCTGGTAAACACTAG	-0.48;-0.4;-0.22;0.4	11268;14062;22385;60198	1.16E+00;8.78E-01;4.40E-01;4.38E-01	17244;55057;63380;66174	5.96E-01;4.00E-01;3.78E-01;2.73E-01	-0.916649313	2.776188247	4	GAGTTTCTGGTAAACACTAG;CTGGAGAGCTGCTAAGGCAT;GAGGATGATAAATATAACAT;CTATGATTACAATAATCCAT	-1.38;-0.99;-0.81;-0.49	517;1850;3385;10093	3.54E+00;3.50E+00;2.49E+00;1.58E+00	67349;74057;75592;76925	2.11E+00;1.98E+00;1.05E+00;1.16E-02	1.752895357	-0.545438331
SLC39A8	-0.688672912	2.21102566	4	GCCAGGGCTAGCCTTCAGCG;GTGGAGTCAAAATCAATCCG;AGCATTTGAAAAGCCATGAA;GCTTGGGCCGATCCTCACAT	-0.78;-0.77;-0.64;-0.57	4483;4568;6951;8600	3.82E+00;2.58E+00;1.73E+00;7.13E-01	68842;70491;72874;72959	2.31E+00;1.40E+00;7.06E-01;1.04E-01	-0.400729182	1.181461985	4	AGCATTTGAAAAGCCATGAA;GCCAGGGCTAGCCTTCAGCG;GCTTGGGCCGATCCTCACAT;GTGGAGTCAAAATCAATCCG	-0.74;-0.62;-0.27;0.02	4328;6614;19226;38221	1.44E+00;1.34E+00;1.23E+00;7.26E-01	39221;58216;70828;73114	6.80E-01;6.13E-01;5.83E-01;9.99E-02	1.696243823	-0.544701047
LAMTOR3	-0.695424122	1.835926994	4	TCTTGTATAAAAAGTTACCA;ATCTCTATCTGACACAACAA;GCAAAAGTGGATAAGAAACC;CTGTTACTATAACACCTACC	-1.15;-1.08;-0.44;-0.11	1303;1653;12399;28991	2.58E+00;1.86E+00;1.71E+00;1.19E+00	48451;65043;75789;76139	1.10E+00;9.65E-01;8.82E-01;2.95E-02	-0.393429056	1.003183472	4	CTGTTACTATAACACCTACC;GCAAAAGTGGATAAGAAACC;TCTTGTATAAAAAGTTACCA;ATCTCTATCTGACACAACAA	-1.25;-0.42;-0.0;0.1	773;12365;36486;44071	1.41E+00;9.79E-01;9.67E-01;6.55E-01	33371;40956;65077;76669	4.98E-01;4.29E-01;4.21E-01;1.74E-02	1.419555233	-0.544426589
PPP1R14BP5	-0.345310118	0.676623514	1	CCCAGAACTGGAGATTGACG	-0.35	16306	6.77E-01	61136	1.03E-01	-0.743235301	1.258950101	1	CCCAGAACTGGAGATTGACG	-0.74	4266	1.26E+00	73176	2.46E-02	0.967786808	-0.54427271
HOOK1	-0.520327111	1.324972476	4	GGTCATGACTGCTATTCAAG;ATTATGCATATACATCATGT;TTGATGAAGAACTTGTGCCA;AGCTAATCGAATTCCAGCAT	-1.13;-0.83;-0.32;0.2	1412;3753;17255;49401	1.89E+00;1.46E+00;1.16E+00;7.81E-01	28041;60186;73689;76030	7.77E-01;7.45E-01;4.25E-01;3.19E-02	-0.567993069	1.472463639	4	GGTCATGACTGCTATTCAAG;ATTATGCATATACATCATGT;TTGATGAAGAACTTGTGCCA;AGCTAATCGAATTCCAGCAT	-1.3;-0.57;-0.34;-0.06	666;7623;15549;32611	1.59E+00;1.50E+00;1.47E+00;1.33E+00	44831;61893;69819;76776	8.11E-01;7.62E-01;5.40E-01;1.50E-02	1.398718057	-0.54416009
KLHL17	-0.493157668	1.271983876	4	GAGCTGGGTGAAACACGACG;ACGACCCCGTGACTAACACG;CACCACAATCTCAGCCGTGT;GGAGATCCGTGCGCACAAAG	-1.16;-0.48;-0.24;-0.08	1242;11079;21383;30580	1.61E+00;1.22E+00;1.21E+00;1.04E+00	46862;56059;66363;76200	8.27E-01;6.20E-01;4.44E-01;2.81E-02	-0.594643606	1.599732901	4	GGAGATCCGTGCGCACAAAG;CACCACAATCTCAGCCGTGT;GAGCTGGGTGAAACACGACG;ACGACCCCGTGACTAACACG	-1.33;-1.1;-0.4;0.46	609;1270;13303;64987	2.81E+00;1.77E+00;1.51E+00;3.05E-01	12455;64139;76172;76833	1.20E+00;9.16E-01;4.20E-01;1.37E-02	1.435858388	-0.543900637
POTENTIALLY_ACTIVE_116	-0.594427735	0.987839701	1	TCCGTAAACAAACGGAGCTG	-0.59	7964	9.88E-01	69478	4.71E-02	-0.491775267	0.890929688	1	TCCGTAAACAAACGGAGCTG	-0.49	9955	8.91E-01	67487	5.98E-02	0.939384695	-0.543101501
KCTD14	-0.426280792	1.150165521	4	TTTCGTAGAACTGAGCCTCA;GCTAGCCTCGCACTTACCGT;CCACCACCCTGGGTACCCTG;GATGTTCTCTAGCTTAGCCA	-0.89;-0.86;-0.19;0.24	3131;3384;24468;51406	1.98E+00;1.06E+00;8.45E-01;7.12E-01	26036;52974;74058;74311	8.16E-01;5.52E-01;4.05E-01;7.17E-02	-0.659733808	1.899456816	4	GATGTTCTCTAGCTTAGCCA;GCTAGCCTCGCACTTACCGT;TTTCGTAGAACTGAGCCTCA;CCACCACCCTGGGTACCCTG	-1.02;-0.97;-0.63;-0.02	1681;1948;6294;35400	2.71E+00;2.44E+00;1.36E+00;1.09E+00	42042;71148;75494;75761	1.48E+00;1.03E+00;6.83E-01;3.81E-02	1.524811168	-0.5430073
UBTD2	-0.388708071	1.022926236	4	ATGGACAACTACGCAGCAAG;ACCGCCAATCAACATGATAG;CTGGCACAAGCAATCATTGA;CAGAGTGCTACGATGAACTG	-1.02;-0.48;-0.11;0.06	2047;11152;28673;40002	1.15E+00;1.04E+00;1.01E+00;8.93E-01	37440;48769;66290;75395	5.74E-01;4.87E-01;4.42E-01;4.65E-02	-0.695250267	1.773986064	4	ATGGACAACTACGCAGCAAG;CAGAGTGCTACGATGAACTG;CTGGCACAAGCAATCATTGA;ACCGCCAATCAACATGATAG	-1.51;-1.25;-0.36;0.34	344;768;14799;59589	3.24E+00;1.76E+00;1.65E+00;4.55E-01	17853;62643;76674;77098	1.42E+00;8.44E-01;3.77E-01;7.71E-03	1.39845615	-0.541979169
TMIGD1	-0.455573328	1.049824893	4	CAGCACCACCGAAACGGACA;AACTTACTTGTCATCTCACG;ACTGCTCTGGTACCGAGAGG;TATATCCTGGATACTACACC	-1.56;-0.5;-0.08;0.31	363;10588;30921;55687	1.73E+00;1.08E+00;8.15E-01;5.73E-01	21755;46521;66854;77079	4.62E-01;4.54E-01;3.79E-01;8.14E-03	-0.628053917	1.301061011	4	CAGCACCACCGAAACGGACA;ACTGCTCTGGTACCGAGAGG;AACTTACTTGTCATCTCACG;TATATCCTGGATACTACACC	-2.08;-0.39;-0.35;0.31	123;13426;15472;57978	2.20E+00;1.59E+00;9.09E-01;5.03E-01	19464;61970;64016;77319	8.14E-01;4.07E-01;3.75E-01;2.74E-03	1.175442952	-0.541813622
ARL1	-0.588864571	1.397022559	4	AGAGTTAGTTGCCATGTTGG;GAATAGTAACATCTCCAGTA;TTGTAATCTGTACAAAATTG;TTCCCGAGTTCCAAACAGAC	-1.68;-0.64;-0.45;0.41	252;6990;12255;60443	1.89E+00;1.87E+00;1.39E+00;4.31E-01	16999;65187;70452;77190	9.73E-01;5.66E-01;3.79E-01;5.64E-03	-0.492829968	1.266746458	4	GAATAGTAACATCTCCAGTA;AGAGTTAGTTGCCATGTTGG;TTGTAATCTGTACAAAATTG;TTCCCGAGTTCCAAACAGAC	-1.23;-0.7;-0.05;0.0	829;5016;33375;36899	1.66E+00;1.38E+00;1.29E+00;7.39E-01	40544;44067;72426;76613	6.74E-01;6.45E-01;4.43E-01;1.87E-02	1.331884508	-0.540847269
GRM5	-0.791463677	2.221052844	4	CAAAGACCAACCGTATTGCA;CCATGAAGCCAATTGATGGA;ATCTGTAACACCACCAACCT;CCAGTACAGTATCTTCGATG	-1.38;-0.72;-0.55;-0.51	604;5328;9178;10163	3.53E+00;2.23E+00;1.61E+00;1.52E+00	67279;68264;72114;76838	2.11E+00;1.18E+00;6.53E-01;1.36E-02	-0.288001044	0.867040154	4	ATCTGTAACACCACCAACCT;CAAAGACCAACCGTATTGCA;CCAGTACAGTATCTTCGATG;CCATGAAGCCAATTGATGGA	-1.43;-0.26;-0.16;0.7	445;19494;25278;72189	1.65E+00;1.03E+00;6.72E-01;1.22E-01	5253;52164;57948;76997	6.58E-01;5.38E-01;3.75E-01;9.99E-03	1.544046499	-0.53973236
CHMP4A	-0.549901096	1.355199047	3	AGAGGCGAGCTCGCGATGAG;CAGCAAGCTCCATGGTACGA;TGACGGGACATTATCCACCC	-0.81;-0.63;-0.21	4032;7040;23285	1.65E+00;1.57E+00;8.53E-01	54157;70402;73410	7.22E-01;6.47E-01;6.96E-02	-0.528489636	1.437539078	3	CAGCAAGCTCCATGGTACGA;AGAGGCGAGCTCGCGATGAG;TGACGGGACATTATCCACCC	-0.76;-0.45;-0.37	3942;11193;14528	2.18E+00;1.27E+00;8.62E-01	62914;66249;73500	1.07E+00;4.99E-01;6.81E-02	1.396369063	-0.539195366
TSEN2	-0.405725116	1.150185108	4	TGAATTCTTTCAGAGGACCA;GGAGTGTGCCATGAGCGAGA;GAGACCTTCTGTGGTAAACG;GGTATCAGCATAGTGTTGAG	-1.18;-1.01;0.26;0.31	1156;2090;53105;55408	2.38E+00;1.24E+00;5.82E-01;3.92E-01	22034;24337;75352;76286	1.00E+00;5.55E-01;3.80E-01;2.61E-02	-0.671639268	1.581319164	4	TGAATTCTTTCAGAGGACCA;GGAGTGTGCCATGAGCGAGA;GGTATCAGCATAGTGTTGAG;GAGACCTTCTGTGGTAAACG	-1.72;-0.98;-0.27;0.27	206;1936;19438;55582	2.45E+00;1.98E+00;1.32E+00;5.76E-01	21860;58004;75506;77236	1.03E+00;6.74E-01;3.79E-01;4.60E-03	1.365752136	-0.538682192
RPS7P11	-0.49350338	0.857239412	1	GCCAAGATCGTGAAGCCCAA	-0.49	10758	8.57E-01	66684	6.49E-02	-0.582767029	1.019621872	1	GCCAAGATCGTGAAGCCCAA	-0.58	7402	1.02E+00	70040	4.36E-02	0.938430642	-0.538135205
RPS7P15	-0.49350338	0.857239412	1	GCCAAGATCGTGAAGCCCAA	-0.49	10758	8.57E-01	66684	6.49E-02	-0.582767029	1.019621872	1	GCCAAGATCGTGAAGCCCAA	-0.58	7402	1.02E+00	70040	4.36E-02	0.938430642	-0.538135205
UBAC1	-0.536336372	1.540333527	4	CACAGTTCCAGACAGAACTC;GAATTGTTTAAGAAGGCGAA;GAAGAGAACATCCAGGACCA;CAGATAAAGAGGCCATACTG	-1.6;-0.77;-0.62;0.85	316;4535;7275;72801	2.52E+00;1.79E+00;1.74E+00;1.07E-01	4641;70167;72907;77126	1.36E+00;7.09E-01;7.01E-01;7.08E-03	-0.539729761	1.65355063	4	CACAGTTCCAGACAGAACTC;GAAGAGAACATCCAGGACCA;GAATTGTTTAAGAAGGCGAA;CAGATAAAGAGGCCATACTG	-0.98;-0.92;-0.69;0.43	1927;2370;5142;63661	2.96E+00;2.28E+00;1.03E+00;3.40E-01	13781;72300;75072;75515	1.64E+00;9.53E-01;4.03E-01;4.38E-02	1.596942079	-0.538033066
CARM1	-0.715034469	1.859099153	4	TGGAGCACGGAAAATCTACG;TTGAAGAGCATGTAGCCCAT;TAGAGCTGTTCATCCGTGAA;TCGCGTCGCCGATGGTGAGG	-1.28;-0.96;-0.54;-0.09	825;2500;9387;30549	2.23E+00;2.20E+00;1.62E+00;1.38E+00	46893;68055;74942;76617	1.17E+00;9.32E-01;8.28E-01;1.86E-02	-0.359755173	0.96817862	4	TGGAGCACGGAAAATCTACG;TTGAAGAGCATGTAGCCCAT;TAGAGCTGTTCATCCGTGAA;TCGCGTCGCCGATGGTGAGG	-1.11;-0.29;-0.17;0.13	1224;18107;24984;46226	1.22E+00;1.04E+00;8.96E-01;7.15E-01	31216;52458;59335;76218	5.43E-01;4.65E-01;3.76E-01;2.77E-02	1.413638887	-0.537394821
FLII	-0.778031605	2.215893259	4	AGTTGCGCAAGTTGACAGCG;GTCCTGCAATGACCTGACAC;AGAACTCGGAGTAGTCAAGG;GAGGGCTAGACATCTACGTA	-1.1;-0.98;-0.91;-0.13	1554;2306;2967;27861	3.67E+00;2.30E+00;1.78E+00;1.12E+00	49581;74475;75136;75888	2.09E+00;9.64E-01;9.24E-01;3.52E-02	-0.296200767	0.793734168	4	AGAACTCGGAGTAGTCAAGG;GAGGGCTAGACATCTACGTA;AGTTGCGCAAGTTGACAGCG;GTCCTGCAATGACCTGACAC	-1.48;-0.23;0.1;0.44	375;21137;43767;64187	1.72E+00;6.27E-01;5.03E-01;3.26E-01	13255;33675;56305;77067	4.41E-01;4.09E-01;3.77E-01;8.41E-03	1.504813713	-0.537116186
FADD	-0.183168609	0.701346196	4	TGACGTTAAATGCTGCACAC;GAGGCATAGGAACTTGAGCT;CACGCTCTGTCAGGTTGCGG;GCGCGTCGACGACTTCGAGG	-1.04;0.02;0.1;0.19	1856;37713;43204;48410	1.05E+00;8.16E-01;5.13E-01;4.27E-01	29032;34238;39729;75586	5.80E-01;4.38E-01;4.36E-01;4.21E-02	-0.890942736	2.216940588	4	TGACGTTAAATGCTGCACAC;CACGCTCTGTCAGGTTGCGG;GCGCGTCGACGACTTCGAGG;GAGGCATAGGAACTTGAGCT	-1.9;-0.94;-0.44;-0.28	155;2206;11625;18457	2.49E+00;2.34E+00;2.10E+00;1.94E+00	58985;65817;75236;77287	1.38E+00;1.01E+00;9.81E-01;3.46E-03	1.459143392	-0.537055673
OR4A47	-0.713838205	1.885860784	4	CATATCCTTCCAATCTTGCA;GGGCTTCACACAGAATCCAA;ACAAGCCTGAAATCAATCTG;CCACTAAGAGGCCAATAGCA	-1.18;-1.09;-0.44;-0.14	1186;1586;12446;26896	2.62E+00;1.86E+00;1.84E+00;1.23E+00	50546;64996;75856;76256	1.11E+00;9.62E-01;9.61E-01;2.68E-02	-0.356502904	0.981767027	4	GGGCTTCACACAGAATCCAA;CATATCCTTCCAATCTTGCA;CCACTAAGAGGCCAATAGCA;ACAAGCCTGAAATCAATCTG	-1.07;-0.27;-0.24;0.15	1434;19280;20948;47321	1.24E+00;1.15E+00;8.56E-01;6.78E-01	30121;56494;58162;76008	6.31E-01;4.50E-01;3.75E-01;3.24E-02	1.433813905	-0.535170554
CLVS2	-0.897473134	2.40751732	4	TGTCGCCGATAGGTACACAC;GGATATGGTCATCACCAGGC;TGGCGCAGTACTTTGAGTAC;TACAGGGCATGGATATACCA	-1.5;-1.11;-0.63;-0.35	428;1496;7028;16047	2.73E+00;2.67E+00;2.57E+00;1.66E+00	61395;70414;75946;77014	1.55E+00;1.39E+00;1.14E+00;9.61E-03	-0.167126879	0.662029444	4	TGGCGCAGTACTTTGAGTAC;TACAGGGCATGGATATACCA;TGTCGCCGATAGGTACACAC;GGATATGGTCATCACCAGGC	-0.67;-0.25;-0.14;0.39	5593;20338;26550;61926	9.75E-01;6.48E-01;6.37E-01;3.88E-01	15516;50892;57104;71849	5.16E-01;3.87E-01;3.76E-01;1.30E-01	1.534773382	-0.532300007
ARMCX1	-0.419456916	1.099490073	4	AATGCCATACGTGAATTGGG;AGGAGCTAAAACTAACGCTG;AGACGAGAACGAGAAAATCT;GGCCCGAAGTAAGAGCACCA	-1.14;-0.46;-0.37;0.3	1335;11722;15162;55069	1.62E+00;1.18E+00;1.00E+00;5.92E-01	22372;62280;65720;76107	8.28E-01;4.32E-01;3.81E-01;3.02E-02	-0.645073609	1.808705831	4	GGCCCGAAGTAAGAGCACCA;AATGCCATACGTGAATTGGG;AGACGAGAACGAGAAAATCT;AGGAGCTAAAACTAACGCTG	-1.22;-0.69;-0.37;-0.29	847;5175;14304;17925	2.54E+00;1.69E+00;1.63E+00;1.37E+00	59517;63138;72267;76595	1.42E+00;8.66E-01;6.63E-01;1.91E-02	1.454097952	-0.532265262
PLCZ1	-0.182094288	0.775171901	4	AGCAGTCAATCTCCAAACAA;TTTAGGAGACAATCAAGACA;TGATACTCTACCATCACCAG;TTAGACATCTGACTACCCAG	-1.26;-0.49;0.48;0.55	883;10761;63355;65948	1.36E+00;1.07E+00;4.00E-01;2.79E-01	11494;14087;66681;76559	8.77E-01;4.50E-01;4.36E-01;1.99E-02	-0.880748931	2.923543655	4	TTAGACATCTGACTACCCAG;AGCAGTCAATCTCCAAACAA;TTTAGGAGACAATCAAGACA;TGATACTCTACCATCACCAG	-1.12;-0.9;-0.81;-0.7	1212;2548;3375;5019	4.75E+00;3.50E+00;2.22E+00;1.22E+00	72423;74067;74894;76230	2.99E+00;1.98E+00;9.24E-01;2.74E-02	1.849357778	-0.531421609
LCA5L	-0.552969401	1.239011597	4	TTCTAATATAGATTTATCAG;AAATTATTTAAAGCAGCCTG;ATTCACAAGTATGAGACACC;AGAGCTTGGAAAAACAACTG	-1.67;-0.73;-0.06;0.26	263;5141;31985;52785	1.87E+00;1.64E+00;7.81E-01;6.66E-01	24657;45457;72301;77179	6.65E-01;4.53E-01;3.94E-01;5.89E-03	-0.509438388	1.135785998	4	TTCTAATATAGATTTATCAG;ATTCACAAGTATGAGACACC;AGAGCTTGGAAAAACAACTG;AAATTATTTAAAGCAGCCTG	-1.78;-0.25;-0.2;0.19	189;19988;23261;50236	2.01E+00;1.12E+00;7.52E-01;6.58E-01	27206;54181;57454;77253	5.77E-01;4.16E-01;3.75E-01;4.22E-03	1.187398798	-0.531203895
DLX3	-0.694609513	1.298494849	4	GTTTCTTGAACTTGGAACGG;TAGCTGGAGTAGATCGTACG;AGTGACAGAAGACTCGGGCA;ATACGCCCCGTATTGCCGGT	-2.41;-0.36;-0.09;0.08	66;15749;29952;41714	2.47E+00;1.07E+00;8.48E-01;8.03E-01	35728;47490;61693;77376	5.40E-01;4.72E-01;3.86E-01;1.46E-03	-0.36703602	0.975606452	4	GTTTCTTGAACTTGGAACGG;TAGCTGGAGTAGATCGTACG;ATACGCCCCGTATTGCCGGT;AGTGACAGAAGACTCGGGCA	-1.13;-0.32;-0.19;0.17	1177;16637;23773;48785	1.24E+00;1.10E+00;8.03E-01;7.68E-01	28657;53669;60805;76265	5.66E-01;4.32E-01;3.81E-01;2.66E-02	1.13705065	-0.530822766
KIAA0754	-0.440067736	1.009489489	4	AGAACACAATCGCAATCCAG;AGCTTGATCCTCCAAAAGTG;GCAACTAGGATGTCCTCATG;TGTCTCTCATGATATCAACG	-1.65;-0.25;-0.04;0.18	285;20928;33237;48147	1.84E+00;8.26E-01;7.44E-01;6.32E-01	29295;44205;56514;77157	4.44E-01;4.39E-01;3.77E-01;6.38E-03	-0.621488236	1.691425172	4	AGAACACAATCGCAATCCAG;TGTCTCTCATGATATCAACG;AGCTTGATCCTCCAAAAGTG;GCAACTAGGATGTCCTCATG	-1.22;-1.15;-0.46;0.34	851;1096;10988;59673	2.93E+00;2.01E+00;1.37E+00;4.53E-01	17769;66454;76346;76591	1.27E+00;1.05E+00;3.77E-01;1.92E-02	1.35045733	-0.530777986
PHTF2	-0.812444129	1.834484911	4	GGGAAGAAGACTGTTAAAAG;ACAAGCACCTCTCACAGCGT;AAGGTGAACAGCCATATACC;GCAACTAGTACCCGATTTAG	-1.98;-0.67;-0.43;-0.16	144;6214;12771;25990	2.13E+00;1.90E+00;1.82E+00;1.49E+00	51452;64671;71228;77298	9.98E-01;9.44E-01;6.03E-01;3.21E-03	-0.247570464	0.804319982	4	GGGAAGAAGACTGTTAAAAG;AAGGTGAACAGCCATATACC;ACAAGCACCTCTCACAGCGT;GCAACTAGTACCCGATTTAG	-0.71;-0.3;-0.1;0.12	4836;17806;29469;45066	9.41E-01;8.65E-01;7.26E-01;6.86E-01	32376;47973;59636;72607	4.82E-01;4.77E-01;3.77E-01;1.12E-01	1.319402446	-0.530007297
COL17A1	-0.624298397	1.543621213	4	ACATACCAAATTCCTTCCGA;GCAAGATCGTGACTTCGGGT;CCTCACCACGAGGTCCCATG;CTTCGGAGTTCCAAACAACA	-1.31;-1.1;-0.14;0.05	740;1557;27166;39699	2.63E+00;1.43E+00;1.16E+00;9.50E-01	37743;50276;75885;76702	1.12E+00;5.81E-01;5.07E-01;1.67E-02	-0.434384528	1.24785138	4	ACATACCAAATTCCTTCCGA;CTTCGGAGTTCCAAACAACA;GCAAGATCGTGACTTCGGGT;CCTCACCACGAGGTCCCATG	-0.94;-0.39;-0.37;-0.04	2193;13714;14281;34114	1.69E+00;1.42E+00;9.83E-01;8.95E-01	43328;63161;63729;75249	8.67E-01;7.18E-01;4.04E-01;4.99E-02	1.395736296	-0.529341463
FASN	-0.693007545	1.888330518	4	GATGTATTCAAATGACTCAG;CATCTCCCCACTCATCAAGT;TTCCATCCTACGCTCCGATG;CGAGACCCCGAGACACTCGT	-1.13;-0.98;-0.36;-0.3	1407;2302;15673;18247	2.51E+00;2.30E+00;1.58E+00;1.16E+00	59195;61769;75140;76035	1.40E+00;9.64E-01;8.06E-01;3.18E-02	-0.364630585	0.928553391	4	TTCCATCCTACGCTCCGATG;GATGTATTCAAATGACTCAG;CGAGACCCCGAGACACTCGT;CATCTCCCCACTCATCAAGT	-1.3;-0.32;-0.12;0.27	670;16870;28424;55438	1.47E+00;9.02E-01;7.59E-01;5.81E-01	22004;49018;60572;76772	4.90E-01;3.80E-01;3.80E-01;1.51E-02	1.408441954	-0.528819065
MTMR1	-0.660157138	1.882926823	4	TGTACTTCAAAAATGTCGAG;TGGTATAGAGATAGTGTGCA;TGTGTACCCTTCGATCGATG;CAGTGTCGCTGATACCAACA	-1.05;-0.77;-0.42;-0.4	1803;4606;13459;13909	2.98E+00;1.76E+00;1.73E+00;1.06E+00	63533;63983;72836;75639	1.72E+00;9.08E-01;7.04E-01;4.09E-02	-0.39736488	1.166325232	4	TGTACTTCAAAAATGTCGAG;TGTGTACCCTTCGATCGATG;TGGTATAGAGATAGTGTGCA;CAGTGTCGCTGATACCAACA	-0.76;-0.61;-0.21;-0.01	4013;6685;22748;35820	1.43E+00;1.34E+00;1.15E+00;7.53E-01	41622;54694;70757;73429	6.72E-01;5.88E-01;5.79E-01;9.24E-02	1.524626028	-0.528761009
PKNOX1	-0.483856937	1.301201748	4	GGGAAACGTAGCCATGGCGA;GGTTCATCTAAGAACAAGAG;TGCTCTGAACCCGATGCAGA;AACAGTGAAACTCTGTTGAG	-0.9;-0.86;-0.15;-0.03	3020;3399;26818;34479	1.98E+00;1.41E+00;9.64E-01;8.59E-01	42963;50624;74043;74422	8.14E-01;7.08E-01;5.12E-01;6.91E-02	-0.573073225	1.499574529	4	GGGAAACGTAGCCATGGCGA;GGTTCATCTAAGAACAAGAG;TGCTCTGAACCCGATGCAGA;AACAGTGAAACTCTGTTGAG	-1.19;-0.93;-0.32;0.15	939;2293;16607;47365	2.31E+00;1.51E+00;1.33E+00;8.54E-01	30077;60835;75149;76503	9.66E-01;7.69E-01;4.49E-01;2.12E-02	1.400388139	-0.528465081
MS4A8	-0.454868538	1.332320668	4	CATGGCGACGGTTCTCGTAG;CACGTGAGACATAATTCCTG;TGAAAGAAGGCAAAACCTTG;CATTCGACACCAAACTAGGT	-0.83;-0.44;-0.38;-0.18	3843;12545;14944;24920	1.97E+00;1.63E+00;9.56E-01;7.69E-01	52522;62498;64897;73599	1.04E+00;8.37E-01;4.19E-01;8.84E-02	-0.601660426	1.666539192	4	CATTCGACACCAAACTAGGT;CACGTGAGACATAATTCCTG;CATGGCGACGGTTCTCGTAG;TGAAAGAAGGCAAAACCTTG	-1.16;-0.66;-0.6;0.01	1051;5814;6943;37426	2.58E+00;1.54E+00;1.28E+00;1.26E+00	40016;70499;71628;76391	1.40E+00;6.32E-01;6.24E-01;2.37E-02	1.49942993	-0.528264482
FAM89B	-0.461787869	1.506987697	4	AGCCCCCGCTCGCATTAAGG;GTTGACAGGACGACGCGGGC;GGGCCTGTACGAGTCAATCC;TGTCAACCTCGACTCAGCGC	-0.59;-0.49;-0.47;-0.3	8202;10879;11411;18484	2.49E+00;1.96E+00;1.06E+00;5.19E-01	58958;66031;66563;69240	1.38E+00;1.02E+00;4.48E-01;1.94E-01	-0.594366445	1.73755924	4	GTTGACAGGACGACGCGGGC;TGTCAACCTCGACTCAGCGC;AGCCCCCGCTCGCATTAAGG;GGGCCTGTACGAGTCAATCC	-1.19;-0.79;-0.76;0.36	954;3598;4035;60572	3.27E+00;1.93E+00;1.32E+00;4.27E-01	16870;73407;73844;76488	1.83E+00;7.93E-01;3.80E-01;2.15E-02	1.622273468	-0.528077157
TULP2	-0.657224602	1.519028296	4	CAGGATTGGCCTGAACCATG;TGACTGTGTATATGAAAACT;TGGGAGCCAGGATAAGAAAG;TCTCCGAGAATCCGACGCAA	-1.62;-0.73;-0.28;0.0	303;5284;19276;36304	1.81E+00;1.62E+00;1.33E+00;1.32E+00	41194;58166;72158;77139	6.78E-01;6.61E-01;6.56E-01;6.79E-03	-0.398463407	1.024322902	4	CAGGATTGGCCTGAACCATG;TGACTGTGTATATGAAAACT;TCTCCGAGAATCCGACGCAA;TGGGAGCCAGGATAAGAAAG	-1.26;-0.38;0.0;0.05	740;14084;36635;40200	1.43E+00;1.14E+00;8.77E-01;6.51E-01	37242;40754;63358;76702	5.70E-01;4.28E-01;4.00E-01;1.67E-02	1.271675599	-0.527844004
AP1G2	-0.68655879	2.022630574	4	TGTGAGGGCATATCCTCGAG;GGTTTGCTCCAACCAAACGC;GCATAAGGGGTGATACCCGT;GCAGCGGCATCGGCCCACTG	-0.94;-0.86;-0.54;-0.42	2636;3493;9522;13458	3.04E+00;2.19E+00;1.95E+00;9.11E-01	63984;67920;73949;74806	1.76E+00;1.16E+00;8.04E-01;6.01E-02	-0.366132469	1.039335463	4	GCATAAGGGGTGATACCCGT;GCAGCGGCATCGGCCCACTG;TGTGAGGGCATATCCTCGAG;GGTTTGCTCCAACCAAACGC	-0.91;-0.39;-0.25;0.07	2461;13705;20413;42162	1.27E+00;1.06E+00;9.38E-01;8.95E-01	35280;57029;63737;74981	6.46E-01;5.32E-01;4.04E-01;5.61E-02	1.530983018	-0.526345629
C1D	-0.340339364	1.159673955	4	TCAGCGTTTGAGAATTCCAT;TAGAAATGAGTTGTTGCAGA;ATTTCTAGAAACAGACATCA;AACCCAAGGAGTTAATCCTA	-0.46;-0.43;-0.42;-0.05	11851;13092;13154;32772	1.79E+00;1.49E+00;9.27E-01;4.30E-01	44670;64288;64350;65591	9.23E-01;7.57E-01;4.11E-01;2.89E-01	-0.711192344	2.168692302	4	TCAGCGTTTGAGAATTCCAT;TAGAAATGAGTTGTTGCAGA;ATTTCTAGAAACAGACATCA;AACCCAAGGAGTTAATCCTA	-1.09;-0.75;-0.59;-0.42	1343;4154;7220;12630	3.15E+00;2.53E+00;1.81E+00;1.18E+00	64812;70222;73288;76099	1.84E+00;1.37E+00;7.40E-01;3.04E-02	1.664183129	-0.525765854
CFLAR	-0.371250997	1.056659794	5	CCACATCTATAGCAACATCC;ATTACCTATAGTCCGAAACA;AAGAGGTAAGCTGTCTGTCG;GGGCCGAGGCAAGATAAGCA;TGTAGTCCCAGCTACTTGGG	-1.21;-0.91;-0.27;0.15;0.38	1063;2926;20007;46267;59121	1.90E+00;1.19E+00;1.02E+00;5.91E-01;5.86E-01	18321;31175;57435;74516;76379	7.91E-01;5.65E-01;4.61E-01;3.96E-01;3.00E-02	-0.679898126	2.472981657	5	ATTACCTATAGTCCGAAACA;AAGAGGTAAGCTGTCTGTCG;GGGCCGAGGCAAGATAAGCA;TGTAGTCCCAGCTACTTGGG;CCACATCTATAGCAACATCC	-0.98;-0.73;-0.71;-0.64;-0.33	1895;4416;4756;6087;16186	3.76E+00;3.40E+00;2.69E+00;1.56E+00;9.55E-01	61256;71355;72686;73026;75547	2.39E+00;2.12E+00;1.51E+00;6.47E-01;5.38E-02	1.764820725	-0.525574561
KLRK1-AS1	-0.89961772	1.689679234	2	AATAATGAAACGGATTCCCA;TTGTTACCATAATAATGAAA	-1.34;-0.45	674;12046	1.76E+00;1.62E+00	65396;76768	5.81E-01;7.58E-03	-0.150927472	0.522974689	2	TTGTTACCATAATAATGAAA;AATAATGAAACGGATTCCCA	-0.59;0.29	7218;56494	7.72E-01;2.74E-01	20948;70224	4.04E-01;8.50E-02	1.106326962	-0.525272596
SYNPO2L	-0.550588745	1.099378146	4	TAGTAAGCCTCACTATCAGG;TAAAGGCCGGAAAATAACCG;CCCACCATAGGGATGAGATG;GAGAGCCAAGAAGTACACCC	-2.13;-0.41;0.13;0.21	110;13690;44658;49836	2.25E+00;8.96E-01;7.66E-01;4.88E-01	27606;32784;63752;77332	4.47E-01;4.20E-01;4.04E-01;2.45E-03	-0.49369079	1.506527226	4	TAAAGGCCGGAAAATAACCG;GAGAGCCAAGAAGTACACCC;TAGTAAGCCTCACTATCAGG;CCCACCATAGGGATGAGATG	-1.02;-0.75;-0.66;0.45	1672;4200;5731;64842	2.82E+00;1.80E+00;1.09E+00;3.08E-01	12601;71711;73242;75770	1.55E+00;7.36E-01;4.18E-01;3.79E-02	1.302952686	-0.522139768
KDM3A	-0.544568792	1.548242157	4	TGGCTGGCCGACCTAACCAG;TTTCTGAACGAATTGTACAG;CATTCTGTAAGAGCGAAATG;TGCATTTGAAACATCCGATG	-0.95;-0.53;-0.47;-0.23	2535;9766;11435;22212	2.17E+00;1.96E+00;1.14E+00;9.26E-01	55230;66007;67676;74907	1.17E+00;1.02E+00;4.73E-01;5.78E-02	-0.495990822	1.443813495	4	CATTCTGTAAGAGCGAAATG;TGCATTTGAAACATCCGATG;TGGCTGGCCGACCTAACCAG;TTTCTGAACGAATTGTACAG	-0.91;-0.65;-0.23;-0.2	2442;5985;21501;22987	2.11E+00;1.52E+00;1.21E+00;9.41E-01	54455;55941;71457;75000	1.13E+00;6.17E-01;6.15E-01;5.56E-02	1.496027826	-0.520279807
HECTD1	-0.239550607	0.773406713	4	ACTACCACTTGAATACATGG;GCTGACCGATTTACCCGTCG;AGTGTTACCACTACTCCACG;TGGGTTCGACCAAAACGGAA	-0.85;-0.5;-0.12;0.51	3554;10607;28457;64470	1.08E+00;9.01E-01;7.97E-01;3.18E-01	12972;48985;66835;73888	4.89E-01;4.53E-01;4.13E-01;8.16E-02	-0.800377137	2.281416722	4	ACTACCACTTGAATACATGG;TGGGTTCGACCAAAACGGAA;GCTGACCGATTTACCCGTCG;AGTGTTACCACTACTCCACG	-1.49;-0.74;-0.49;-0.48	371;4279;10054;10346	3.50E+00;2.12E+00;1.79E+00;1.72E+00	67096;67388;73163;77071	2.08E+00;1.12E+00;7.30E-01;8.32E-03	1.527411718	-0.519963872
TRAPPC5	-0.435404171	1.072932012	4	GTGGAAGGCGCTCTTCGGCA;CTAGCACCTTGGTCTCACGC;GAAGGTGCGCGCGTCATCGT;CCAGAGCCGCGTCTTCTCCG	-1.34;-0.63;0.08;0.14	697;7206;41766;45391	1.46E+00;1.37E+00;9.28E-01;5.39E-01	32051;35676;70236;76745	5.56E-01;4.77E-01;4.31E-01;1.57E-02	-0.603883181	1.192831713	4	GTGGAAGGCGCTCTTCGGCA;CCAGAGCCGCGTCTTCTCCG;CTAGCACCTTGGTCTCACGC;GAAGGTGCGCGCGTCATCGT	-2.19;-0.64;0.13;0.28	110;6082;46335;56168	2.25E+00;1.50E+00;5.58E-01;4.63E-01	21274;31107;71360;77332	6.09E-01;4.60E-01;3.78E-01;2.45E-03	1.132881863	-0.519643676
PRKAR1A	-0.330162643	0.941960641	4	ACCTCTCAAAGTATTCCCTG;TGAATGGGCAACCAGTGTTG;CAGCGCTGAGGTCTACACGG;AGGCACTCGTACAGACTCAA	-0.86;-0.75;-0.04;0.33	3389;4875;33801;56582	1.68E+00;8.15E-01;7.27E-01;5.45E-01	20860;43641;72567;74053	6.84E-01;4.40E-01;3.76E-01;7.77E-02	-0.707279127	2.110897323	4	CAGCGCTGAGGTCTACACGG;ACCTCTCAAAGTATTCCCTG;TGAATGGGCAACCAGTGTTG;AGGCACTCGTACAGACTCAA	-1.25;-0.61;-0.49;-0.48	775;6732;10040;10386	3.49E+00;2.12E+00;1.42E+00;1.41E+00	67056;67402;70710;76667	2.08E+00;1.12E+00;5.77E-01;1.75E-02	1.526428982	-0.518720885
C11orf86	-0.348128742	0.98055404	4	TCCTGCAGCTTTCCATAGGA;CCAGGAGGGCCAACTCCGCA;AGGTCCCAGGGCCTCGAGAG;AGGGCGCTAAGCCTCAGACA	-0.82;-0.68;-0.02;0.13	3905;6039;34969;44655	1.51E+00;9.56E-01;7.63E-01;6.95E-01	32787;42473;71404;73537	6.12E-01;4.89E-01;4.34E-01;8.99E-02	-0.688652215	1.670544273	4	CCAGGAGGGCCAACTCCGCA;AGGGCGCTAAGCCTCAGACA;TCCTGCAGCTTTCCATAGGA;AGGTCCCAGGGCCTCGAGAG	-1.69;-0.57;-0.49;-0.0	225;7856;9998;36304	2.13E+00;1.94E+00;1.32E+00;1.30E+00	41138;67444;69586;77217	1.12E+00;6.60E-01;5.31E-01;5.03E-03	1.325549156	-0.518390478
ERMAP	-0.506294295	1.330099892	4	TCTCTATGAACATGTGACGG;TGATGCCGGAATATAAGGGG;TTCCACGTGGCCCTACTAGG;GAAACTTACTCAGTTCACTC	-1.23;-0.36;-0.28;-0.15	1003;15588;19212;26387	1.87E+00;1.34E+00;1.30E+00;8.09E-01	51055;58230;61854;76439	9.82E-01;6.80E-01;3.87E-01;2.26E-02	-0.530400954	1.543680199	4	TCTCTATGAACATGTGACGG;TGATGCCGGAATATAAGGGG;GAAACTTACTCAGTTCACTC;TTCCACGTGGCCCTACTAGG	-0.86;-0.76;-0.49;-0.01	2838;4068;10067;35654	2.12E+00;1.83E+00;1.35E+00;8.83E-01	41788;67375;73374;74604	1.12E+00;7.48E-01;6.76E-01;6.48E-02	1.436890046	-0.518347625
MTFP1	-0.634543621	1.768824689	4	CGCAGAGCGCGATCTCTACC;GGCTAGAGCCTGCCATACAA;GGTGTGGCTGAGCTATGGCG;AGAGAGAGGCAGCACACACG	-1.06;-0.67;-0.65;-0.16	1788;6234;6670;26010	2.63E+00;1.90E+00;1.48E+00;1.06E+00	51432;70772;71207;75654	1.43E+00;9.97E-01;6.01E-01;4.06E-02	-0.401724972	1.227115265	4	CGCAGAGCGCGATCTCTACC;GGCTAGAGCCTGCCATACAA;AGAGAGAGGCAGCACACACG;GGTGTGGCTGAGCTATGGCG	-0.7;-0.53;-0.28;-0.09	4927;8843;18431;30298	1.63E+00;1.39E+00;1.21E+00;6.80E-01	47144;59011;68599;72515	8.36E-01;7.05E-01;4.98E-01;1.14E-01	1.497969977	-0.518134297
STIP1	-0.216554276	0.776720096	4	GTGAGAAGGCCATTGAAGTG;GTCGACCTAAAGCCTGACTG;CTGAGAGTGGTCATGATCCG;TAATGTAAGTCATGTTAGTG	-0.83;-0.37;-0.26;0.59	3759;15295;20493;67260	1.26E+00;8.22E-01;7.77E-01;2.45E-01	10183;56949;62147;73683	6.44E-01;4.63E-01;3.89E-01;8.64E-02	-0.818996309	2.485815154	4	CTGAGAGTGGTCATGATCCG;GTGAGAAGGCCATTGAAGTG;TAATGTAAGTCATGTTAGTG;GTCGACCTAAAGCCTGACTG	-1.16;-0.98;-0.82;-0.33	1062;1938;3313;16428	3.52E+00;2.69E+00;2.45E+00;1.28E+00	61014;74129;75504;76380	2.00E+00;1.52E+00;1.03E+00;2.40E-02	1.631267625	-0.517775292
SLC25A12	-0.462968359	1.200545649	4	TCTGATACCACAACTTATAG;GGTTATGCCCAAAATGCAGT;ACCCGAATGCAAAACCAGCG;TGTGACTTGTCCATAGCGTA	-1.24;-0.36;-0.13;-0.12	953;15494;27875;28413	1.74E+00;1.32E+00;9.23E-01;8.13E-01	49029;49567;61948;76489	9.03E-01;4.97E-01;3.88E-01;2.15E-02	-0.572195145	1.603516618	4	GGTTATGCCCAAAATGCAGT;TCTGATACCACAACTTATAG;TGTGACTTGTCCATAGCGTA;ACCCGAATGCAAAACCAGCG	-1.03;-0.75;-0.49;-0.02	1637;4115;9862;35549	2.14E+00;1.82E+00;1.35E+00;1.10E+00	41893;67580;73327;75805	1.13E+00;7.44E-01;6.79E-01;3.71E-02	1.402031134	-0.517581752
PAPOLG	-0.483288477	1.582261263	4	GCAACAATTACGTATCAATG;AACATGCTAGGATTCCTTGG;AGGCTTGGAGTACACACCAA;CACAGGTAAATCCATCAGAT	-0.58;-0.52;-0.51;-0.32	8395;9857;10252;17419	2.59E+00;2.09E+00;1.13E+00;5.12E-01	60023;67190;67585;69047	1.45E+00;1.10E+00;4.71E-01;1.99E-01	-0.551033031	1.733367625	4	GCAACAATTACGTATCAATG;AACATGCTAGGATTCCTTGG;AGGCTTGGAGTACACACCAA;CACAGGTAAATCCATCAGAT	-1.04;-0.93;-0.75;0.52	1556;2255;4094;67428	3.25E+00;2.32E+00;1.12E+00;2.41E-01	10014;73348;75187;75886	1.82E+00;9.72E-01;4.67E-01;3.52E-02	1.657814444	-0.517160754
NSUN2	-0.553285668	1.675413205	4	ATGTGTCTAATGAACTGCCA;GAGCTCAAGATCGTGCCCGA;CAGCTGCGGATTGCAACACG;TGCTCGTCCATCAAGCCAAG	-0.8;-0.56;-0.55;-0.31	4113;8895;9184;18159	2.52E+00;2.23E+00;1.21E+00;7.44E-01	59283;68258;68548;73329	1.40E+00;1.18E+00;4.97E-01;9.48E-02	-0.479431655	1.37608986	4	CAGCTGCGGATTGCAACACG;GAGCTCAAGATCGTGCCCGA;TGCTCGTCCATCAAGCCAAG;ATGTGTCTAATGAACTGCCA	-0.86;-0.65;-0.34;-0.06	2834;5869;15545;32607	1.59E+00;1.53E+00;1.50E+00;8.83E-01	44835;61897;71573;74608	8.11E-01;7.62E-01;6.21E-01;6.47E-02	1.525751533	-0.516358661
ODF2-AS1	-0.659598224	1.077530009	1	GGCGTGATCTCCAGGCAATG	-0.66	6478	1.08E+00	70964	3.79E-02	-0.371469781	0.731242269	1	GGCGTGATCTCCAGGCAATG	-0.37	14379	7.31E-01	63063	8.92E-02	0.904386139	-0.515534003
ZNF571-AS1	-0.626612332	1.030313468	1	TATCCGATGAAAAGTAGAAG	-0.63	7222	1.03E+00	70220	4.25E-02	-0.404235951	0.773826601	1	TATCCGATGAAAAGTAGAAG	-0.4	13036	7.74E-01	64406	8.00E-02	0.902070034	-0.515424142
TTC39A	-0.307089878	0.941128049	4	CTGCATAGCAGACCTCAGCG;AGTATTGTGAGGACTGAACA;TGTACACCTACCGAGCACGA;GCACTCCTCGAAACGCCGGA	-0.73;-0.3;-0.22;0.03	5202;18453;22302;38110	1.23E+00;1.17E+00;7.04E-01;6.61E-01	39332;55140;58989;72240	6.16E-01;5.98E-01;3.75E-01;1.21E-01	-0.720048541	2.086397214	4	GCACTCCTCGAAACGCCGGA;TGTACACCTACCGAGCACGA;AGTATTGTGAGGACTGAACA;CTGCATAGCAGACCTCAGCG	-1.13;-0.91;-0.62;-0.21	1160;2407;6471;22219	2.67E+00;2.26E+00;2.17E+00;1.24E+00	55223;70971;75035;76282	1.45E+00;1.17E+00;9.47E-01;2.62E-02	1.513762631	-0.51356921
F7	-0.499382729	1.515902482	4	GAACTGGAGGAACCTGATCG;TTTCCCAGTCTTCGTAACCC;CAGTACTGCAGTGACCACAC;CAAACCCCAAGGCCGAATTG	-0.79;-0.46;-0.45;-0.29	4251;11760;12045;19080	2.43E+00;1.90E+00;1.00E+00;7.32E-01	58362;65397;65682;73191	1.35E+00;9.85E-01;4.31E-01;9.81E-02	-0.52529909	1.631271554	4	GAACTGGAGGAACCTGATCG;CAGTACTGCAGTGACCACAC;CAAACCCCAAGGCCGAATTG;TTTCCCAGTCTTCGTAACCC	-0.77;-0.65;-0.4;-0.27	3816;5879;13062;19153	2.43E+00;1.80E+00;1.53E+00;7.71E-01	58289;64380;71563;73626	1.34E+00;9.28E-01;6.21E-01;8.78E-02	1.573587018	-0.512340909
EIF5A	-0.619732607	1.569382926	6	GATGACTTGGACTTCGAGAC;TCCTGGATGCCAATCAGCTG;GTGAAATTCTAACCTTGGCG;ACATCCATATTATGAGTTGA;TGCTCAGCATTACGTAAGAA;TCTCGACGATCTTACATGGC	-2.16;-1.31;-0.44;-0.32;0.21;0.3	106;747;12703;17239;49859;55062	2.87E+00;2.09E+00;1.65E+00;1.29E+00;8.89E-01;6.26E-01	22382;27583;60203;64739;76695;77336	1.26E+00;9.84E-01;7.05E-01;5.02E-01;4.85E-01;3.54E-03	-0.404603175	1.251642546	6	TCCTGGATGCCAATCAGCTG;GATGACTTGGACTTCGAGAC;GTGAAATTCTAACCTTGGCG;TGCTCAGCATTACGTAAGAA;TCTCGACGATCTTACATGGC;ACATCCATATTATGAGTTGA	-1.56;-0.94;-0.54;-0.23;0.21;0.64	308;2185;8520;21074;51470;70750	1.97E+00;1.73E+00;1.63E+00;1.36E+00;5.83E-01;2.35E-01	6692;25972;56368;68922;75257;77134	9.44E-01;8.34E-01;8.09E-01;4.83E-01;4.81E-01;1.04E-02	1.410512736	-0.512167891
ASAH2B	-0.024147612	0.493546164	4	ATGTAAGCAGATAATGCGTG;AGCAAAACCTGAATACAGAG;CCTCATATTTCTCCACAGTG;ATTGTGGATAGAGCACCAAA	-0.58;-0.29;0.33;0.44	8404;18782;56789;61781	6.94E-01;5.12E-01;3.92E-01;3.76E-01	15661;20653;58660;69039	6.39E-01;3.86E-01;3.75E-01;2.00E-01	-1.000094517	2.348028966	4	ATGTAAGCAGATAATGCGTG;CCTCATATTTCTCCACAGTG;ATTGTGGATAGAGCACCAAA;AGCAAAACCTGAATACAGAG	-2.12;-1.27;-0.57;-0.04	116;734;7759;33629	3.28E+00;2.44E+00;2.22E+00;1.45E+00	43813;69683;76708;77326	1.43E+00;1.31E+00;7.32E-01;2.58E-03	1.420787565	-0.512121064
CDC42P6	-0.699777385	1.549914574	3	GCAGTCACAGTTATGATTGG;AAGTGTGTTGTTGTGGGCGA;ACAGTCGGTACATATTCCGA	-1.46;-0.94;0.3	483;2635;55163	2.47E+00;1.73E+00;4.42E-01	22279;74807;76959	1.02E+00;3.59E-01;8.13E-03	-0.3239045	1.016651287	3	GCAGTCACAGTTATGATTGG;ACAGTCGGTACATATTCCGA;AAGTGTGTTGTTGTGGGCGA	-0.41;-0.4;-0.16	12820;13135;25563	1.44E+00;1.14E+00;4.61E-01	51879;64307;64622	6.60E-01;4.55E-01;2.36E-01	1.28328293	-0.511840943
POTENTIALLY_ACTIVE_102	-1.029564521	1.600945417	1	GTTGCTGAGACAACCACAGG	-1.03	1941	1.60E+00	75501	1.10E-02	0.005960231	0.318836815	1	GTTGCTGAGACAACCACAGG	0.01	37165	3.19E-01	40277	2.84E-01	0.959891116	-0.511802145
KDM3B	-0.423840533	1.222960582	4	CACATTTGCGACAAACCCAG;GGATGGGTCATGCATCAATG;GTAGAGTGGTGAGATCAAGT;TCTTCTCGGGACAATTTGGG	-0.81;-0.55;-0.17;-0.16	4010;9072;25348;25630	1.92E+00;1.19E+00;1.03E+00;7.53E-01	51812;52094;68370;73432	1.01E+00;5.36E-01;4.92E-01;9.23E-02	-0.598810073	1.893840999	4	CACATTTGCGACAAACCCAG;GTAGAGTGGTGAGATCAAGT;GGATGGGTCATGCATCAATG;TCTTCTCGGGACAATTTGGG	-0.86;-0.65;-0.49;-0.39	2892;5941;9873;13476	3.04E+00;2.14E+00;1.52E+00;8.75E-01	63966;67569;71501;74550	1.76E+00;1.13E+00;6.17E-01;6.61E-02	1.55840079	-0.511325303
DDX53	-0.709171943	1.811449077	4	TGCCTCATCTATAACCAAGT;ATGCGATCCCAATTTGACAA;CTGTTATGACAAGTGCAACT;TAGTTGCACAAACCGGAACA	-1.34;-0.99;-0.31;-0.2	682;2248;18043;23822	2.32E+00;2.05E+00;1.46E+00;1.41E+00	53620;59398;75194;76760	1.09E+00;9.74E-01;7.18E-01;1.53E-02	-0.312546324	0.936431841	4	ATGCGATCCCAATTTGACAA;TAGTTGCACAAACCGGAACA;CTGTTATGACAAGTGCAACT;TGCCTCATCTATAACCAAGT	-0.74;-0.63;-0.05;0.17	4312;6415;32921;48709	1.46E+00;8.05E-01;7.53E-01;7.27E-01	28733;44521;71027;73130	5.92E-01;4.46E-01;4.33E-01;9.95E-02	1.373940459	-0.510859133
AQP11	-0.544407723	1.462557463	4	GGCTAGAAACTCCAGGACGA;GGCACGTCCAGCAACCCGTG;CCGAGTCGACTTGCTCAAAG;CCCAGTATCACGTCAGCGAG	-1.01;-0.66;-0.51;0.01	2053;6444;10183;37041	2.10E+00;1.46E+00;1.28E+00;1.01E+00	40401;67259;70998;75389	1.11E+00;6.41E-01;5.91E-01;4.67E-02	-0.477231293	1.400628281	4	GGCACGTCCAGCAACCCGTG;CCCAGTATCACGTCAGCGAG;GGCTAGAAACTCCAGGACGA;CCGAGTCGACTTGCTCAAAG	-0.84;-0.67;-0.24;-0.16	3045;5608;20549;25659	1.92E+00;1.57E+00;1.26E+00;8.56E-01	51783;56893;71834;74397	1.01E+00;6.42E-01;6.36E-01;6.97E-02	1.431592872	-0.510819508
GPR89B	-0.417597249	1.485385728	8	AGCTGATCTATATGCTACCA;GGATCAGCAGAATTACACAC;AAAGATGATGAGCTCAAACA;TCACTCCAATCACACCAACC;AATACTCCAAAACCTTCAAG;TGTGATTGGAGTGACTCTCA;GAGAACAATGTTCCAGAAGG;CGGAGAACAATGTTCCAGAA	-1.48;-1.06;-0.8;-0.64;-0.3;-0.01;0.3;0.65	445;1752;4149;6819;18611;35325;55216;68962	2.54E+00;2.18E+00;1.90E+00;1.71E+00;1.36E+00;1.13E+00;6.67E-01;4.03E-01	8480;22226;42117;58831;70622;73293;75690;76997	1.62E+00;1.24E+00;1.11E+00;8.12E-01;7.50E-01;5.19E-01;4.10E-01;2.00E-02	-0.603797891	1.856486408	8	GGATCAGCAGAATTACACAC;TCACTCCAATCACACCAACC;TGTGATTGGAGTGACTCTCA;AGCTGATCTATATGCTACCA;GAGAACAATGTTCCAGAAGG;AAAGATGATGAGCTCAAACA;CGGAGAACAATGTTCCAGAA;AATACTCCAAAACCTTCAAG	-2.3;-1.24;-0.5;-0.47;-0.23;-0.18;-0.13;0.21	94;806;9815;10677;21217;24512;27498;51749	2.55E+00;2.44E+00;2.02E+00;1.88E+00;1.85E+00;1.48E+00;1.40E+00;1.24E+00	25693;49944;52929;56225;66765;67627;76636;77348	1.63E+00;1.25E+00;1.16E+00;1.11E+00;9.60E-01;8.02E-01;7.00E-01;4.18E-03	1.670936068	-0.51069757
GPR89A	-0.417597249	1.485385728	8	AGCTGATCTATATGCTACCA;GGATCAGCAGAATTACACAC;AAAGATGATGAGCTCAAACA;TCACTCCAATCACACCAACC;AATACTCCAAAACCTTCAAG;TGTGATTGGAGTGACTCTCA;GAGAACAATGTTCCAGAAGG;CGGAGAACAATGTTCCAGAA	-1.48;-1.06;-0.8;-0.64;-0.3;-0.01;0.3;0.65	445;1752;4149;6819;18611;35325;55216;68962	2.54E+00;2.18E+00;1.90E+00;1.71E+00;1.36E+00;1.13E+00;6.67E-01;4.03E-01	8480;22226;42117;58831;70622;73293;75690;76997	1.62E+00;1.24E+00;1.11E+00;8.12E-01;7.50E-01;5.19E-01;4.10E-01;2.00E-02	-0.603797891	1.856486408	8	GGATCAGCAGAATTACACAC;TCACTCCAATCACACCAACC;TGTGATTGGAGTGACTCTCA;AGCTGATCTATATGCTACCA;GAGAACAATGTTCCAGAAGG;AAAGATGATGAGCTCAAACA;CGGAGAACAATGTTCCAGAA;AATACTCCAAAACCTTCAAG	-2.3;-1.24;-0.5;-0.47;-0.23;-0.18;-0.13;0.21	94;806;9815;10677;21217;24512;27498;51749	2.55E+00;2.44E+00;2.02E+00;1.88E+00;1.85E+00;1.48E+00;1.40E+00;1.24E+00	25693;49944;52929;56225;66765;67627;76636;77348	1.63E+00;1.25E+00;1.16E+00;1.11E+00;9.60E-01;8.02E-01;7.00E-01;4.18E-03	1.670936068	-0.51069757
SMARCB1	-0.438686823	1.324594944	4	GAGAACCTCGGAACATACGG;TGAGAACGCATCTCAGCCCG;TCTTCTTGTCTCGGCCCATG;GCAGATCGAGTCCTACCCCA	-0.63;-0.63;-0.43;-0.07	7204;7214;12729;31824	1.83E+00;1.54E+00;1.37E+00;5.57E-01	45618;64713;70228;70238	9.46E-01;7.86E-01;5.56E-01;1.70E-01	-0.582031375	1.620820097	4	TGAGAACGCATCTCAGCCCG;TCTTCTTGTCTCGGCCCATG;GAGAACCTCGGAACATACGG;GCAGATCGAGTCCTACCCCA	-1.14;-0.57;-0.49;-0.13	1131;7704;10149;27374	2.11E+00;1.81E+00;1.32E+00;1.25E+00	50068;67293;69738;76311	1.11E+00;9.42E-01;5.37E-01;2.55E-02	1.472707521	-0.510359099
SMAP2	-0.872430851	1.970583598	4	GAGGTTAACTGACTTTACCC;GTCTATCTGAGGTCGCCGAA;GACCAGCAATACCCTAGAGA;AGGCATTGATGTCCAGACTT	-2.11;-0.65;-0.52;-0.21	115;6731;10107;22859	2.23E+00;2.12E+00;2.11E+00;1.42E+00	54583;67335;70711;77327	1.14E+00;1.11E+00;5.77E-01;2.56E-03	-0.146356323	0.706755186	4	GACCAGCAATACCCTAGAGA;GTCTATCTGAGGTCGCCGAA;GAGGTTAACTGACTTTACCC;AGGCATTGATGTCCAGACTT	-0.43;-0.14;-0.11;0.09	12203;26821;28662;43615	9.97E-01;8.94E-01;5.12E-01;4.24E-01	33827;48780;50620;65239	5.06E-01;4.87E-01;4.12E-01;2.98E-01	1.338669392	-0.509393587
PLXDC2	-0.511672761	1.143655028	4	CTTCCTACGTGAAATCACTG;GACACGAACCGAGCAAGCGT;GTTCACCCATAAATCCCGGC;GATTCGTCCATCCATGAGCA	-2.04;-0.41;-0.28;0.68	130;13623;19648;69492	2.18E+00;1.31E+00;8.99E-01;1.88E-01	7950;57794;63819;77312	6.67E-01;5.28E-01;4.05E-01;2.90E-03	-0.506495048	1.437103688	4	GACACGAACCGAGCAAGCGT;GATTCGTCCATCCATGAGCA;CTTCCTACGTGAAATCACTG;GTTCACCCATAAATCCCGGC	-1.08;-0.42;-0.35;-0.18	1399;12528;15147;24380	2.01E+00;1.62E+00;1.16E+00;9.57E-01	53062;62295;64914;76043	1.07E+00;8.28E-01;4.19E-01;3.16E-02	1.290379358	-0.509083904
NMT2	-0.636771916	1.693455417	4	AAGGAGAAACCAAATTCCGG;GTGTCCCACATAAAACCCTG;CGGGATAGACGGGGACAATG;CTTCCAGGCTGTGTACACCG	-1.08;-0.99;-0.3;-0.18	1626;2258;18470;24940	2.32E+00;1.97E+00;1.38E+00;1.10E+00	52502;58972;75184;75816	1.04E+00;9.72E-01;7.04E-01;3.68E-02	-0.381259634	1.09160546	4	GTGTCCCACATAAAACCCTG;CGGGATAGACGGGGACAATG;CTTCCAGGCTGTGTACACCG;AAGGAGAAACCAAATTCCGG	-0.88;-0.45;-0.17;-0.03	2682;11278;25081;34728	1.39E+00;1.04E+00;1.03E+00;9.04E-01	42714;52361;66164;74760	7.01E-01;5.41E-01;4.40E-01;6.12E-02	1.392530439	-0.509015775
ZMYM6	-0.435761883	1.670515308	4	GATCAAAAGAAAGTTCACCA;GTATATAGTTCCATTTGACA;AACTAAGCGAGTCCATAAAG;CAAACTGCATATCATAAGAC	-1.48;-1.23;-0.49;1.45	458;985;10972;76845	3.02E+00;2.01E+00;1.63E+00;1.34E-02	597;66470;76457;76984	1.52E+00;1.31E+00;1.05E+00;1.03E-02	-0.581470544	1.517219623	4	GATCAAAAGAAAGTTCACCA;GTATATAGTTCCATTTGACA;CAAACTGCATATCATAAGAC;AACTAAGCGAGTCCATAAAG	-1.43;-0.42;-0.29;-0.19	448;12379;18136;23729	2.05E+00;1.64E+00;1.41E+00;9.66E-01	53713;59306;65063;76994	1.10E+00;7.14E-01;4.21E-01;1.01E-02	1.593867465	-0.508616213
SOX15	-0.460707461	1.140662117	4	GGCGCCGGACCTTCCCGCTG;CCGACTACAAGTACCGGCCT;TCTCGGAGTTGTGCATCTTG;CTCCTGGGGTCCCGAAGATG	-1.19;-0.56;-0.2;0.11	1121;8921;23646;43568	1.26E+00;1.21E+00;1.10E+00;9.99E-01	33874;53798;68521;76321	5.69E-01;5.06E-01;4.96E-01;2.53E-02	-0.555206052	1.136680437	4	CCGACTACAAGTACCGGCCT;CTCCTGGGGTCCCGAAGATG;TCTCGGAGTTGTGCATCTTG;GGCGCCGGACCTTCCCGCTG	-2.06;-0.42;-0.18;0.43	126;12597;24219;64068	2.19E+00;1.08E+00;9.53E-01;3.29E-01	13374;53224;64845;77316	5.57E-01;4.18E-01;4.08E-01;2.81E-03	1.138671277	-0.507956757
GPAT3	-0.571585429	1.347945779	4	GATAATGAATGGTACCAGAG;GCTGGTTATAGGAACTACAC;TCAAGATTAAAACATCAATG;GTCTGCGGCTCACTATGGTG	-1.43;-0.85;-0.18;0.18	531;3589;24614;47959	1.93E+00;1.57E+00;1.06E+00;8.32E-01	29483;52828;73853;76911	7.94E-01;5.50E-01;4.42E-01;1.19E-02	-0.443442685	1.091076597	4	GATAATGAATGGTACCAGAG;TCAAGATTAAAACATCAATG;GCTGGTTATAGGAACTACAC;GTCTGCGGCTCACTATGGTG	-1.47;-0.26;-0.07;0.03	385;19485;31725;38932	1.71E+00;1.19E+00;7.90E-01;6.72E-01	38510;45717;57957;77057	5.97E-01;4.55E-01;3.75E-01;8.64E-03	1.219511188	-0.507514057
LHPP	-0.508982575	1.114848356	4	GTCTCCTTGTAGTAACGCCT;TACCTCAAGCGCCTTCATGT;TGTGTGGTAATTGCAGACGC;TCGGGCGTGCTGTACGACAG	-1.8;-0.29;-0.16;0.21	195;19083;25783;49762	2.00E+00;1.01E+00;7.68E-01;6.84E-01	27680;51659;58359;77247	5.29E-01;4.21E-01;3.75E-01;4.36E-03	-0.505776068	1.313971814	4	GTCTCCTTGTAGTAACGCCT;TACCTCAAGCGCCTTCATGT;TGTGTGGTAATTGCAGACGC;TCGGGCGTGCTGTACGACAG	-1.29;-0.42;-0.22;-0.09	680;12353;21887;30229	1.63E+00;1.47E+00;1.19E+00;9.67E-01	47213;55555;65089;76762	8.39E-01;6.08E-01;4.22E-01;1.53E-02	1.214410085	-0.507379321
DMXL1	-0.40698469	1.20859105	4	ACTAGCAAAGAACCATCCAT;GAAAATCCATTTACTGCTCG;GCTCTTAGTTCAGACCAAGT;TTATAACAGATTCGTACAGT	-0.75;-0.41;-0.41;-0.05	4864;13562;13570;32719	1.75E+00;1.50E+00;9.02E-01;6.84E-01	44724;63872;63880;72578	9.02E-01;7.59E-01;4.05E-01;1.13E-01	-0.605987954	1.857286032	4	ACTAGCAAAGAACCATCCAT;TTATAACAGATTCGTACAGT;GCTCTTAGTTCAGACCAAGT;GAAAATCCATTTACTGCTCG	-0.97;-0.56;-0.56;-0.33	1941;7911;8008;16383	2.70E+00;2.40E+00;1.30E+00;1.03E+00	61059;69434;69531;75501	1.53E+00;1.29E+00;5.29E-01;4.41E-02	1.532938541	-0.506486322
SLC22A23	-0.937165595	2.039840598	4	AAAACGGTTCATGATTACGA;GGATGCCGTAGTCCCATGCG;CCATATGCAGGGTCGGCCGG;GTCCAGCAACAAGAGGCTCG	-2.3;-0.75;-0.56;-0.13	81;4858;8720;27461	2.38E+00;2.30E+00;1.80E+00;1.68E+00	49981;68722;72584;77361	1.22E+00;9.39E-01;6.85E-01;1.80E-03	-0.074058366	0.540827939	4	AAAACGGTTCATGATTACGA;CCATATGCAGGGTCGGCCGG;GTCCAGCAACAAGAGGCTCG;GGATGCCGTAGTCCCATGCG	-0.92;-0.2;0.09;0.74	2354;22844;42998;72866	9.55E-01;5.86E-01;5.16E-01;1.06E-01	4576;34444;54598;75088	7.06E-01;4.37E-01;3.84E-01;5.36E-02	1.290334269	-0.50561198
OR4C12	-0.410761101	1.15465794	4	TAATGGTAACCACAATGAGC;ACGTGACTTTCTCCATTATG;GATGGCCTGTGACTGCTATG;TGAAGTGGCCTATGACATTG	-0.86;-0.51;-0.44;0.17	3422;10314;12389;47517	1.86E+00;1.10E+00;8.49E-01;8.11E-01	29925;65053;67128;74020	9.65E-01;4.60E-01;4.47E-01;7.85E-02	-0.599383286	1.502570916	4	TAATGGTAACCACAATGAGC;TGAAGTGGCCTATGACATTG;ACGTGACTTTCTCCATTATG;GATGGCCTGTGACTGCTATG	-1.62;-0.33;-0.27;-0.18	265;16355;19027;24288	2.01E+00;1.87E+00;1.35E+00;7.79E-01	53154;58415;61087;77177	1.07E+00;6.86E-01;3.82E-01;5.93E-03	1.328614428	-0.505072193
ELMOD3	-0.368029308	1.19102693	4	ATTGCACTCACACTGAGCAA;GCAGCTAATCTCCTTCAGTG;GCTTATGAATGGGAGCCACG;CCTTCATGGAAACCACTGGG	-0.53;-0.48;-0.39;-0.07	9790;11254;14281;31383	1.69E+00;1.57E+00;1.03E+00;4.72E-01	46059;63161;66188;67652	8.67E-01;8.00E-01;4.40E-01;2.35E-01	-0.641830944	1.84463967	4	ATTGCACTCACACTGAGCAA;GCTTATGAATGGGAGCCACG;GCAGCTAATCTCCTTCAGTG;CCTTCATGGAAACCACTGGG	-1.14;-0.68;-0.45;-0.3	1109;5433;11461;17660	2.57E+00;1.96E+00;1.59E+00;1.26E+00	59782;65981;72009;76333	1.44E+00;1.02E+00;6.47E-01;2.50E-02	1.5178333	-0.504930126
RBM33	-0.483249778	1.245212885	4	AGGAGGAATGAAGGGCCGTG;AGCCAGCCGAGACCTGCCGT;AGGGAGCGACAGCATAAACA;TCAGCGCGTCACCACCCTCG	-1.08;-0.66;-0.35;0.16	1654;6379;16053;46926	1.55E+00;1.46E+00;1.10E+00;8.70E-01	30516;61389;71063;75788	7.90E-01;5.94E-01;4.55E-01;3.75E-02	-0.526317203	1.569708626	4	AGGAGGAATGAAGGGCCGTG;AGGGAGCGACAGCATAAACA;AGCCAGCCGAGACCTGCCGT;TCAGCGCGTCACCACCCTCG	-0.83;-0.7;-0.58;-0.01	3231;5064;7586;36089	2.47E+00;1.65E+00;1.33E+00;8.33E-01	41353;69856;72378;74211	1.33E+00;6.71E-01;6.65E-01;7.40E-02	1.407460755	-0.504783491
API5	-0.487923052	1.326512773	4	CTGGGGTAGTCAAGGTACCG;TGCACAGTTAGACCTCTGTG;TCCACACAGTCAGGATCCGA;GCCTATCAAGTGATATTGGA	-0.94;-0.57;-0.42;-0.02	2610;8555;13421;34795	1.76E+00;1.39E+00;1.24E+00;9.15E-01	42647;64021;68887;74832	9.10E-01;6.99E-01;5.07E-01;5.95E-02	-0.520478443	1.645800568	4	GCCTATCAAGTGATATTGGA;TGCACAGTTAGACCTCTGTG;CTGGGGTAGTCAAGGTACCG;TCCACACAGTCAGGATCCGA	-0.74;-0.64;-0.39;-0.31	4274;6152;13477;17335	2.60E+00;1.76E+00;1.49E+00;7.30E-01	60107;63965;71290;73168	1.46E+00;9.07E-01;6.06E-01;9.86E-02	1.48615667	-0.504200747
C1DP1	-0.25608738	0.666628664	2	TCAGCGTTTGAGAATTCCAT;AACCCAAGGAGTTAATCCTA	-0.46;-0.05	11851;32772	7.47E-01;5.86E-01	44670;65591	3.11E-01;1.44E-01	-0.751888453	1.521310514	2	TCAGCGTTTGAGAATTCCAT;AACCCAAGGAGTTAATCCTA	-1.09;-0.42	1343;12630	1.58E+00;1.47E+00	64812;76099	5.64E-01;1.52E-02	1.093969589	-0.503987916
SCAF8	-0.494656274	1.200643636	4	CTATCCACAAAAGATTCCAG;ACTGCTATGAGCAATACTCC;GGTAGCCTTGTTATACCAGG;ATGTCGGGATTGTCGCACAA	-1.29;-0.72;-0.16;0.18	804;5433;26188;48176	1.59E+00;1.40E+00;9.90E-01;8.25E-01	29266;51254;72009;76638	6.47E-01;5.22E-01;4.39E-01;1.81E-02	-0.512099344	1.228168774	4	CTATCCACAAAAGATTCCAG;ATGTCGGGATTGTCGCACAA;ACTGCTATGAGCAATACTCC;GGTAGCCTTGTTATACCAGG	-1.47;-0.67;-0.15;0.24	384;5570;25959;53844	1.71E+00;1.57E+00;9.99E-01;6.31E-01	23598;51483;71872;77058	6.38E-01;5.26E-01;3.88E-01;8.61E-03	1.214406205	-0.503377809
POTENTIALLY_ACTIVE_129	-0.277112712	0.597779764	1	TGCCCCACCCCAGTGCTCAG	-0.28	19552	5.98E-01	57890	1.26E-01	-0.728984065	1.2374991	1	TGCCCCACCCCAGTGCTCAG	-0.73	4482	1.24E+00	72960	2.59E-02	0.917639432	-0.503048389
ABHD15	-0.574875981	1.663869788	4	CAAACAAGGCTGCACCCTCC;TGTATGTGACCGCCTCCTTG;GGCCGGCCTCGAACCACTCT;CTGGTGATCCCCAATGCGTG	-0.8;-0.8;-0.58;-0.12	4179;4219;8253;28196	2.36E+00;1.80E+00;1.76E+00;7.38E-01	49246;69189;73223;73263	1.26E+00;9.11E-01;7.35E-01;9.63E-02	-0.428966981	1.332366333	4	GGCCGGCCTCGAACCACTCT;CAAACAAGGCTGCACCCTCC;CTGGTGATCCCCAATGCGTG;TGTATGTGACCGCCTCCTTG	-0.7;-0.54;-0.33;-0.15	5004;8637;16414;25906	1.90E+00;1.52E+00;1.23E+00;6.75E-01	51536;61028;68805;72438	1.00E+00;7.76E-01;5.05E-01;1.16E-01	1.49811806	-0.501921481
LOC653653	0.359645954	0.663827589	2	TCTTCAGATCTCGCCACTCA;GGACAATGAACTAATTACCC	-0.04;0.76	33320;71354	3.10E-01;7.11E-02	6088;44122	8.39E-01;4.89E-01	-1.362140246	2.845836345	2	TCTTCAGATCTCGCCACTCA;GGACAATGAACTAATTACCC	-1.64;-1.08	256;1361	3.51E+00;2.18E+00	76081;77186	1.46E+00;2.86E-03	1.754831967	-0.501247146
FUBP1	-0.465706013	1.384641032	4	ATGATGGGACAACACCCGAA;CAAAAATTGGAGGTGATGCA;GAGAAGTTCGGAATGAGTAT;TGATTGTAACAGGAACGGGC	-0.69;-0.63;-0.54;-0.0	5989;7023;9388;35985	2.20E+00;1.39E+00;1.33E+00;6.14E-01	41457;68054;70419;71453	1.17E+00;6.68E-01;5.64E-01;1.40E-01	-0.535715737	1.430492581	4	CAAAAATTGGAGGTGATGCA;GAGAAGTTCGGAATGAGTAT;ATGATGGGACAACACCCGAA;TGATTGTAACAGGAACGGGC	-1.14;-0.73;-0.42;0.15	1128;4405;12333;47795	1.87E+00;1.76E+00;1.25E+00;8.38E-01	29647;65109;73037;76314	9.68E-01;7.19E-01;4.44E-01;2.55E-02	1.407566806	-0.500710875
KHDC1	-0.265556848	0.82781567	4	TCAAAACTTTCATGCACCAA;TGACTGTAGTCGGACCACAC;TGTGCACCTCAATGCAGCGA;GACTCCTATCATCATGCTCG	-0.86;-0.2;-0.05;0.04	3481;23910;32685;39198	1.18E+00;8.05E-01;7.60E-01;5.63E-01	38244;44757;53532;73961	5.92E-01;4.47E-01;3.89E-01;7.99E-02	-0.733886795	1.942779867	4	GACTCCTATCATCATGCTCG;TCAAAACTTTCATGCACCAA;TGTGCACCTCAATGCAGCGA;TGACTGTAGTCGGACCACAC	-1.55;-0.64;-0.49;-0.25	313;6066;9976;20118	2.34E+00;2.13E+00;1.80E+00;1.50E+00	57324;67466;71376;77129	1.28E+00;1.12E+00;6.10E-01;7.01E-03	1.385297769	-0.499721822
CD5	-0.469776651	1.432632249	4	CGGCTCAGCTGGTATGACCC;CAGCATCTGTGAAGGCACCG;TTTCCTGAAGCAATGCTCCA;AAGCGTCAAAAGTCTGCCAG	-0.68;-0.6;-0.35;-0.25	6099;7848;15916;21091	2.26E+00;1.56E+00;1.30E+00;6.09E-01	56351;61526;69594;71343	1.23E+00;7.96E-01;5.31E-01;1.42E-01	-0.528735755	1.634478438	4	TTTCCTGAAGCAATGCTCCA;CAGCATCTGTGAAGGCACCG;CGGCTCAGCTGGTATGACCC;AAGCGTCAAAAGTCTGCCAG	-0.76;-0.73;-0.38;-0.25	4060;4431;14183;20208	2.33E+00;1.76E+00;1.70E+00;7.49E-01	57234;63259;73011;73382	1.28E+00;8.72E-01;7.17E-01;9.35E-02	1.533555344	-0.499256203
QKI	-0.67753485	1.844111131	4	GGATGTAAAATCATGGTCCG;GGGAGAATCCTTGGACCTAG;AAATAGAGGCAAGCCCAATT;ATTCTTACGTGATTTAATGT	-1.28;-0.63;-0.44;-0.36	811;7094;12660;15738	2.77E+00;1.84E+00;1.39E+00;1.38E+00	61704;64782;70348;76631	1.57E+00;9.50E-01;5.61E-01;1.83E-02	-0.319074111	1.00911901	4	GGATGTAAAATCATGGTCCG;ATTCTTACGTGATTTAATGT;AAATAGAGGCAAGCCCAATT;GGGAGAATCCTTGGACCTAG	-0.81;-0.24;-0.14;-0.08	3456;20630;26530;30601	1.61E+00;9.76E-01;8.08E-01;6.40E-01	46841;50912;56812;73986	8.26E-01;5.17E-01;3.76E-01;7.93E-02	1.42661507	-0.498304481
SLC16A1	-0.487936696	1.473947585	4	GGGTGAATAGGGTTAAGTCC;GGGCCCGATTGGTCGCATGA;TATCCATGACACTTCGCTGG;ACAGACGTATAGTTGCTGTA	-0.72;-0.58;-0.4;-0.25	5398;8407;14052;20749	2.29E+00;1.71E+00;1.25E+00;6.49E-01	56693;63390;69035;72044	1.25E+00;8.78E-01;5.12E-01;1.25E-01	-0.507881555	1.400371448	4	TATCCATGACACTTCGCTGG;GGGCCCGATTGGTCGCATGA;ACAGACGTATAGTTGCTGTA;GGGTGAATAGGGTTAAGTCC	-1.08;-0.64;-0.51;0.2	1377;6200;9393;50582	2.20E+00;1.49E+00;1.17E+00;7.40E-01	26860;68049;71242;76065	1.17E+00;6.03E-01;4.13E-01;3.11E-02	1.437159516	-0.497909125
ETFRF1	-0.686024261	1.784322196	4	TACTTCTCCTCTTAAAGAAT;ATAAGTTCTTTGATCTTCTC;CTTGGACGAGACTATCCAAA;GATCAAAGAACTTATTGCAC	-1.34;-0.69;-0.59;-0.12	684;5955;8076;28068	2.39E+00;1.76E+00;1.52E+00;1.46E+00	49375;69366;71487;76758	1.28E+00;9.16E-01;6.16E-01;1.54E-02	-0.309716061	1.042390109	4	TACTTCTCCTCTTAAAGAAT;CTTGGACGAGACTATCCAAA;GATCAAAGAACTTATTGCAC;ATAAGTTCTTTGATCTTCTC	-0.55;-0.37;-0.34;0.03	8274;14275;15636;38700	1.58E+00;1.21E+00;8.68E-01;5.16E-01	38742;61806;63167;69168	8.07E-01;6.03E-01;3.98E-01;1.96E-01	1.413356152	-0.497870161
OSBP	-0.752722578	1.810835086	4	TCAGCACGAACCATCGCCGC;AATGACTTGATAGCTAAGCA;CGTACTGGCAGCAATATCAG;GCAAGAACCTTACCGGCATG	-1.57;-1.35;-0.16;0.06	348;673;25991;40126	3.35E+00;1.75E+00;1.14E+00;9.98E-01	37316;51451;76769;77094	1.47E+00;5.72E-01;5.25E-01;7.80E-03	-0.242758685	0.793653566	4	TCAGCACGAACCATCGCCGC;GCAAGAACCTTACCGGCATG;CGTACTGGCAGCAATATCAG;AATGACTTGATAGCTAAGCA	-1.42;0.07;0.15;0.23	465;41473;47609;52632	1.63E+00;6.71E-01;4.46E-01;4.30E-01	24810;29833;35969;76977	6.68E-01;4.73E-01;3.95E-01;1.04E-02	1.302244326	-0.497740632
COL7A1	-0.201001545	0.749260142	4	AAGACTCACATTCGGCCCAG;CGACGTTCTACGGATCACCT;TCCAAGCATTGAACTACGTG;AGAGTGTGCACGACTGCTGG	-0.6;-0.19;-0.13;0.12	7810;24293;27413;44365	9.68E-01;9.41E-01;5.56E-01;5.33E-01	33077;50029;53148;69632	5.03E-01;4.93E-01;3.92E-01;1.85E-01	-0.794402485	2.475421972	4	CGACGTTCTACGGATCACCT;AAGACTCACATTCGGCCCAG;TCCAAGCATTGAACTACGTG;AGAGTGTGCACGACTGCTGG	-1.08;-0.95;-0.68;-0.47	1394;2144;5371;10524	3.47E+00;2.91E+00;2.36E+00;1.17E+00	66918;72071;75298;76048	2.06E+00;1.60E+00;9.92E-01;3.15E-02	1.612341057	-0.497702015
DYNLT4	-0.689717785	1.855171716	4	CCGCACGGAGCCAGTGCCCG;GCCCGACCAGCGAGTTGCGG;GGAGGGCGCCACCCAACGGG;CTCCGGGCGGAAACCCTCAC	-1.11;-0.98;-0.51;-0.16	1459;2332;10301;26035	2.29E+00;2.09E+00;1.89E+00;1.15E+00	51407;67141;75110;75983	1.10E+00;9.96E-01;9.59E-01;3.30E-02	-0.305286364	0.862944008	4	GGAGGGCGCCACCCAACGGG;GCCCGACCAGCGAGTTGCGG;CCGCACGGAGCCAGTGCCCG;CTCCGGGCGGAAACCCTCAC	-1.02;-0.26;-0.12;0.18	1679;19519;28139;49508	1.09E+00;9.13E-01;7.77E-01;6.71E-01	27934;49303;57923;75763	4.93E-01;4.24E-01;3.75E-01;3.81E-02	1.359057862	-0.497502075
AP4M1	-0.593253311	1.408896836	4	GAAACGAGACTTCATCGACC;CTCAAGAGCTTCCTTCCTAG;TTCATTCACATCAGACACAG;GGGGACCATCTCCCGCAATG	-1.53;-1.06;-0.01;0.23	393;1763;35638;50811	2.53E+00;1.70E+00;7.32E-01;6.77E-01	26631;41804;75679;77049	1.07E+00;4.31E-01;4.11E-01;8.82E-03	-0.400412648	1.224892984	4	GGGGACCATCTCCCGCAATG;GAAACGAGACTTCATCGACC;TTCATTCACATCAGACACAG;CTCAAGAGCTTCCTTCCTAG	-0.76;-0.4;-0.37;-0.07	3949;13162;14425;31897	1.68E+00;1.54E+00;9.23E-01;7.59E-01	45545;63017;64280;73493	8.61E-01;7.84E-01;4.10E-01;9.09E-02	1.31689491	-0.49683298
P2RX5	-0.575325148	1.670617925	4	TGATTGTGACCCCCAACCAG;AGACGGCTAAAAGAATAGTG;GGACAGCGACTGCCACGCTG;CTGGGCTGGAATGACGTAGT	-0.88;-0.62;-0.55;-0.24	3184;7313;9091;21297	2.24E+00;2.24E+00;1.36E+00;8.39E-01	56145;68351;70129;74258	1.22E+00;1.19E+00;5.52E-01;7.29E-02	-0.418135001	1.137714476	4	AGACGGCTAAAAGAATAGTG;GGACAGCGACTGCCACGCTG;CTGGGCTGGAATGACGTAGT;TGATTGTGACCCCCAACCAG	-0.97;-0.63;-0.12;0.04	1975;6412;28342;39729	1.46E+00;1.16E+00;1.02E+00;9.05E-01	37713;49100;71030;75467	5.93E-01;5.80E-01;4.91E-01;4.49E-02	1.404166201	-0.496730074
CD8B	-0.402548839	1.152680779	4	GTAGATGCGCATGTTACTGA;AGCGTGAAGCCGGAAGACAG;CCCAGAGGGCCAGGAACTCG;AAGGGAACTCAGCTGAGTGT	-0.8;-0.47;-0.28;-0.06	4216;11372;19518;32098	1.53E+00;1.32E+00;1.03E+00;7.35E-01	45344;57924;66070;73226	7.78E-01;6.71E-01;4.38E-01;9.72E-02	-0.590854885	1.52727484	4	AGCGTGAAGCCGGAAGACAG;GTAGATGCGCATGTTACTGA;CCCAGAGGGCCAGGAACTCG;AAGGGAACTCAGCTGAGTGT	-1.56;-0.59;-0.59;0.38	304;7134;7304;61319	2.52E+00;1.81E+00;1.38E+00;4.06E-01	16123;70138;70308;77138	1.36E+00;5.60E-01;3.84E-01;6.81E-03	1.33997781	-0.496701862
HSPA7	-0.501708699	0.96879319	2	GGAGAGAACCGACACATCGA;CTGAGCACAGTTCCTCAAAG	-1.17;0.16	1234;46987	1.50E+00;4.34E-01	30455;76208	3.21E-01;1.39E-02	-0.488726574	0.994033908	2	GGAGAGAACCGACACATCGA;CTGAGCACAGTTCCTCAAAG	-0.91;-0.06	2398;32049	1.22E+00;7.66E-01	45393;75044	3.14E-01;2.73E-02	0.981413549	-0.495217636
DHX40	-0.543379617	1.223381703	4	GGAGAAGTCTCCTAATAGGA;TATTAACAAGCCATCGAGGG;AAATACTGCGTATATTCAAG;GAAAGGATGCACGTCCCAGG	-1.75;-0.35;-0.32;0.24	216;16138;17479;51700	1.96E+00;1.45E+00;7.87E-01;7.02E-01	25742;59963;61304;77226	7.37E-01;4.03E-01;3.84E-01;4.83E-03	-0.446551041	1.323629957	4	GGAGAAGTCTCCTAATAGGA;AAATACTGCGTATATTCAAG;TATTAACAAGCCATCGAGGG;GAAAGGATGCACGTCCCAGG	-1.25;-0.58;-0.55;0.6	764;7387;8385;69674	2.34E+00;1.42E+00;1.35E+00;1.84E-01	7768;69057;70055;76678	1.25E+00;5.49E-01;5.34E-01;1.72E-02	1.27350583	-0.494965329
RETREG1	-0.537621285	1.49632914	4	AACACGCCCAAGTATCATGA;AGAAACGTGAGAGATCTGGT;ATGTGCACACACTACAGACC;CCAAACCAGATGAAAGACCC	-0.92;-0.74;-0.27;-0.22	2867;4963;19853;22584	2.14E+00;1.67E+00;1.30E+00;8.79E-01	54858;57589;72479;74575	1.15E+00;6.78E-01;6.61E-01;6.55E-02	-0.451109444	1.216132821	4	AACACGCCCAAGTATCATGA;ATGTGCACACACTACAGACC;CCAAACCAGATGAAAGACCC;AGAAACGTGAGAGATCTGGT	-1.0;-0.67;-0.19;0.05	1767;5585;23947;40265	1.57E+00;1.14E+00;1.09E+00;1.07E+00	37177;53495;71857;75675	6.37E-01;5.69E-01;5.63E-01;4.01E-02	1.356230981	-0.494365365
TRIM58	-0.807054653	2.166370924	4	TTGGAGTTTGAGAAGCATCG;CGGTTGGGGCGAAAGCCCGA;GGAGGACGCCTTGACTCAGG;CAGCATGCTGCATCCCTGGG	-1.28;-1.2;-0.77;0.02	813;1086;4628;37963	3.10E+00;2.94E+00;1.39E+00;1.24E+00	39479;72814;76356;76629	1.72E+00;1.27E+00;6.19E-01;1.83E-02	-0.181105543	0.806889118	4	TTGGAGTTTGAGAAGCATCG;GGAGGACGCCTTGACTCAGG;CGGTTGGGGCGAAAGCCCGA;CAGCATGCTGCATCCCTGGG	-0.34;-0.31;-0.1;0.01	15980;17363;29712;37803	1.25E+00;8.56E-01;7.41E-01;3.84E-01	39639;47730;60078;61462	6.23E-01;4.74E-01;4.01E-01;3.78E-01	1.486630021	-0.494080098
YY1	-0.605091298	1.369696896	4	AGATATTGACCATGAGACAG;GGTCACCGACGACCCGACCC;GGAGACCATCGAGACCACAG;TGAACAAACGCTGGTCACCG	-1.79;-0.34;-0.22;-0.07	197;16363;22585;31701	2.00E+00;1.55E+00;1.15E+00;7.78E-01	45741;54857;61079;77245	7.90E-01;5.92E-01;3.82E-01;4.40E-03	-0.382892177	1.031942182	4	GGAGACCATCGAGACCACAG;AGATATTGACCATGAGACAG;TGAACAAACGCTGGTCACCG;GGTCACCGACGACCCGACCC	-1.45;-0.54;-0.18;0.63	416;8678;24517;70426	1.67E+00;1.23E+00;1.06E+00;1.65E-01	7016;52926;68764;77026	5.65E-01;5.52E-01;5.03E-01;9.33E-03	1.200819539	-0.493991737
ABCA1	-0.523092589	1.536909185	4	TTGGACAGCCCAAGACATCG;GTGGCATGGCAGGACTACGT;AATGCAGAGAAAGCTATCTG;GGACACGCCCAGCTTCAAGT	-0.76;-0.68;-0.65;-0.0	4635;6159;6703;36055	2.63E+00;1.49E+00;1.33E+00;7.01E-01	41387;70739;71282;72807	1.43E+00;6.66E-01;6.05E-01;1.07E-01	-0.464352495	1.23225563	4	GTGGCATGGCAGGACTACGT;AATGCAGAGAAAGCTATCTG;TTGGACAGCCCAAGACATCG;GGACACGCCCAGCTTCAAGT	-1.17;-0.49;-0.4;0.21	1016;9859;13166;51345	1.79E+00;1.30E+00;1.13E+00;7.14E-01	26097;64276;67583;76426	9.23E-01;4.71E-01;4.06E-01;2.29E-02	1.384582408	-0.493722542
ABHD4	-0.188761662	0.804728045	4	GCTACTCGAAGAACAGCCAA;GGGGTGCACGGATCTCACTG;GACATCGATAGAGACATGGC;GGAGGGATACATATCTGGCC	-0.41;-0.21;-0.17;0.03	13732;23107;25326;38609	1.21E+00;1.03E+00;5.80E-01;4.03E-01	38833;52116;54335;63710	6.05E-01;5.37E-01;3.85E-01;3.39E-01	-0.798412464	2.093510463	4	GCTACTCGAAGAACAGCCAA;GGAGGGATACATATCTGGCC;GACATCGATAGAGACATGGC;GGGGTGCACGGATCTCACTG	-1.55;-1.19;-0.65;0.19	314;936;6008;50387	3.07E+00;2.76E+00;1.80E+00;7.47E-01	27055;71434;76506;77128	1.51E+00;1.33E+00;4.15E-01;7.04E-03	1.449119254	-0.493587063
SLC22A10	-0.485545929	1.137014818	4	GATTATCTGTCCAATACTAA;TCCCACTAGACTCAAATCTG;ACCCTTTACCTTAGTCACAA;ATCACCAATAAACTAGATGA	-1.44;-0.46;-0.14;0.1	517;11893;26970;43206	1.58E+00;1.01E+00;9.94E-01;9.58E-01	34236;50472;65549;76925	5.13E-01;5.10E-01;4.29E-01;1.16E-02	-0.501245956	1.285374152	4	GATTATCTGTCCAATACTAA;ATCACCAATAAACTAGATGA;TCCCACTAGACTCAAATCTG;ACCCTTTACCTTAGTCACAA	-1.21;-0.65;-0.16;0.01	880;6006;25670;37497	1.51E+00;1.36E+00;1.26E+00;1.01E+00	39945;51772;71436;76562	6.30E-01;6.14E-01;5.31E-01;1.98E-02	1.211194485	-0.493395942
NOXA1	-0.837640718	2.357203494	4	ACGGCTTGGTCAAATGCCTG;CACCCGCGGGGTCCTCACAG;GAGTCCATGATTAGGGACCT;CTCCCAGGTGCTACACAATG	-1.3;-0.92;-0.77;-0.35	750;2799;4560;15887	3.11E+00;2.75E+00;2.14E+00;1.42E+00	61555;72882;74643;76692	1.73E+00;1.56E+00;8.88E-01;1.69E-02	-0.147780038	0.656810556	4	GAGTCCATGATTAGGGACCT;ACGGCTTGGTCAAATGCCTG;CTCCCAGGTGCTACACAATG;CACCCGCGGGGTCCTCACAG	-0.49;-0.21;-0.06;0.17	9951;22253;32682;48870	8.00E-01;7.60E-01;5.99E-01;4.68E-01	28572;44760;55189;67491	4.47E-01;4.31E-01;3.81E-01;2.39E-01	1.507007025	-0.492710378
MED6	-0.500492628	1.304118796	4	ATCAGTTATAAACTCTAGAG;TCATCATTCGGAAGCAACAG;ATGAAGTGGTCAAAATGCAG;TGCCACCAATACCCTTTGGA	-1.07;-0.79;-0.08;-0.07	1723;4350;30858;31805	1.77E+00;1.55E+00;1.08E+00;8.18E-01	45637;46584;73092;75719	7.87E-01;7.24E-01;4.63E-01;3.91E-02	-0.481917266	1.111361411	4	TCATCATTCGGAAGCAACAG;ATGAAGTGGTCAAAATGCAG;ATCAGTTATAAACTCTAGAG;TGCCACCAATACCCTTTGGA	-1.63;-0.3;-0.1;0.1	262;17529;29499;44217	1.87E+00;9.74E-01;8.64E-01;7.35E-01	33225;47943;59913;77180	4.96E-01;4.77E-01;3.78E-01;5.86E-03	1.207740104	-0.491204947
ZRANB2	-0.632917601	1.308119303	4	TTCTAAATATAAGTTAGATG;ACACTTGCAGAAAAGAGCCG;ATCTGATGGTGAATATGATG;CCGACCACATCGATTACAGC	-2.27;-0.89;0.22;0.41	86;3175;50305;60446	2.35E+00;2.03E+00;4.30E-01;4.15E-01	16996;27137;74267;77356	8.40E-01;5.07E-01;3.79E-01;1.91E-03	-0.349183685	1.231241598	4	TTCTAAATATAAGTTAGATG;CCGACCACATCGATTACAGC;ATCTGATGGTGAATATGATG;ACACTTGCAGAAAAGAGCCG	-1.19;-0.71;-0.42;0.92	949;4894;12298;75178	1.87E+00;1.68E+00;1.33E+00;5.15E-02	2264;65144;72548;76493	9.71E-01;9.70E-01;6.82E-01;2.14E-02	1.26968045	-0.491050643
NDUFB11	-0.534815428	1.523797417	4	GGACGAAAACTTGTATGAGA;TGGAGAAGCTAGATTCCCAG;CCCCAGAACCGACCACACCG;TGTTCCAGACGTCCAAAACG	-1.06;-0.92;-0.63;0.46	1785;2811;7225;62794	2.53E+00;2.13E+00;1.07E+00;3.64E-01	14648;70217;74631;75657	1.37E+00;8.86E-01;3.94E-01;4.05E-02	-0.446925665	1.403078	4	TGTTCCAGACGTCCAAAACG;CCCCAGAACCGACCACACCG;TGGAGAAGCTAGATTCCCAG;GGACGAAAACTTGTATGAGA	-0.74;-0.51;-0.31;-0.23	4384;9513;16992;21176	2.25E+00;1.48E+00;1.16E+00;7.21E-01	56266;60450;67929;73058	1.23E+00;7.55E-01;4.79E-01;1.01E-01	1.463437709	-0.490870547
POTENTIALLY_ACTIVE_27	-0.635293248	1.042943277	1	ATTGATCAGGAAACTTTACA	-0.64	7015	1.04E+00	70427	4.12E-02	-0.345429333	0.698247165	1	ATTGATCAGGAAACTTTACA	-0.35	15514	6.98E-01	61929	9.71E-02	0.870595221	-0.490361291
C11orf95	-0.655742968	2.025242843	4	CTCATGGACTATGACCCGCG;GACTCCAATGCAAGGAGTAG;GCTACTACCACGACCACTGG;GAGCCAGAGGAAGACGAAGG	-0.81;-0.78;-0.57;-0.46	4027;4409;8617;11741	3.28E+00;2.31E+00;1.76E+00;7.51E-01	65701;68825;73033;73415	1.93E+00;1.23E+00;7.19E-01;9.27E-02	-0.32351282	1.039216894	4	CTCATGGACTATGACCCGCG;GAGCCAGAGGAAGACGAAGG;GACTCCAATGCAAGGAGTAG;GCTACTACCACGACCACTGG	-0.64;-0.37;-0.35;0.06	6156;14380;15446;41265	1.60E+00;1.09E+00;8.63E-01;6.06E-01	36177;61996;63062;71286	8.15E-01;5.49E-01;3.97E-01;1.44E-01	1.532229868	-0.489627894
POTENTIALLY_ACTIVE_3	-0.579403678	0.967596657	1	AACTCGCTCCCCAAGCCCAT	-0.58	8344	9.68E-01	69098	4.95E-02	-0.39921986	0.76659122	1	AACTCGCTCCCCAAGCCCAT	-0.4	13255	7.67E-01	64187	8.15E-02	0.867093939	-0.489311769
NRDC	-0.677328141	1.46022448	4	TCATGCTCTGACCATCACAT;CGAGACAAGAAATCTTTATG;AGCCTTCAACGTAAAGTCCG;CATCTCTGATCATTAGTGGG	-1.88;-0.76;-0.13;0.05	169;4771;28022;39632	2.06E+00;1.70E+00;1.16E+00;9.17E-01	37810;49420;72671;77273	6.91E-01;5.82E-01;4.95E-01;3.77E-03	-0.301250889	1.068901681	4	TCATGCTCTGACCATCACAT;CATCTCTGATCATTAGTGGG;CGAGACAAGAAATCTTTATG;AGCCTTCAACGTAAAGTCCG	-0.6;-0.24;-0.19;-0.16	6904;20587;23390;25188	1.95E+00;1.11E+00;6.41E-01;5.69E-01	52254;54052;56855;70538	1.03E+00;5.74E-01;3.76E-01;1.62E-01	1.26456308	-0.489289515
MAP3K6	-0.36717116	1.043888598	4	GGGCCGCGATCGCCACACGA;TCTGGATGCCTTCTACAACG;GCTGCTTTCCCATACCCGCG;CAGTGGCCGTCACCACATAG	-1.04;-0.91;-0.02;0.51	1872;2907;34697;64385	2.11E+00;1.05E+00;7.02E-01;3.21E-01	13057;42745;74535;75570	8.73E-01;4.35E-01;4.12E-01;4.25E-02	-0.611340321	1.59811638	4	GCTGCTTTCCCATACCCGCG;TCTGGATGCCTTCTACAACG;CAGTGGCCGTCACCACATAG;GGGCCGCGATCGCCACACGA	-1.36;-1.06;-0.38;0.36	565;1459;13853;60331	2.69E+00;1.73E+00;1.54E+00;4.34E-01	17111;63589;75983;76877	1.15E+00;8.88E-01;3.79E-01;1.27E-02	1.321002489	-0.48925574
LYG2	-0.48203811	1.410943362	4	GCAAACAGTGTGATGAACTG;AGCCAAATTTAAGTCCCCTG;GCTTCATTGAGTGACTGAAG;AAACAAACGTACCACCCTGT	-0.87;-0.44;-0.37;-0.25	3313;12530;15249;21177	2.25E+00;1.61E+00;9.57E-01;8.24E-01	56265;62193;64912;74129	1.23E+00;8.24E-01;4.19E-01;7.59E-02	-0.496347634	1.38201714	4	GCAAACAGTGTGATGAACTG;GCTTCATTGAGTGACTGAAG;AGCCAAATTTAAGTCCCCTG;AAACAAACGTACCACCCTGT	-1.03;-0.58;-0.23;-0.15	1600;7523;21520;26324	1.87E+00;1.34E+00;1.21E+00;1.11E+00	51118;55922;69919;75842	9.84E-01;6.17E-01;5.44E-01;3.62E-02	1.396480251	-0.489192872
CDC42	-0.639986771	1.576211041	4	GCAGTCACAGTTATGATTGG;AAGTGTGTTGTTGTGGGCGA;AGAAAGGAGTCTTTGGACAG;ACAGTCGGTACATATTCCGA	-1.46;-0.94;-0.46;0.3	483;2635;11849;55163	2.19E+00;1.92E+00;1.61E+00;5.89E-01	22279;65593;74807;76959	9.97E-01;9.11E-01;3.81E-01;1.08E-02	-0.338298883	1.245186582	4	GCAGTCACAGTTATGATTGG;ACAGTCGGTACATATTCCGA;AGAAAGGAGTCTTTGGACAG;AAGTGTGTTGTTGTGGGCGA	-0.41;-0.4;-0.38;-0.16	12820;13135;13966;25563	1.93E+00;1.72E+00;9.24E-01;4.15E-01	51879;63476;64307;64622	1.02E+00;8.82E-01;4.11E-01;3.14E-01	1.410698812	-0.489142827
PRG3	-0.23560322	0.89026436	4	GGACCCAGCTGCCTTAGACA;CCAGGATCTGGATAGTTCAA;GAGTCCGCACCAATAGGTAG;GTCTGCAGCAGATGCTACGG	-0.41;-0.34;-0.26;0.07	13695;16626;20449;40572	1.27E+00;1.12E+00;7.68E-01;4.04E-01	36870;56993;60816;63747	6.45E-01;5.63E-01;3.81E-01;3.38E-01	-0.740487429	2.397464808	4	CCAGGATCTGGATAGTTCAA;GAGTCCGCACCAATAGGTAG;GTCTGCAGCAGATGCTACGG;GGACCCAGCTGCCTTAGACA	-1.0;-0.79;-0.59;-0.58	1768;3634;7290;7398	4.08E+00;2.52E+00;1.92E+00;1.07E+00	70044;70152;73808;75674	2.50E+00;1.36E+00;7.89E-01;4.01E-02	1.643864584	-0.488045325
LOC107984328	-0.068084007	0.439327917	2	ATGACACAATTGGTACTGCC;TGTAGTCCCAGCTACTTGGG	-0.52;0.38	10103;59121	6.44E-01;2.34E-01	18321;67339	4.42E-01;1.21E-01	-0.90795475	1.901390494	2	ATGACACAATTGGTACTGCC;TGTAGTCCCAGCTACTTGGG	-1.17;-0.64	1000;6087	2.21E+00;1.59E+00	71355;76442	8.39E-01;1.13E-02	1.170359206	-0.488019378
NUP50P2	-0.294493627	0.809609984	2	TGAAACTTTATCAACCAAGG;AGAAAGAAAATCCAGTCAGG	-0.33;-0.26	16948;20531	1.15E+00;4.66E-01	56911;60494	4.09E-01;2.15E-01	-0.680982312	1.438069945	2	TGAAACTTTATCAACCAAGG;AGAAAGAAAATCCAGTCAGG	-0.92;-0.44	2346;11652	1.65E+00;1.23E+00	65790;75096	5.92E-01;2.67E-02	1.123839964	-0.487737969
MORF4L2	-0.468932796	1.246695425	4	ACCATGGCTTGTTGAGGACT;GCAGAGAAGTAAAATGAGAG;CGCCTCCTCACTTTCAACAG;ACCCCCCTTCAGGATCCGTG	-0.95;-0.63;-0.32;0.02	2533;7221;17458;37871	1.45E+00;1.37E+00;1.24E+00;9.27E-01	39571;59984;70221;74909	7.38E-01;6.22E-01;5.56E-01;5.77E-02	-0.505429758	1.413063075	4	ACCCCCCTTCAGGATCCGTG;CGCCTCCTCACTTTCAACAG;GCAGAGAAGTAAAATGAGAG;ACCATGGCTTGTTGAGGACT	-1.12;-0.47;-0.22;-0.22	1204;10684;22068;22143	2.18E+00;1.23E+00;1.18E+00;1.07E+00	55299;55374;66758;76238	1.18E+00;6.04E-01;4.52E-01;2.72E-02	1.32987925	-0.487181277
SACM1L	-0.808018691	2.066820014	4	AGACATGGTTTAGCATCGCT;ATTGGATTCTCATCTCGAGG;ACAGATTAACCAGAAGGGCT;ATTACCAAAAAGATAAAAGT	-1.54;-0.9;-0.52;-0.27	376;2999;10054;20014	2.35E+00;2.12E+00;2.08E+00;1.72E+00	57428;67388;74443;77066	1.29E+00;1.12E+00;8.62E-01;8.43E-03	-0.166273429	0.637466507	4	ATTACCAAAAAGATAAAAGT;ATTGGATTCTCATCTCGAGG;AGACATGGTTTAGCATCGCT;ACAGATTAACCAGAAGGGCT	-0.81;-0.14;0.06;0.23	3356;27074;40782;52826	8.19E-01;6.65E-01;5.58E-01;5.08E-01	24616;36660;50368;74086	4.28E-01;4.15E-01;3.94E-01;7.69E-02	1.352143261	-0.48714606
STX18	-0.594043209	1.604198511	4	AGGATGCCCAGATATTCATG;AAGACGCGGAACAAGGCGCT;CAACCTGAATTGGGAACGTG;TTCAATGAAATCCAAAACAG	-1.0;-0.9;-0.28;-0.19	2129;3015;19378;24239	2.08E+00;2.02E+00;1.33E+00;9.95E-01	53203;58064;74427;75313	1.07E+00;8.59E-01;6.75E-01;4.84E-02	-0.37912101	1.107177315	4	TTCAATGAAATCCAAAACAG;AGGATGCCCAGATATTCATG;AAGACGCGGAACAAGGCGCT;CAACCTGAATTGGGAACGTG	-0.76;-0.75;-0.09;0.08	3991;4182;30405;42654	1.81E+00;1.04E+00;8.33E-01;7.55E-01	34788;47037;73260;73451	7.38E-01;5.23E-01;4.67E-01;9.19E-02	1.355687913	-0.486582109
ANKFY1	-0.598491836	1.451005756	4	TTAGAACTCAAAGACCACGA;CATATGGCATCAACTACGAG;CCGACACGCTGTGTGCAACG;AGCTTTGTGACTAACCAGCG	-1.42;-0.59;-0.34;-0.03	547;8026;16354;33942	1.56E+00;1.53E+00;1.43E+00;1.29E+00	43500;61088;69417;76895	7.79E-01;7.23E-01;5.25E-01;1.23E-02	-0.374593253	1.049495249	4	CATATGGCATCAACTACGAG;CCGACACGCTGTGTGCAACG;AGCTTTGTGACTAACCAGCG;TTAGAACTCAAAGACCACGA	-0.88;-0.56;-0.14;0.07	2707;8072;27096;42008	1.28E+00;1.06E+00;9.53E-01;9.01E-01	35434;50346;69370;74735	5.34E-01;5.23E-01;5.08E-01;6.18E-02	1.250250503	-0.486542544
CLNS1A	-0.51744932	1.645102507	4	GTACCCTTTACATCGCTGAG;TCACACGCTGATTTATCACT;GAGGATTCAGATGACTACGA;TAGTTTACATGCATTATCCA	-0.68;-0.52;-0.52;-0.35	6116;9852;9934;16287	2.71E+00;2.13E+00;1.13E+00;6.08E-01	61154;67508;67590;71326	1.53E+00;1.12E+00;4.71E-01;1.43E-01	-0.455478748	1.242203595	4	TAGTTTACATGCATTATCCA;GAGGATTCAGATGACTACGA;GTACCCTTTACATCGCTGAG;TCACACGCTGATTTATCACT	-1.05;-0.56;-0.13;-0.09	1526;8111;27309;30531	1.62E+00;1.28E+00;1.13E+00;9.45E-01	46911;50133;69331;75916	8.28E-01;5.22E-01;5.05E-01;3.46E-02	1.443653051	-0.486464034
RAB3GAP1	-0.415425316	1.135366565	4	ATGGCAAATTTAAGGCCGGA;TGTCACTAATATATATCCAG;CGAACTCTAACAGACCAATG;TCGAAATCAGTTCGTACACC	-0.94;-0.42;-0.34;0.03	2666;13246;16700;38502	1.50E+00;1.21E+00;9.19E-01;9.07E-01	38940;60742;64196;74776	7.65E-01;6.07E-01;4.09E-01;6.08E-02	-0.557446868	1.595238421	4	TGTCACTAATATATATCCAG;ATGGCAAATTTAAGGCCGGA;CGAACTCTAACAGACCAATG;TCGAAATCAGTTCGTACACC	-0.95;-0.82;-0.55;0.1	2152;3249;8148;43638	2.38E+00;2.01E+00;9.96E-01;9.91E-01	33804;69294;74193;75290	1.27E+00;8.31E-01;5.05E-01;4.89E-02	1.365302493	-0.486436092
CCDC24	-0.439440594	1.076725135	4	CGCAAGAGGTCCTTTAGGAG;CAGGAGATATTCCAGATGAG;GTTACGGGCACTGCTCCAAG;TTGGGTCCAGTATAGCCCCA	-1.75;-0.69;0.26;0.42	211;5845;52739;61104	1.97E+00;1.53E+00;4.12E-01;3.95E-01	16338;24703;71597;77231	6.22E-01;5.48E-01;3.82E-01;4.72E-03	-0.5321694	1.227256794	4	CGCAAGAGGTCCTTTAGGAG;CAGGAGATATTCCAGATGAG;TTGGGTCCAGTATAGCCCCA;GTTACGGGCACTGCTCCAAG	-1.6;-0.53;-0.18;0.19	278;8730;24131;49986	1.85E+00;1.22E+00;1.08E+00;7.61E-01	27456;53311;68712;77164	5.59E-01;5.02E-01;4.19E-01;6.23E-03	1.151990965	-0.485804997
ATXN2L	-0.602029625	1.955065836	4	CTAGCTCTTACCATCTGTGG;CCACAATGTCCTCCCGACGA;TCCTCCTTTAAGATCCGGGG;CAAACTGGCAGCCCCCCGGT	-0.68;-0.65;-0.59;-0.48	6115;6580;8050;11087	3.38E+00;2.40E+00;1.44E+00;6.08E-01	66355;69392;70862;71327	2.00E+00;1.28E+00;5.84E-01;1.43E-01	-0.369485404	1.000744306	4	TCCTCCTTTAAGATCCGGGG;CTAGCTCTTACCATCTGTGG;CAAACTGGCAGCCCCCCGGT;CCACAATGTCCTCCCGACGA	-1.05;-0.37;-0.11;0.06	1528;14268;28651;40825	1.13E+00;1.11E+00;8.94E-01;8.68E-01	36617;48791;63174;75914	5.57E-01;4.87E-01;3.98E-01;3.46E-02	1.477905071	-0.485757514
DNAJC8	-0.547190088	1.345432893	4	AGGCGGCGGAGGCAGCACCG;AGAGGAGGATGATCCTGAGC;TCAATCGGCTCACCTCAAAT;TCAGGCAGGAAAAGAATACG	-1.31;-0.58;-0.34;0.05	733;8321;16358;39658	1.53E+00;1.43E+00;1.26E+00;1.16E+00	37784;61084;69121;76709	7.78E-01;5.82E-01;5.15E-01;1.65E-02	-0.419416252	1.106151472	4	TCAGGCAGGAAAAGAATACG;AGGCGGCGGAGGCAGCACCG;AGAGGAGGATGATCCTGAGC;TCAATCGGCTCACCTCAAAT	-1.18;-0.42;-0.33;0.25	982;12639;16226;54020	1.54E+00;1.31E+00;9.51E-01;6.26E-01	23422;61216;64803;76460	7.84E-01;4.17E-01;3.87E-01;2.21E-02	1.225792183	-0.48330317
TARBP1	-0.559406638	1.312081504	4	ACACCCTTATACCAACCACA;AAGAAGCCCATCTATACCCA;TCCAATGGAGCTACACGTAG;GTCTATGGCCTCACACACCA	-1.5;-0.78;-0.23;0.27	426;4414;21986;53607	1.76E+00;1.66E+00;1.18E+00;6.39E-01	23835;55456;73028;77016	7.19E-01;6.06E-01;3.89E-01;9.56E-03	-0.404729663	1.106712287	4	AAGAAGCCCATCTATACCCA;GTCTATGGCCTCACACACCA;TCCAATGGAGCTACACGTAG;ACACCCTTATACCAACCACA	-1.04;-0.37;-0.26;0.04	1562;14558;19836;39910	1.30E+00;1.15E+00;1.12E+00;8.54E-01	37532;57606;62884;75880	6.62E-01;5.76E-01;3.95E-01;3.54E-02	1.209396895	-0.482068151
FKBP2	-0.636508874	1.890867921	4	CACAGGGGAAGCTGGAAGAT;GGCAGATGGACAGTACTGTC;TGCGCGATTTGATGGGACAG;CAAAAGGAAGCTGCAGATCG	-0.92;-0.72;-0.48;-0.42	2842;5369;11050;13173	3.08E+00;2.00E+00;1.60E+00;8.82E-01	64269;66392;72073;74600	1.79E+00;1.05E+00;6.51E-01;6.49E-02	-0.327500697	1.0005518	4	CAAAAGGAAGCTGCAGATCG;GGCAGATGGACAGTACTGTC;TGCGCGATTTGATGGGACAG;CACAGGGGAAGCTGGAAGAT	-0.68;-0.57;-0.24;0.18	5428;7765;20537;49347	1.31E+00;1.26E+00;7.83E-01;6.47E-01	28095;56905;69677;72014	6.42E-01;5.34E-01;4.25E-01;1.26E-01	1.445709861	-0.482004785
MAT1A	-0.527912398	1.487082248	4	GCACAACGAAGACATCACGC;TCACAAGCTCAACGCCCGGA;CAGAGACAAGAATGCACCTG;AGGAGTCTTCATGTTCACAT	-0.98;-0.68;-0.68;0.23	2344;6017;6061;50953	2.75E+00;1.51E+00;9.57E-01;7.27E-01	26489;71381;71425;75098	1.51E+00;6.13E-01;4.09E-01;5.34E-02	-0.434449047	1.214381708	4	GCACAACGAAGACATCACGC;AGGAGTCTTCATGTTCACAT;TCACAAGCTCAACGCCCGGA;CAGAGACAAGAATGCACCTG	-0.89;-0.62;-0.28;0.05	2567;6580;18844;40289	1.44E+00;1.36E+00;1.14E+00;9.21E-01	37153;58598;70862;74875	6.92E-01;5.84E-01;5.68E-01;5.85E-02	1.350731978	-0.481180723
PI4KA	-0.489121043	1.359850848	4	GGTCCAGTTACCTATAGCCG;CTGGCCAGAAGAATGGTACG;GTAGGTGAAGAAGATCGTTG;ATAGTCTGTTATTACCTGTG	-0.82;-0.75;-0.39;-0.0	3926;4936;14450;35945	1.67E+00;1.67E+00;1.33E+00;7.61E-01	41497;62992;72506;73516	8.59E-01;6.79E-01;6.69E-01;9.04E-02	-0.471687463	1.198831744	4	CTGGCCAGAAGAATGGTACG;GGTCCAGTTACCTATAGCCG;ATAGTCTGTTATTACCTGTG;GTAGGTGAAGAAGATCGTTG	-1.32;-0.44;-0.08;-0.05	637;11666;31255;32856	1.49E+00;1.49E+00;1.01E+00;8.05E-01	44586;46187;65776;76805	7.55E-01;4.59E-01;4.33E-01;1.43E-02	1.279341296	-0.480404253
RNASEK-C17orf49	-0.636747352	1.917013348	8	AACGTCCTCAATCAACACAG;CGCCTGGGGAGTGATCATGT;CGCCATAAAGAAGGGAGTCG;GGTCGGAGAGATCTTCTCGG;CGCCGCCTTCACGAAGCTCG;AAGCGGGCTCGGAAAGCGGT;AGACGGAAATAGAGATGCTG;TGGCCGACTCTTCTCCTGCG	-2.35;-1.28;-0.73;-0.44;-0.41;-0.24;0.0;0.37	74;812;5127;12611;13502;21276;36281;58868	2.54E+00;2.29E+00;2.20E+00;2.12E+00;1.94E+00;1.68E+00;1.62E+00;9.53E-01	18574;41254;56166;63940;64831;72315;76630;77368	1.52E+00;1.48E+00;1.11E+00;1.09E+00;1.08E+00;1.00E+00;5.51E-01;3.28E-03	-0.323901004	1.014913819	8	AACGTCCTCAATCAACACAG;CGCCTGGGGAGTGATCATGT;AAGCGGGCTCGGAAAGCGGT;CGCCGCCTTCACGAAGCTCG;CGCCATAAAGAAGGGAGTCG;GGTCGGAGAGATCTTCTCGG;TGGCCGACTCTTCTCCTGCG;AGACGGAAATAGAGATGCTG	-2.28;-1.2;-0.11;-0.02;0.14;0.15;0.17;0.56	98;908;28765;34916;46760;47509;49104;68605	2.45E+00;2.00E+00;9.19E-01;6.52E-01;5.80E-01;5.54E-01;5.50E-01;4.21E-01	8837;28338;29933;30682;42526;48677;76534;77344	1.06E+00;6.40E-01;6.23E-01;6.13E-01;5.91E-01;5.51E-01;4.08E-01;4.35E-03	1.465963584	-0.480324178
LOC112268252	-0.445997996	0.798148789	1	ACGGTATACATGGAACTGTC	-0.45	12326	7.98E-01	65116	7.53E-02	-0.514621567	0.923204988	1	ACGGTATACATGGAACTGTC	-0.51	9242	9.23E-01	68200	5.52E-02	0.860676889	-0.480309782
CTSF	-0.439328074	1.195630414	4	GAGTATTCAGGTAGATAGTG;ACCATGGGGTCGTTGCAGGG;GGCCAGTGGTTTCTCAACCA;GCGCTGGAGATGTTCAACCG	-0.97;-0.55;-0.45;0.21	2382;9197;12164;49839	1.88E+00;1.18E+00;9.51E-01;7.66E-01	27603;65278;68245;75060	9.78E-01;4.88E-01;4.20E-01;5.43E-02	-0.521103473	1.557474423	4	GAGTATTCAGGTAGATAGTG;GCGCTGGAGATGTTCAACCG;GGCCAGTGGTTTCTCAACCA;ACCATGGGGTCGTTGCAGGG	-1.04;-0.39;-0.35;-0.31	1564;13814;15405;17114	2.62E+00;1.60E+00;1.12E+00;8.90E-01	60328;62037;63628;75878	1.47E+00;8.17E-01;4.03E-01;3.54E-02	1.376552418	-0.480215773
MUS81	-0.246287117	0.787287156	4	TCACCACTTCTTAACCAAGG;AGAACAGTCCAGCCCCGCAG;GTTGGTACTGGATCACATTG;GCAGCGGCAGTGGGTACCGT	-0.68;-0.41;-0.13;0.24	6087;13611;27596;51567	9.34E-01;9.00E-01;7.06E-01;6.09E-01	25875;49846;63831;71355	5.01E-01;4.05E-01;4.04E-01;1.42E-01	-0.712656014	1.883555759	4	GCAGCGGCAGTGGGTACCGT;TCACCACTTCTTAACCAAGG;AGAACAGTCCAGCCCCGCAG;GTTGGTACTGGATCACATTG	-1.36;-1.08;-0.21;-0.19	549;1362;22356;23579	2.75E+00;2.07E+00;1.56E+00;1.16E+00	53863;55086;76080;76893	1.18E+00;1.11E+00;5.97E-01;1.23E-02	1.335421457	-0.479471565
NUDC	-0.630746705	1.67534689	4	AGCTGGCACAGAAGACCCGG;TGATTGTAAGCAGGATACTG;GCTGCAGCTAGAGATTGACC;TGGTGGTGGACATCCAGCGG	-1.1;-0.89;-0.58;0.04	1560;3110;8372;39151	2.35E+00;2.05E+00;1.18E+00;1.12E+00	38291;69070;74332;75882	1.25E+00;8.48E-01;5.93E-01;3.53E-02	-0.327492298	1.123068096	4	TGGTGGTGGACATCCAGCGG;AGCTGGCACAGAAGACCCGG;TGATTGTAAGCAGGATACTG;GCTGCAGCTAGAGATTGACC	-1.17;-0.55;-0.42;0.83	1017;8237;12462;74162	1.85E+00;1.30E+00;1.27E+00;7.52E-02	3280;64980;69205;76425	9.61E-01;8.27E-01;5.18E-01;2.29E-02	1.399207493	-0.479119501
GOLGA1	-0.463749332	1.253641349	4	GACCACCGCAGAGCAAGGGA;CAGAGAACTTAGTCGTACCC;CTGCTCTTGAAATTTCCGCA;CCAAAGAGAAATTGTGAGCG	-0.91;-0.77;-0.37;0.2	2950;4523;15272;48947	1.74E+00;1.61E+00;8.68E-01;7.97E-01	28495;62170;72919;74492	8.23E-01;7.10E-01;4.30E-01;6.74E-02	-0.494213402	1.510764377	4	GACCACCGCAGAGCAAGGGA;CAGAGAACTTAGTCGTACCC;CTGCTCTTGAAATTTCCGCA;CCAAAGAGAAATTGTGAGCG	-0.72;-0.69;-0.47;-0.1	4683;5136;10654;29775	2.05E+00;1.66E+00;1.64E+00;6.98E-01	47667;66788;72306;72759	1.07E+00;8.54E-01;6.66E-01;1.08E-01	1.382202863	-0.478981367
ZNRD2	-0.534971236	1.539490474	4	ACAGCGGAAAATCTACTGCG;ATGGGCGACTATCTGCTGCG;GACGTGGATAAAGATAATCC;ACCTCGTCCGGAGCACTGTG	-0.84;-0.65;-0.41;-0.23	3624;6598;13602;22061	2.18E+00;1.75E+00;1.44E+00;7.90E-01	55381;63840;70844;73818	1.18E+00;9.00E-01;5.84E-01;8.32E-02	-0.422334972	1.349183834	4	ACAGCGGAAAATCTACTGCG;GACGTGGATAAAGATAATCC;ACCTCGTCCGGAGCACTGTG;ATGGGCGACTATCTGCTGCG	-0.6;-0.59;-0.52;0.02	6911;7278;9189;38016	2.23E+00;1.36E+00;1.24E+00;5.69E-01	39426;68253;70164;70531	1.18E+00;6.18E-01;5.54E-01;1.62E-01	1.444337154	-0.478653104
MRPL16	-0.64993963	2.012447727	4	TCTTTACGCCAGCACTGGCG;CCACTACGTGACACCTGTGA;AAGTGTTGGGCATCGCATGG;TCAGGCGCATCATTTCAAAG	-0.88;-0.62;-0.62;-0.48	3199;7437;7460;11083	3.38E+00;2.49E+00;1.34E+00;8.37E-01	66359;69982;70005;74243	2.00E+00;1.34E+00;5.47E-01;7.33E-02	-0.306536542	0.89301845	4	TCTTTACGCCAGCACTGGCG;AAGTGTTGGGCATCGCATGG;TCAGGCGCATCATTTCAAAG;CCACTACGTGACACCTGTGA	-0.91;-0.31;-0.22;0.22	2401;17194;21999;51918	1.18E+00;9.48E-01;7.47E-01;6.95E-01	25524;55443;60248;75041	6.05E-01;4.01E-01;3.79E-01;5.47E-02	1.452733089	-0.478238086
TEX12	-0.449631831	1.247148928	4	CTGATAATAGAAATTGCAAG;TTCTTGAACAGATGTGAGCA;TTGCCTTAAAAGCTTTGCAT;TTTCCAAGAGAGGACAGCTG	-1.09;-0.3;-0.2;-0.2	1563;18299;23642;23686	2.06E+00;1.12E+00;1.10E+00;7.09E-01	53756;53800;59143;75879	1.10E+00;5.69E-01;3.76E-01;3.54E-02	-0.506432633	1.352619277	4	TTTCCAAGAGAGGACAGCTG;CTGATAATAGAAATTGCAAG;TTGCCTTAAAAGCTTTGCAT;TTCTTGAACAGATGTGAGCA	-1.06;-0.81;-0.18;0.03	1489;3357;23982;38846	1.99E+00;1.20E+00;1.14E+00;1.09E+00	38596;53460;74085;75953	8.19E-01;5.99E-01;5.62E-01;3.37E-02	1.299884103	-0.478032232
SRSF4	-0.365768021	1.073376297	4	GTAATTGTTGAGCATGCCCG;AGTCTGTACTCTGTGCGAGT;ACAAGGGACGCAAAAATGAA;AGCCAGGTTCCAGACGACGC	-0.74;-0.43;-0.3;0.0	5036;13105;18416;36476	1.39E+00;1.31E+00;9.26E-01;6.72E-01	40966;59026;64337;72406	7.05E-01;6.55E-01;4.11E-01;1.17E-01	-0.590216935	1.851565539	4	GTAATTGTTGAGCATGCCCG;ACAAGGGACGCAAAAATGAA;AGCCAGGTTCCAGACGACGC;AGTCTGTACTCTGTGCGAGT	-0.94;-0.54;-0.47;-0.42	2200;8618;10730;12598	3.15E+00;2.04E+00;1.23E+00;9.82E-01	64844;66712;68824;75242	1.84E+00;1.07E+00;5.05E-01;5.00E-02	1.462470918	-0.477992478
STK40	-0.523225962	1.280203595	4	CGCTGAAGTCATGAGCACAG;CCGCACCTGTGAAATCGTTG;TGTGGTAATCTTCTACGACG;ACACGTACCGCTGAGCACGT	-1.33;-0.66;-0.33;0.22	710;6484;17037;50508	1.48E+00;1.45E+00;1.45E+00;7.42E-01	26934;60405;70958;76732	7.53E-01;5.89E-01;4.13E-01;1.60E-02	-0.432208315	1.195748772	4	CGCTGAAGTCATGAGCACAG;CCGCACCTGTGAAATCGTTG;TGTGGTAATCTTCTACGACG;ACACGTACCGCTGAGCACGT	-0.98;-0.57;-0.11;-0.07	1876;7843;28569;31975	1.54E+00;1.30E+00;1.05E+00;8.97E-01	45467;48873;69599;75566	7.82E-01;5.32E-01;4.88E-01;4.26E-02	1.237976184	-0.477717138
FBXO3	-0.331408321	0.993574182	4	TGTTCATACCGAATTCACAA;TTTGAGTCAGTACATAGCAG;TTCAGAGATAAAACCATCCG;TATCAAGTCATGATCCGCTG	-0.69;-0.66;0.0;0.03	5922;6403;36432;37980	1.46E+00;1.24E+00;6.56E-01;6.18E-01	39462;41010;71039;71520	6.19E-01;5.93E-01;4.29E-01;1.38E-01	-0.623182312	1.92007567	4	TTTGAGTCAGTACATAGCAG;TATCAAGTCATGATCCGCTG;TGTTCATACCGAATTCACAA;TTCAGAGATAAAACCATCCG	-0.86;-0.78;-0.62;-0.23	2832;3776;6557;21154	2.65E+00;2.25E+00;1.89E+00;8.83E-01	56288;70885;73666;74610	1.44E+00;1.23E+00;7.75E-01;6.47E-02	1.456824926	-0.477295317
SDHAF2	-0.315552013	1.068111472	4	TTCAGATGCTTGCTCTGTCA;TACTAGGCTCGTTAATCAGG;TCATTCAGACGCTTCTACAG;TGCTCTATGAGAGCAGAAAG	-0.57;-0.3;-0.27;-0.13	8605;18641;19792;28034	1.77E+00;1.30E+00;6.98E-01;5.06E-01	49408;57650;58801;68837	9.17E-01;6.63E-01;3.75E-01;2.05E-01	-0.63878098	1.819519737	4	TTCAGATGCTTGCTCTGTCA;TACTAGGCTCGTTAATCAGG;TCATTCAGACGCTTCTACAG;TGCTCTATGAGAGCAGAAAG	-1.1;-0.76;-0.56;-0.14	1295;4086;8013;26605	2.40E+00;1.86E+00;1.82E+00;1.20E+00	50837;69429;73356;76147	1.29E+00;9.73E-01;7.46E-01;2.93E-02	1.443815605	-0.477166496
CCL15	-0.35630209	1.037690958	4	AATGATGTCAAAGCTTCCAC;GGACTCACCATTTGTGAACT;CAAGGACAGCAACAAGCATG;GATGCTTTGTGAGATGTAGG	-0.68;-0.62;-0.2;0.08	6027;7280;23689;41654	1.36E+00;1.10E+00;1.08E+00;6.12E-01	35788;53753;70162;71415	5.68E-01;5.53E-01;5.41E-01;1.41E-01	-0.597967875	1.945886231	4	GGACTCACCATTTGTGAACT;GATGCTTTGTGAGATGTAGG;CAAGGACAGCAACAAGCATG;AATGATGTCAAAGCTTCCAC	-0.75;-0.73;-0.49;-0.42	4152;4402;9960;12635	3.15E+00;2.13E+00;1.76E+00;7.40E-01	64807;67482;73040;73290	1.84E+00;1.12E+00;7.20E-01;9.57E-02	1.491788595	-0.477134983
CDIPT	-0.400185758	1.176271138	4	GCTGATTTGGAAGAACAGCG;CCAGAATCGCAGCAGACCTG;TTCGGATCTACTACACCTCG;TCTTCCAGGAACCCGGTTTG	-1.19;-1.12;0.09;0.62	1127;1438;42491;68045	2.70E+00;1.25E+00;5.25E-01;2.25E-01	9397;34951;76004;76315	1.15E+00;4.82E-01;4.34E-01;2.54E-02	-0.553596436	1.431753767	4	CCAGAATCGCAGCAGACCTG;TTCGGATCTACTACACCTCG;GCTGATTTGGAAGAACAGCG;TCTTCCAGGAACCCGGTTTG	-1.31;-0.5;-0.37;-0.04	648;9774;14561;33842	1.67E+00;1.49E+00;1.44E+00;1.14E+00	43600;62881;67669;76794	8.54E-01;7.26E-01;4.73E-01;1.46E-02	1.304012453	-0.476891097
LOC102724153	-0.589836677	0.981344648	1	GCATCTCTTTCCGGTCACCG	-0.59	8084	9.81E-01	69358	4.79E-02	-0.363841226	0.722955496	1	GCATCTCTTTCCGGTCACCG	-0.36	14656	7.23E-01	62786	9.11E-02	0.852150072	-0.476838952
BAD	-0.664782029	1.767112807	4	GGTGACTGGCGTCCCACAGG;CATAGCGCTGTGCTGCCCAG;TGGGGTACTTACCTCCATGA;GCCACAGCTCCTACCCCGCG	-1.27;-0.71;-0.38;-0.29	845;5575;14740;18677	2.47E+00;1.65E+00;1.57E+00;1.37E+00	58765;62702;71867;76597	1.37E+00;8.46E-01;6.38E-01;1.90E-02	-0.28785576	1.077003722	4	GCCACAGCTCCTACCCCGCG;CATAGCGCTGTGCTGCCCAG;GGTGACTGGCGTCCCACAGG;TGGGGTACTTACCTCCATGA	-0.4;-0.37;-0.31;-0.08	13345;14372;17380;31155	1.58E+00;1.46E+00;8.63E-01;4.08E-01	46287;60062;63070;64097	8.08E-01;7.40E-01;3.97E-01;3.29E-01	1.422058265	-0.476318895
PPM1E	-0.56444442	1.411845178	4	GATGTCTCATAATAAAGCTG;GGCGGACTAAGTTAACGTGG;CTTTCTCACAAGCATAACCT;GGCTTCGGTAGAGGAACCCG	-1.3;-0.69;-0.45;0.17	777;5957;12233;47710	1.88E+00;1.52E+00;1.41E+00;8.41E-01	29732;65209;71485;76665	9.74E-01;6.16E-01;4.45E-01;1.75E-02	-0.385479996	1.217397287	4	GATGTCTCATAATAAAGCTG;GGCTTCGGTAGAGGAACCCG;GGCGGACTAAGTTAACGTGG;CTTTCTCACAAGCATAACCT	-0.6;-0.59;-0.27;-0.08	6950;7229;19089;31010	1.59E+00;1.37E+00;1.35E+00;5.67E-01	46432;58353;70213;70492	8.13E-01;6.84E-01;5.56E-01;1.63E-01	1.314621232	-0.474962208
DNAJB13	-0.488109441	1.616823935	4	GACGTAACCAGTTGTCCATG;TGTTTCCACCAAAGAACTCG;CACACGCATCACCTTTGAGA;GCCAAAGAATAAGTCCTCCA	-0.6;-0.5;-0.45;-0.4	7834;10639;12053;14045	2.97E+00;1.90E+00;1.07E+00;5.32E-01	63397;65389;66803;69608	1.71E+00;9.85E-01;4.53E-01;1.85E-01	-0.461735493	1.461885559	4	CACACGCATCACCTTTGAGA;TGTTTCCACCAAAGAACTCG;GACGTAACCAGTTGTCCATG;GCCAAAGAATAAGTCCTCCA	-0.7;-0.5;-0.5;-0.14	4986;9570;9646;26707	2.17E+00;1.85E+00;1.15E+00;6.76E-01	50735;67796;67872;72456	1.15E+00;9.69E-01;4.78E-01;1.16E-01	1.539354747	-0.474922467
TMSB10	-0.26799653	0.828168848	4	GGAAATCGCCAGCTTCGATA;TAAGGCCAAGCTGAAGAAAA;AATGGCAGACAAACCAGACA;GGCAGACAAACCAGACATGG	-0.94;-0.3;-0.27;0.44	2647;18245;19803;61890	1.30E+00;9.09E-01;7.11E-01;3.89E-01	15552;57639;59197;74795	6.63E-01;3.87E-01;3.76E-01;6.04E-02	-0.681834497	2.290776837	4	GGCAGACAAACCAGACATGG;TAAGGCCAAGCTGAAGAAAA;AATGGCAGACAAACCAGACA;GGAAATCGCCAGCTTCGATA	-0.79;-0.75;-0.68;-0.5	3655;4098;5333;9534	3.64E+00;2.92E+00;1.82E+00;7.87E-01	67908;72109;73344;73787	2.18E+00;1.61E+00;7.45E-01;8.40E-02	1.559472843	-0.474915513
POTENTIALLY_ACTIVE_124	-0.807885786	1.282589587	1	TCTTTGATGAGTTTCTGCAG	-0.81	4040	1.28E+00	73402	2.33E-02	-0.141187166	0.461468614	1	TCTTTGATGAGTTTCTGCAG	-0.14	26761	4.61E-01	50681	1.84E-01	0.872029101	-0.474536476
TADA2B	-0.359751851	1.313713407	4	ACAGACCACACCTGTCCCAG;CATGACATGAACTGGTACAG;TCCGCACGTACATGTCCACG;ATCTCGTAATCATCCCGCAG	-0.41;-0.39;-0.34;-0.3	13580;14407;16760;18469	2.49E+00;1.50E+00;8.61E-01;4.05E-01	58973;60682;63035;63862	1.38E+00;7.63E-01;3.97E-01;3.35E-01	-0.589055934	1.877086243	4	CATGACATGAACTGGTACAG;TCCGCACGTACATGTCCACG;ATCTCGTAATCATCCCGCAG;ACAGACCACACCTGTCCCAG	-0.82;-0.66;-0.47;-0.4	3273;5631;10632;13254	3.07E+00;2.05E+00;1.56E+00;8.28E-01	64188;66810;71811;74169	1.78E+00;1.07E+00;6.35E-01;7.50E-02	1.595399825	-0.474403893
COP1	-0.519845896	1.315758695	4	ATCACTAGCATATGACAATG;TACCAATCTAGACAACTCAG;GCTAACGTGCTATTATACCA;GATTCTTATGGAATTCCTCA	-1.12;-0.73;-0.27;0.05	1435;5144;19672;39693	1.64E+00;1.31E+00;1.16E+00;1.15E+00	37749;57770;72298;76007	6.67E-01;6.65E-01;5.81E-01;3.25E-02	-0.428283134	1.061176779	4	TACCAATCTAGACAACTCAG;ATCACTAGCATATGACAATG;GCTAACGTGCTATTATACCA;GATTCTTATGGAATTCCTCA	-1.41;-0.29;-0.06;0.05	468;18352;32247;40188	1.62E+00;1.14E+00;7.73E-01;7.07E-01	37254;45195;59090;76974	5.70E-01;4.51E-01;3.76E-01;1.05E-02	1.188467737	-0.474064515
FAM180B	-0.352794001	0.989666177	4	GGGTTGTAGTCACACCAGAG;GAACTAGCGTCCACACACCC;AAGTCCCAAGTGCTAAGAGG;CCCATGGACAGCACCAGCGT	-0.86;-0.45;-0.12;0.01	3487;12179;28558;37077	1.28E+00;9.77E-01;8.97E-01;8.04E-01	40365;48884;65263;73955	6.41E-01;4.88E-01;4.24E-01;8.00E-02	-0.593707145	1.577437274	4	GGGTTGTAGTCACACCAGAG;AAGTCCCAAGTGCTAAGAGG;GAACTAGCGTCCACACACCC;CCCATGGACAGCACCAGCGT	-1.2;-1.0;-0.1;-0.08	923;1776;29774;30883	2.52E+00;1.60E+00;1.34E+00;8.54E-01	46559;47668;75666;76519	1.07E+00;8.17E-01;4.74E-01;2.08E-02	1.283551726	-0.473250573
MARCHF4	-0.52651998	1.353597616	4	CTGGTGGCGCAACATCTGGG;TTGTTGGCCGCCAAACCGGG;ATCAAGTGGATCAGCGAGCG;CTTCTGTAAGGAGAAGACCG	-1.16;-1.11;0.01;0.16	1274;1466;36779;46695	2.68E+00;1.20E+00;8.79E-01;6.48E-01	30747;40663;75976;76168	1.15E+00;4.58E-01;4.28E-01;2.88E-02	-0.419479786	1.184058747	4	TTGTTGGCCGCCAAACCGGG;CTGGTGGCGCAACATCTGGG;ATCAAGTGGATCAGCGAGCG;CTTCTGTAAGGAGAAGACCG	-0.88;-0.54;-0.28;0.03	2688;8423;18629;38590	1.37E+00;1.25E+00;1.21E+00;9.03E-01	38852;58812;69019;74754	6.98E-01;6.05E-01;5.11E-01;6.13E-02	1.268828182	-0.472999883
LAMTOR2	-0.49131757	1.244043047	4	ACCAGGCTGCTGAATAACGA;TGGGCCGCCTACGACCGGAA;TGCCATAGCCAGTAACATCT;AGTGTCCCCGTAACCAGAGT	-1.11;-0.72;-0.28;0.15	1476;5318;19273;46427	1.61E+00;1.33E+00;1.14E+00;8.89E-01	31015;58169;72124;75966	6.78E-01;6.54E-01;4.62E-01;3.34E-02	-0.453852236	1.374451767	4	ACCAGGCTGCTGAATAACGA;TGGGCCGCCTACGACCGGAA;TGCCATAGCCAGTAACATCT;AGTGTCCCCGTAACCAGAGT	-0.75;-0.65;-0.24;-0.17	4137;5944;20495;24894	1.97E+00;1.52E+00;1.26E+00;7.42E-01	52548;56947;71498;73305	1.05E+00;6.44E-01;6.17E-01;9.54E-02	1.309247407	-0.472584903
RELA	-0.432015379	1.121291478	4	GGAAGATCTCATCCCCACCG;GCTTCCGCTACAAGTGCGAG;TCAATGGCTACACAGGACCA;ACTACGACCTGAATGCTGTG	-1.47;-0.45;-0.37;0.56	473;12259;15114;66236	1.62E+00;1.62E+00;9.73E-01;2.72E-01	11206;62328;65183;76969	8.30E-01;4.41E-01;4.23E-01;1.06E-02	-0.512916433	1.585140176	4	GCTTCCGCTACAAGTGCGAG;TCAATGGCTACACAGGACCA;GGAAGATCTCATCCCCACCG;ACTACGACCTGAATGCTGTG	-0.76;-0.68;-0.36;-0.25	4019;5286;15054;20050	2.35E+00;1.63E+00;1.61E+00;7.52E-01	57392;62388;72156;73423	1.29E+00;8.32E-01;6.56E-01;9.26E-02	1.353215827	-0.472465906
POTENTIALLY_ACTIVE_52	-0.815562435	1.293915863	1	CGTGCCTTTACATTCACTTT	-0.82	3936	1.29E+00	73506	2.26E-02	-0.129289715	0.449117418	1	CGTGCCTTTACATTCACTTT	-0.13	27533	4.49E-01	49909	1.91E-01	0.87151664	-0.472426075
WDR24	-0.542014516	1.461395476	4	CCACTTCACACGGGCCACCG;AGGATGTTCACAGCCCACAA;GCACAGCTCAGGTTAAGCGA;TCTACCTGTTCATGAGCGGG	-0.92;-0.9;-0.27;-0.08	2870;2991;19764;31194	2.08E+00;1.58E+00;1.31E+00;8.78E-01	46248;57678;74451;74572	8.63E-01;8.07E-01;6.64E-01;6.56E-02	-0.402501828	1.058398206	4	AGGATGTTCACAGCCCACAA;CCACTTCACACGGGCCACCG;TCTACCTGTTCATGAGCGGG;GCACAGCTCAGGTTAAGCGA	-1.27;-0.67;-0.11;0.44	736;5474;28597;64481	1.59E+00;1.43E+00;8.96E-01;3.18E-01	12961;48845;71968;76706	6.44E-01;4.87E-01;4.13E-01;1.66E-02	1.259896841	-0.472258172
FIBP	-0.216270334	0.706532044	4	CCGCTTTCCAGTGACCGACG;GATGAGTAGTGCCTGCCGGG;TTGCTGAATATTGTCCACCA;GGTGCTGCAGAGCGACACCA	-0.87;-0.4;-0.05;0.45	3377;14143;32980;62058	8.74E-01;8.16E-01;7.51E-01;3.85E-01	15384;44462;63299;74065	4.45E-01;3.99E-01;3.88E-01;7.74E-02	-0.725205977	1.786100959	4	GGTGCTGCAGAGCGACACCA;GATGAGTAGTGCCTGCCGGG;CCGCTTTCCAGTGACCGACG;TTGCTGAATATTGTCCACCA	-1.69;-0.66;-0.41;-0.14	228;5783;12846;26679	1.93E+00;1.85E+00;1.82E+00;1.54E+00	50763;64596;71659;77214	9.70E-01;9.40E-01;6.26E-01;5.10E-03	1.246316501	-0.470738155
CIDEB	-0.528868205	1.488013176	4	TAAGCTCGGAGTTTGGACGG;GCTGAATGGAGTGCTAACCC;CACAAGCGGACCATCCGGAA;CAGACACGGAAAGGTCGCTG	-0.86;-0.73;-0.59;0.07	3405;5265;7966;40828	2.41E+00;1.62E+00;1.11E+00;8.13E-01	36614;69476;72177;74037	1.29E+00;6.57E-01;5.57E-01;7.81E-02	-0.412180354	1.126643345	4	TAAGCTCGGAGTTTGGACGG;CACAAGCGGACCATCCGGAA;CAGACACGGAAAGGTCGCTG;GCTGAATGGAGTGCTAACCC	-1.11;-0.53;-0.36;0.35	1250;8810;14985;59793	1.63E+00;1.21E+00;1.21E+00;4.49E-01	17649;62457;68632;76192	8.35E-01;4.99E-01;3.77E-01;2.82E-02	1.307328261	-0.47052428
CDK2AP2	-0.45863612	1.090468025	4	GACTGACAGCAGGTCCGTGT;GGTCCAAAGTCGTTAAACAG;CTGTCAGTCATAGAGGAGAT;ACATAGGCGATGAAGCCACC	-1.41;-0.51;-0.2;0.28	574;10129;23854;54145	1.54E+00;1.11E+00;1.09E+00;6.22E-01	23297;53588;67313;76868	5.65E-01;4.64E-01;3.86E-01;1.29E-02	-0.482318367	1.40525195	4	GACTGACAGCAGGTCCGTGT;ACATAGGCGATGAAGCCACC;GGTCCAAAGTCGTTAAACAG;CTGTCAGTCATAGAGGAGAT	-0.95;-0.51;-0.25;-0.22	2091;9418;20150;22190	2.17E+00;1.28E+00;1.16E+00;1.00E+00	55252;57292;68024;75351	1.17E+00;6.53E-01;4.82E-01;4.75E-02	1.247859987	-0.470477243
APOA4	-0.352093859	0.98809965	4	CAAGATCGACCAGAACGTGG;GGAGAAGTGAACACTTACGC;CAAGATTGACCAGACCGTGG;TGAGGTGAGCCAGAAGATCG	-0.8;-0.53;-0.2;0.12	4152;9777;23616;44254	1.14E+00;1.10E+00;9.72E-01;7.40E-01	33188;53826;67665;73290	5.69E-01;4.95E-01;4.73E-01;9.57E-02	-0.588624697	1.495041934	4	CAAGATCGACCAGAACGTGG;GGAGAAGTGAACACTTACGC;CAAGATTGACCAGACCGTGG;TGAGGTGAGCCAGAAGATCG	-1.41;-0.57;-0.25;-0.12	467;7747;19961;28316	1.75E+00;1.63E+00;1.31E+00;1.29E+00	49126;57481;69695;76975	9.06E-01;6.58E-01;5.35E-01;1.05E-02	1.241570792	-0.470359278
ZFP69	-0.402386644	1.140148013	4	TTCTGCTGTCGGGAGTCCAG;TTAGTCACATCCTCCCACAG;AATATGATACACCTACAAAG;TCACCAGAATCTATACCGAG	-0.89;-0.49;-0.47;0.24	3150;10868;11447;51736	1.96E+00;1.06E+00;8.43E-01;7.01E-01	25706;65995;66574;74291	1.02E+00;4.48E-01;4.02E-01;7.21E-02	-0.538262893	1.559594286	4	TTCTGCTGTCGGGAGTCCAG;TCACCAGAATCTATACCGAG;TTAGTCACATCCTCCCACAG;AATATGATACACCTACAAAG	-1.07;-0.47;-0.33;-0.28	1411;10596;16406;18616	2.48E+00;1.52E+00;1.16E+00;1.08E+00	58826;61036;66846;76031	1.37E+00;7.77E-01;4.53E-01;3.19E-02	1.34987115	-0.470324768
GNG3	-0.324766046	1.082770292	4	GAGGGGATCCTCACAGGCGT;GGGCATCACAGTAAGTCATC;TGGGCAAGCACGCAAGATGG;ACTCATAGTGCTGTTCACCG	-0.56;-0.37;-0.23;-0.14	8845;15368;21797;27149	1.82E+00;1.19E+00;8.19E-01;4.98E-01	50293;55645;62074;68597	9.51E-01;6.10E-01;3.88E-01;2.11E-01	-0.614887049	2.020514746	4	TGGGCAAGCACGCAAGATGG;GAGGGGATCCTCACAGGCGT;ACTCATAGTGCTGTTCACCG;GGGCATCACAGTAAGTCATC	-0.83;-0.62;-0.52;-0.49	3150;6620;9186;9902	3.57E+00;2.23E+00;1.44E+00;8.43E-01	67540;68256;70822;74292	2.14E+00;1.18E+00;5.83E-01;7.21E-02	1.551642519	-0.469826548
PCF11	-0.465906825	1.237828317	4	TGCTAGACGTATTCACATTG;CAGCTACTGACTGACCATGG;TGGCTTATCCTGTTCAGACG;ATAGGCGGTCACCCAAACGA	-0.95;-0.65;-0.33;0.07	2529;6699;16879;40922	1.49E+00;1.43E+00;1.11E+00;9.27E-01	36520;60563;70743;74913	7.59E-01;5.79E-01;5.55E-01;5.77E-02	-0.472428649	1.308775334	4	TGGCTTATCCTGTTCAGACG;TGCTAGACGTATTCACATTG;ATAGGCGGTCACCCAAACGA;CAGCTACTGACTGACCATGG	-0.95;-0.74;-0.35;0.16	2110;4314;15108;47886	1.78E+00;1.62E+00;9.99E-01;8.35E-01	29556;62334;73128;75332	8.30E-01;7.27E-01;4.43E-01;4.80E-02	1.273301825	-0.469167737
GATAD2B	-0.670233811	1.822672821	4	AACTCGCTATTGGCTGCACT;TACCGGTTGATAATTGATGG;TGGATATGAGTGCTAGACGG;AGACATCAACATGTGTGGAA	-1.12;-1.03;-0.71;0.17	1457;1969;5609;47269	2.85E+00;2.43E+00;1.15E+00;8.58E-01	30173;71833;75473;75985	1.57E+00;1.03E+00;4.50E-01;3.30E-02	-0.268088128	0.844396057	4	TGGATATGAGTGCTAGACGG;AACTCGCTATTGGCTGCACT;AGACATCAACATGTGTGGAA;TACCGGTTGATAATTGATGG	-0.76;-0.29;-0.1;0.08	4001;18204;29505;42361	1.05E+00;8.63E-01;7.54E-01;7.12E-01	35081;47937;59238;73441	5.28E-01;4.77E-01;3.76E-01;9.21E-02	1.333534439	-0.469160969
OTUD4	-0.601782923	1.422895857	4	TTACCTGTACATAAGAGAAA;GAACAGAGAGAAATTTGAAG;TCTTCAATACAGGAATGGGT;TGAAGAATATTTAAAGCGTT	-1.51;-0.7;-0.38;0.18	406;5772;14972;48039	1.69E+00;1.63E+00;1.54E+00;8.30E-01	29403;62470;71670;77036	8.36E-01;6.27E-01;4.41E-01;9.11E-03	-0.332961718	0.869514059	4	GAACAGAGAGAAATTTGAAG;TGAAGAATATTTAAAGCGTT;TTACCTGTACATAAGAGAAA;TCTTCAATACAGGAATGGGT	-1.31;-0.21;-0.03;0.21	644;22602;34763;51828	1.49E+00;7.00E-01;6.98E-01;5.91E-01	25614;42679;54840;76798	4.35E-01;4.02E-01;3.82E-01;1.45E-02	1.146204958	-0.467372321
TRAPPC2B	-0.849187953	1.505133439	3	GCCACATGTTCTCATCTACG;TGAACTGGTTCAGATGACGA;CTGTGGACAAGTTCAACGAG	-2.19;-0.23;-0.13	97;21925;27994	2.43E+00;1.33E+00;7.63E-01	49448;55517;77345	6.02E-01;3.60E-01;1.62E-03	-0.085002895	0.652218301	3	TGAACTGGTTCAGATGACGA;CTGTGGACAAGTTCAACGAG;GCCACATGTTCTCATCTACG	-0.14;-0.09;-0.03	26928;30464;34498	1.05E+00;5.50E-01;3.53E-01	42944;46978;50514	5.57E-01;4.81E-01;3.62E-01	1.07867587	-0.467095424
TRPV3	-0.590912124	1.574279739	4	CACGGGTCCGTACGCCCAGT;GATGTCGTTCTCTTCAGCAA;TGTACGACATGATCCTACTG;AACCCCAAGTACCAACACGA	-1.0;-0.98;-0.29;-0.09	2184;2290;18718;30171	2.31E+00;1.64E+00;1.37E+00;9.85E-01	47271;58724;75152;75258	9.66E-01;8.41E-01;6.96E-01;4.97E-02	-0.340632194	0.962297674	4	AACCCCAAGTACCAACACGA;GATGTCGTTCTCTTCAGCAA;CACGGGTCCGTACGCCCAGT;TGTACGACATGATCCTACTG	-1.0;-0.38;0.0;0.01	1805;14097;37060;37258	1.27E+00;1.06E+00;8.76E-01;6.41E-01	40184;40382;63345;75637	6.36E-01;4.28E-01;4.00E-01;4.09E-02	1.268288706	-0.465772159
TMPRSS6	-0.636866659	1.727639404	4	CTACAGGGCCGAGTACGAAG;GGAAGGCACTAGATTCCCGG;CTACGCCGAGAGGATCCCCG;AGAGTCCATTCACAGAACAG	-1.2;-0.59;-0.49;-0.27	1100;7990;10928;20117	2.34E+00;2.02E+00;1.29E+00;1.26E+00	57325;66514;69452;76342	1.28E+00;1.05E+00;5.26E-01;2.48E-02	-0.294425134	1.083272427	4	CTACAGGGCCGAGTACGAAG;GGAAGGCACTAGATTCCCGG;CTACGCCGAGAGGATCCCCG;AGAGTCCATTCACAGAACAG	-0.41;-0.38;-0.36;-0.02	12868;13906;14767;34898	1.65E+00;1.38E+00;8.85E-01;4.14E-01	42544;62675;63536;64573	8.45E-01;6.97E-01;4.02E-01;3.16E-01	1.405455915	-0.465645897
NUTM2A	-0.600283474	1.610551385	5	TTGCGGAAACTGCCAGACAG;GACACACAACACCTCCGCAG;GCTTGTCAGTGTAGCTCAGG;GGGGGCCTGAGTTAGGACCA;GGAGGGTAGACAGCACCAGA	-1.46;-1.15;-0.62;-0.03;0.26	490;1282;7316;34152;53050	2.58E+00;2.16E+00;1.51E+00;9.76E-01;8.21E-01	24392;43291;70126;76160;76952	1.18E+00;1.11E+00;5.72E-01;4.60E-01;1.38E-02	-0.329115599	0.876139156	5	TTGCGGAAACTGCCAGACAG;GACACACAACACCTCCGCAG;GGAGGGTAGACAGCACCAGA;GGGGGCCTGAGTTAGGACCA;GCTTGTCAGTGTAGCTCAGG	-1.94;-0.25;-0.14;0.0;0.69	146;20339;26665;36737;71874	2.03E+00;8.76E-01;7.56E-01;5.58E-01;1.62E-01	5568;40792;50777;57103;77296	5.74E-01;5.32E-01;4.76E-01;4.11E-01;4.07E-03	1.243345271	-0.464699537
POLD4	-0.285088779	0.862792198	4	TGGCAGTACGGGCCCTGCAC;ACACCTCAGAGACCTAGCTC;TCCGCTTCCTCCTCGTCGCG;CCTCCTCTTCACAACCGGGT	-0.78;-0.45;0.04;0.05	4448;12115;38927;39786	1.16E+00;9.81E-01;7.16E-01;5.97E-01	37656;38515;65327;72994	5.79E-01;4.26E-01;4.25E-01;1.03E-01	-0.643916937	1.932044485	4	TGGCAGTACGGGCCCTGCAC;CCTCCTCTTCACAACCGGGT;TCCGCTTCCTCCTCGTCGCG;ACACCTCAGAGACCTAGCTC	-1.06;-0.66;-0.48;-0.38	1468;5765;10347;14135	2.95E+00;2.08E+00;1.55E+00;1.15E+00	63307;67095;71677;75974	1.70E+00;1.09E+00;6.27E-01;3.32E-02	1.397418341	-0.464502858
LOC107987299	-0.350152297	0.682549887	1	CCTGACAATGAGACCGACTG	-0.35	16085	6.83E-01	61357	1.01E-01	-0.578612409	1.014257264	1	CCTGACAATGAGACCGACTG	-0.58	7494	1.01E+00	69948	4.42E-02	0.848403575	-0.464382353
POU2F1	-0.276118392	0.849313376	4	ATCATCTCACAGACGCCCCA;AGCTGGAGGACAGATAACTG;CATAGAGACCAACATCCGTG;GTGATGTTGGGCTCGCTATG	-1.02;-0.55;-0.14;0.61	2025;9179;26840;67638	1.18E+00;1.01E+00;9.63E-01;2.35E-01	9804;50602;68263;75417	5.12E-01;4.89E-01;4.72E-01;4.60E-02	-0.652092514	1.953062335	4	ATCATCTCACAGACGCCCCA;GTGATGTTGGGCTCGCTATG;AGCTGGAGGACAGATAACTG;CATAGAGACCAACATCCGTG	-0.92;-0.9;-0.71;-0.07	2318;2466;4819;31500	3.04E+00;2.24E+00;1.56E+00;9.61E-01	45942;72623;74976;75124	1.69E+00;9.37E-01;7.97E-01;5.28E-02	1.401187855	-0.464105453
CYP26A1	-0.289339828	0.88097208	4	CGTAGCATTCGAGTGCCTCG;CAGGTAAGTGATCAGAGATG;ACAAGACGCATCTGTTCGGG;GGGAAGCCCATAGTCCCGGG	-0.86;-0.57;-0.22;0.49	3385;8694;22709;63804	1.22E+00;1.15E+00;8.16E-01;3.36E-01	13638;54733;68748;74057	5.89E-01;5.03E-01;4.05E-01;7.76E-02	-0.63881978	1.680854903	4	CGTAGCATTCGAGTGCCTCG;CAGGTAAGTGATCAGAGATG;GGGAAGCCCATAGTCCCGGG;ACAAGACGCATCTGTTCGGG	-1.33;-0.7;-0.48;-0.05	618;5037;10357;33006	2.08E+00;1.65E+00;1.51E+00;1.48E+00	44436;67085;72405;76824	1.09E+00;7.50E-01;6.72E-01;1.39E-02	1.280913491	-0.464079804
TEX43	-0.409656029	1.149067055	4	CTTAGCAAGCAGAAGTGTGT;AAGGCATGACATAACGTCTT;TTAGTGAGTTTAGGCAAAGT;CCTTGCTTTAATGAAAATCG	-1.4;-0.84;-0.16;0.76	585;3633;25861;71357	1.92E+00;1.53E+00;1.00E+00;1.42E-01	6085;51581;73809;76857	7.89E-01;6.09E-01;5.27E-01;1.32E-02	-0.514637439	1.421117134	4	CCTTGCTTTAATGAAAATCG;CTTAGCAAGCAGAAGTGTGT;TTAGTGAGTTTAGGCAAAGT;AAGGCATGACATAACGTCTT	-1.0;-0.72;-0.26;-0.08	1786;4634;19599;31141	1.72E+00;1.58E+00;1.31E+00;1.07E+00	46301;57844;72808;75657	8.08E-01;7.01E-01;6.69E-01;4.05E-02	1.285092095	-0.462146734
MEAF6	-0.357215735	0.96912516	4	GCGGCTCTTCAGTAAATCCT;CGCAGATCCCGGACACCCGG;ATGTATGGCAATATTATTCG;CCAATAGCAAAAATGATCGA	-1.81;-0.46;-0.07;0.91	192;11922;31746;73596	2.01E+00;9.92E-01;7.89E-01;8.85E-02	3846;45696;65520;77250	7.68E-01;4.55E-01;4.28E-01;4.29E-03	-0.566587604	1.253719849	4	GCGGCTCTTCAGTAAATCCT;CGCAGATCCCGGACACCCGG;ATGTATGGCAATATTATTCG;CCAATAGCAAAAATGATCGA	-1.78;-0.64;-0.14;0.3	187;6051;26846;57186	2.02E+00;1.51E+00;9.63E-01;5.27E-01	20257;50596;71391;77255	6.11E-01;5.12E-01;3.75E-01;4.18E-03	1.111422505	-0.461901669
LRRC18	-0.367360711	1.066493561	4	TAAGGCGCAGAATACACTTG;CCAAGTTCCAGAACCTCCGG;TCAAGCCTAGGTTCACAGCG;TGTCATGGAGCCCTACCTCG	-1.07;-0.63;-0.35;0.58	1713;7188;15919;66931	1.56E+00;1.37E+00;1.08E+00;2.53E-01	10511;61523;70254;75729	7.96E-01;5.57E-01;4.55E-01;3.88E-02	-0.555834657	1.500436119	4	CCAAGTTCCAGAACCTCCGG;TGTCATGGAGCCCTACCTCG;TAAGGCGCAGAATACACTTG;TCAAGCCTAGGTTCACAGCG	-1.34;-0.61;-0.6;0.33	588;6698;6963;59076	2.58E+00;1.53E+00;1.43E+00;4.70E-01	18366;70479;70744;76854	1.40E+00;5.79E-01;3.76E-01;1.32E-02	1.28346484	-0.461597684
JAK1	-0.753332304	1.871960002	4	CACACTTACTCTCCACGTCG;GCCTAGACAGCACCGTAATG;CCGGAAGTAGCCATCTACCA;TGGTTTCATTCGAATGACGG	-1.42;-1.21;-0.38;-0.01	548;1065;14990;35766	2.96E+00;1.63E+00;1.56E+00;1.34E+00	41676;62452;76377;76894	1.28E+00;8.35E-01;6.74E-01;1.23E-02	-0.169468357	0.763284692	4	GCCTAGACAGCACCGTAATG;CCGGAAGTAGCCATCTACCA;CACACTTACTCTCCACGTCG;TGGTTTCATTCGAATGACGG	-0.49;-0.45;-0.26;0.52	10126;11270;19562;67470	1.32E+00;1.03E+00;4.64E-01;2.39E-01	9972;57880;66172;67316	6.70E-01;4.68E-01;4.40E-01;2.43E-01	1.317622347	-0.46140033
U2AF2	-0.34281842	0.96413992	4	GGAGCCGGGACCGCAAACGC;GGTCACAGCCAGACCGTCAG;GAAGAAGGTCCGTAAATACT;CTCACCAGGCACATAGACGG	-0.94;-0.36;-0.05;-0.02	2615;15646;32687;35084	1.38E+00;9.14E-01;8.07E-01;7.60E-01	42358;44755;61796;74827	6.92E-01;4.47E-01;3.87E-01;5.97E-02	-0.579345675	1.674549174	4	GGAGCCGGGACCGCAAACGC;GAAGAAGGTCCGTAAATACT;GGTCACAGCCAGACCGTCAG;CTCACCAGGCACATAGACGG	-0.91;-0.87;-0.39;-0.14	2402;2779;13603;26560	2.14E+00;1.86E+00;1.75E+00;9.47E-01	50882;63839;74663;75040	9.75E-01;9.00E-01;8.91E-01;5.47E-02	1.319344547	-0.461082047
DAGLA	-0.453640922	1.206076324	4	TGGCTTGACCCTCCTCTAAG;AGAGATGCTCCGCTACAAAG;AAGTGGTGATCAGTATCCGG;GGGCTATAGTTAGGTCGCTG	-1.13;-0.62;-0.43;0.37	1393;7412;12783;58509	1.82E+00;1.35E+00;1.17E+00;4.87E-01	18933;64659;70030;76049	9.43E-01;5.48E-01;3.75E-01;3.15E-02	-0.467947791	1.318473166	4	AAGTGGTGATCAGTATCCGG;GGGCTATAGTTAGGTCGCTG;AGAGATGCTCCGCTACAAAG;TGGCTTGACCCTCCTCTAAG	-0.98;-0.49;-0.3;-0.1	1879;10083;17871;29228	1.69E+00;1.42E+00;1.11E+00;1.04E+00	48214;59571;67359;75563	8.73E-01;7.23E-01;4.65E-01;4.26E-02	1.262274745	-0.460794356
RPL11	-0.103159136	0.590618434	4	TTCATTTCTCCGGATGCCAA;CTCACCTTTGGAAAACACAG;TGTCCACTGCACAGTTCGAG;GGATGCGAAGTTCCCGCATG	-1.07;0.0;0.01;0.65	1705;36308;36922;68835	1.08E+00;6.44E-01;4.29E-01;2.05E-01	8607;40520;41190;75737	5.50E-01;5.06E-01;4.28E-01;3.87E-02	-0.818403384	2.871423702	4	GGATGCGAAGTTCCCGCATG;CTCACCTTTGGAAAACACAG;TGTCCACTGCACAGTTCGAG;TTCATTTCTCCGGATGCCAA	-0.89;-0.83;-0.81;-0.75	2620;3205;3393;4222	5.05E+00;3.49E+00;2.02E+00;9.13E-01	73220;74049;74237;74822	3.21E+00;1.98E+00;8.36E-01;5.98E-02	1.731021068	-0.46078126
EXT2	-0.645468461	1.703103476	4	TTGAGCGATGTGTTACAAGC;GAGGCTCTCTACTCGGTCGT;TCTACGTGGACTTACCGGCA;TGGTTAAGCACATCGATGGA	-1.23;-0.67;-0.52;-0.16	991;6193;10090;25904	2.11E+00;1.90E+00;1.49E+00;1.31E+00	51538;67352;71249;76451	1.11E+00;1.00E+00;6.04E-01;2.24E-02	-0.275529154	0.864965244	4	GAGGCTCTCTACTCGGTCGT;TGGTTAAGCACATCGATGGA;TTGAGCGATGTGTTACAAGC;TCTACGTGGACTTACCGGCA	-0.72;-0.39;-0.04;0.05	4591;13583;33683;40563	1.12E+00;9.01E-01;7.31E-01;7.05E-01	36879;43759;63859;72851	5.63E-01;4.41E-01;4.05E-01;1.06E-01	1.28403436	-0.460498807
ARMCX6	-0.405012979	1.214998589	4	AGAGGAGTGGGACGATGACC;GAGCACACCCAATAAAACAG;TGGGGATTGGACTGAACCTG;TGCGTTTACAAACTGACCAT	-0.65;-0.54;-0.39;-0.03	6590;9288;14444;34085	1.68E+00;1.43E+00;1.17E+00;5.84E-01	43357;62998;68154;70852	8.60E-01;7.19E-01;4.85E-01;1.54E-01	-0.515657448	1.384659137	4	GAGCACACCCAATAAAACAG;TGGGGATTGGACTGAACCTG;AGAGGAGTGGGACGATGACC;TGCGTTTACAAACTGACCAT	-1.06;-0.76;-0.34;0.1	1458;4047;15766;43853	1.83E+00;1.57E+00;1.15E+00;9.88E-01	33589;61676;73395;75984	8.02E-01;7.50E-01;5.02E-01;3.30E-02	1.299828863	-0.460335214
RAB3IL1	-0.321955623	1.069584062	4	TCCCGCAGCGGGACACACGG;GGTGACAGCCTTGAAGACGC;CCTGGAAAGGGTGTACCGAG;CCGGTGTACCTCAAACAGGC	-0.51;-0.43;-0.43;0.08	10251;12785;12982;41841	1.80E+00;1.07E+00;9.43E-01;4.61E-01	35601;64460;64657;67191	9.33E-01;5.38E-01;4.15E-01;2.47E-01	-0.597377117	1.796575915	4	TCCCGCAGCGGGACACACGG;CCTGGAAAGGGTGTACCGAG;GGTGACAGCCTTGAAGACGC;CCGGTGTACCTCAAACAGGC	-1.11;-0.46;-0.44;-0.39	1256;11105;11831;13646	3.02E+00;1.92E+00;1.21E+00;1.04E+00	63796;65611;66337;76186	1.74E+00;9.98E-01;4.43E-01;2.84E-02	1.433079989	-0.45966637
NAPA-AS1	-0.746699445	1.196741117	1	CCAGGGCCGATTCACGATTG	-0.75	4923	1.20E+00	72519	2.85E-02	-0.171240262	0.494694426	1	CCAGGGCCGATTCACGATTG	-0.17	24790	4.95E-01	52652	1.68E-01	0.845717771	-0.458969853
MKS1	-0.459040061	1.354552976	4	TAGATACACCAATTTGGAGG;TGACGGTACTGATAATCCAA;TCTCAAAGTCGGTGCCTACG;TATCCACCTTCAGAGTACAC	-0.7;-0.64;-0.34;-0.15	5686;6800;16694;26401	1.87E+00;1.50E+00;1.41E+00;6.31E-01	51041;60748;70642;71756	9.81E-01;7.66E-01;5.74E-01;1.32E-01	-0.458342417	1.335115222	4	TCTCAAAGTCGGTGCCTACG;TGACGGTACTGATAATCCAA;TAGATACACCAATTTGGAGG;TATCCACCTTCAGAGTACAC	-0.83;-0.6;-0.41;-0.0	3217;7090;12935;36331	1.81E+00;1.38E+00;1.31E+00;8.35E-01	41111;64507;70352;74225	9.35E-01;6.59E-01;5.61E-01;7.37E-02	1.344834099	-0.458691239
PDE3B	-0.564133978	1.583744105	4	CTGTTGAACAGTCTTCAAGG;AAGTGCCTGTGATCCGACCC;CCTGCGTCGCCATCCCCCCA;GCTACTAATACTCCGTAGAG	-0.89;-0.78;-0.37;-0.22	3109;4479;15187;22819	2.12E+00;1.75E+00;1.62E+00;8.48E-01	54623;62255;72963;74333	1.14E+00;8.26E-01;7.13E-01;7.12E-02	-0.352485593	1.019564227	4	CTGTTGAACAGTCTTCAAGG;AAGTGCCTGTGATCCGACCC;CCTGCGTCGCCATCCCCCCA;GCTACTAATACTCCGTAGAG	-0.86;-0.46;-0.07;-0.01	2849;10894;31377;35819	1.34E+00;1.06E+00;8.81E-01;8.01E-01	41623;46065;66548;74593	6.72E-01;4.58E-01;4.47E-01;6.51E-02	1.301654166	-0.458309785
CABP4	-0.215098711	0.696907622	4	CTCCTCTTCCTGGTCAACGG;TGGCCGTCAGAAGCCCCCTG;ACTCACCGTCTAGCTCCTCG;GCAGGGAGTCAGGACGATGT	-0.88;-0.22;-0.05;0.29	3200;22591;32917;54622	8.37E-01;7.53E-01;6.06E-01;5.92E-01	22820;44525;54851;74242	4.46E-01;3.83E-01;3.82E-01;7.33E-02	-0.701512783	2.170396185	4	GCAGGGAGTCAGGACGATGT;ACTCACCGTCTAGCTCCTCG;TGGCCGTCAGAAGCCCCCTG;CTCCTCTTCCTGGTCAACGG	-0.97;-0.84;-0.64;-0.36	1998;3057;6096;15002	2.85E+00;2.75E+00;2.06E+00;1.02E+00	62440;71346;74385;75444	1.63E+00;1.50E+00;8.54E-01;4.54E-02	1.433651904	-0.458305747
EOGT	-0.481707226	0.993956811	4	ACATCAAGAGAAATCATGAC;TGTCAGCCTAAGGAAACGGT;CTGACGTGTACATCGTGATG;ACAGCCCATACCTCATGCGG	-2.62;-0.43;0.27;0.85	56;12849;53598;72793	2.54E+00;9.40E-01;3.89E-01;1.08E-01	4649;23844;64593;77386	7.00E-01;5.65E-01;4.14E-01;1.23E-03	-0.434142465	1.188531504	4	ACATCAAGAGAAATCATGAC;CTGACGTGTACATCGTGATG;ACAGCCCATACCTCATGCGG;TGTCAGCCTAAGGAAACGGT	-0.99;-0.56;-0.15;-0.03	1824;7922;26305;34269	1.42E+00;1.30E+00;1.06E+00;9.85E-01	43173;51137;69520;75618	7.14E-01;5.29E-01;5.20E-01;4.14E-02	1.091244157	-0.457924846
SAMD4A	-0.622070806	1.496635921	4	AGGCAGATGAGTTAACAGGA;CATCAGTGAGGGCTGACGCG;CTGATGACAAGCTCAATGGG;ACCGTCCAGGACATCATCGA	-1.47;-0.63;-0.42;0.04	467;7067;13355;38670	1.77E+00;1.63E+00;1.38E+00;1.21E+00	38772;64087;70375;76975	9.13E-01;6.03E-01;5.62E-01;1.05E-02	-0.293265209	0.990042164	4	ACCGTCCAGGACATCATCGA;CATCAGTGAGGGCTGACGCG;AGGCAGATGAGTTAACAGGA;CTGATGACAAGCTCAATGGG	-1.29;-0.8;0.28;0.64	676;3475;56113;70779	1.96E+00;1.47E+00;3.78E-01;1.56E-01	6663;21329;73967;76766	8.06E-01;6.22E-01;5.80E-01;1.52E-02	1.243339042	-0.457668007
LOC100420446	-0.296085866	0.767129112	2	GCCTCTGAATCTAGAGCTCA;TGAATCTAGAGCTCAGGGCA	-0.41;-0.19	13887;24402	1.00E+00;5.31E-01	53040;63555	3.65E-01;1.72E-01	-0.619067924	1.279229074	2	TGAATCTAGAGCTCAGGGCA;GCCTCTGAATCTAGAGCTCA	-0.92;-0.32	2340;16818	1.33E+00;1.23E+00	60624;75102	4.69E-01;2.66E-02	1.023179093	-0.457576894
LYSMD3	-0.58296687	1.615163884	4	GTGTATGAACTTCGATCCAG;TACCGTACAACAGTACTGAA;TAAGAGAGAGAACCTCAATG;GAAACACTTTGTCCTCCAAA	-0.94;-0.8;-0.38;-0.2	2616;4116;14762;23402	2.08E+00;1.82E+00;1.65E+00;9.14E-01	54040;62680;73326;74826	1.11E+00;8.45E-01;7.44E-01;5.97E-02	-0.331283064	0.977947143	4	GTGTATGAACTTCGATCCAG;GAAACACTTTGTCCTCCAAA;TAAGAGAGAGAACCTCAATG;TACCGTACAACAGTACTGAA	-0.88;-0.35;-0.06;-0.03	2652;15327;32362;34337	1.41E+00;9.09E-01;8.20E-01;7.70E-01	43105;45080;62115;74790	7.12E-01;4.50E-01;3.89E-01;6.05E-02	1.296555514	-0.457124967
CSKMT	-0.464363906	1.202614551	4	CCACCTCCCTACCCGCAAAG;TGAAGTGGAGGCTTGAGGCA;TTGGATACGACGAAGTCCAG;GTGGGGACAGTGCCCAAACG	-1.14;-0.41;-0.3;-0.01	1348;13670;18331;35792	1.39E+00;1.34E+00;1.18E+00;8.97E-01	41650;59111;63772;76094	7.08E-01;6.73E-01;4.04E-01;3.05E-02	-0.447372365	1.348440426	4	CCACCTCCCTACCCGCAAAG;TTGGATACGACGAAGTCCAG;GTGGGGACAGTGCCCAAACG;TGAAGTGGAGGCTTGAGGCA	-0.71;-0.67;-0.33;-0.08	4854;5507;16020;31278	1.58E+00;1.57E+00;1.55E+00;6.85E-01	46165;61422;71935;72588	8.04E-01;7.92E-01;6.42E-01;1.12E-01	1.275527488	-0.455868136
CABIN1	-0.452820127	1.306036335	4	CTGGAGAACCTAACCAACGG;TGAAATGATAATCAGCCAGG;GTAATCGTGGTCAATCGGAG;GTAGTGCAGCAAGTAAACGG	-0.79;-0.55;-0.52;0.04	4379;9139;9933;39209	2.13E+00;1.19E+00;1.18E+00;7.21E-01	38233;67509;68303;73063	1.12E+00;5.91E-01;4.90E-01;1.01E-01	-0.458651416	1.349365373	4	TGAAATGATAATCAGCCAGG;CTGGAGAACCTAACCAACGG;GTAATCGTGGTCAATCGGAG;GTAGTGCAGCAAGTAAACGG	-0.77;-0.7;-0.39;0.02	3937;5051;13590;37995	1.75E+00;1.65E+00;1.24E+00;7.60E-01	39447;63852;72391;73505	9.01E-01;6.71E-01;6.19E-01;9.06E-02	1.327700854	-0.455735771
PRPF40A	-0.290825968	0.947524526	4	ATGTAACATACTCTACCACT;TTGAAGTACTACCTGTATCG;TGAAACCAAACAGTCTACCT;TACAGTAACTATTTCAACTG	-0.64;-0.63;-0.31;0.42	7000;7069;17943;60707	1.42E+00;1.38E+00;5.65E-01;4.23E-01	16735;59499;70373;70442	7.21E-01;5.62E-01;3.80E-01;1.65E-01	-0.618644681	1.404601247	4	TTGAAGTACTACCTGTATCG;TACAGTAACTATTTCAACTG;ATGTAACATACTCTACCACT;TGAAACCAAACAGTCTACCT	-1.76;-0.57;-0.14;-0.01	193;7809;26770;35793	2.00E+00;1.34E+00;1.31E+00;9.66E-01	41649;50672;69633;77249	6.73E-01;5.33E-01;5.13E-01;4.31E-03	1.176062887	-0.454735324
UBR5	-0.491702151	1.201301394	4	GCAACCAAGATAATGCTAGT;TTGTTGTCTAAGAACGACGA;TTTCTCCCAACAATCACAGT;CAGACTCGAGTTATTCGGAC	-1.29;-0.72;-0.04;0.09	805;5372;33267;41929	1.60E+00;1.39E+00;1.07E+00;7.43E-01	35515;44175;72070;76637	6.50E-01;5.36E-01;4.43E-01;1.81E-02	-0.415125362	1.038004784	4	GCAACCAAGATAATGCTAGT;TTTCTCCCAACAATCACAGT;TTGTTGTCTAAGAACGACGA;CAGACTCGAGTTATTCGGAC	-1.29;-0.41;-0.15;0.19	674;12910;25913;50440	1.47E+00;1.00E+00;9.36E-01;7.45E-01	27002;51529;64532;76768	5.27E-01;4.14E-01;4.14E-01;1.52E-02	1.119653089	-0.453413756
CCDC27	-0.415435331	1.114150664	4	ACAGGTTCAGAAGAAAGACG;ACCCATCTTACAGATGCAGG;GCTCTGCCAGAGTGAACCCA;TCTGCGAGTTCGATTACTTG	-1.48;-0.63;-0.27;0.71	459;7252;20055;70178	1.63E+00;1.36E+00;1.29E+00;1.71E-01	7264;57387;70190;76983	6.56E-01;5.55E-01;5.54E-01;1.03E-02	-0.491016715	1.518351867	4	ACCCATCTTACAGATGCAGG;ACAGGTTCAGAAGAAAGACG;TCTGCGAGTTCGATTACTTG;GCTCTGCCAGAGTGAACCCA	-0.74;-0.61;-0.45;-0.17	4368;6734;11372;25025	1.97E+00;1.96E+00;1.42E+00;7.22E-01	52417;66070;70708;73074	1.04E+00;1.03E+00;5.77E-01;1.01E-01	1.316251265	-0.453226023
LGI3	-0.407386487	1.05372805	4	AGTACCAGTCACCGTCGATG;TGAAGTGGGACTATGTTGAG;TCGATTGCATCACCACAGGT;CTCACTCAACTGTGACTGCA	-1.07;-0.52;-0.07;0.04	1715;9875;31311;38788	1.20E+00;1.13E+00;1.08E+00;8.03E-01	38654;46131;67567;75727	6.01E-01;4.70E-01;4.58E-01;3.89E-02	-0.497944309	1.527134214	4	TGAAGTGGGACTATGTTGAG;CTCACTCAACTGTGACTGCA;AGTACCAGTCACCGTCGATG;TCGATTGCATCACCACAGGT	-0.78;-0.71;-0.66;0.16	3705;4863;5805;47841	2.81E+00;1.68E+00;8.37E-01;7.82E-01	29601;71637;72579;73737	1.54E+00;6.85E-01;4.43E-01;8.51E-02	1.290431132	-0.452665398
TIGD2	-0.536578354	1.282245514	4	AAAAAGCCCCGAGCATTCAA;ACTCGATTTAAGCAGCGCCA;TATGAAGTCATCAACATACG;TTCACCAATTCCGTACACCA	-1.58;-0.28;-0.23;-0.05	327;19320;22274;32558	1.78E+00;1.51E+00;1.17E+00;6.77E-01	44884;55168;58122;77115	7.64E-01;5.99E-01;3.75E-01;7.33E-03	-0.367566602	1.05752353	4	ACTCGATTTAAGCAGCGCCA;AAAAAGCCCCGAGCATTCAA;TTCACCAATTCCGTACACCA;TATGAAGTCATCAACATACG	-0.87;-0.5;-0.07;-0.03	2732;9824;31734;34383	1.41E+00;1.13E+00;8.97E-01;7.89E-01	43059;45708;67618;74710	7.11E-01;4.71E-01;4.55E-01;6.24E-02	1.169884522	-0.452072478
DBT	-0.568469937	1.627080384	4	GATAAAGGGCCGAAAAACAC;TAGACGATATTGCCTATGTG;AAACCCATTGCATTTGCTCG;TCTTTGCCTGTGAATACCGG	-1.04;-0.46;-0.46;-0.31	1867;11787;11962;17783	2.56E+00;1.90E+00;1.05E+00;1.00E+00	59659;65480;65655;75575	1.43E+00;9.90E-01;4.31E-01;4.24E-02	-0.335061327	0.938267817	4	GATAAAGGGCCGAAAAACAC;AAACCCATTGCATTTGCTCG;TAGACGATATTGCCTATGTG;TCTTTGCCTGTGAATACCGG	-1.29;-0.07;-0.05;0.07	689;31744;32883;41490	1.46E+00;1.08E+00;7.54E-01;4.55E-01	35952;44559;45698;76753	5.44E-01;4.72E-01;4.46E-01;1.55E-02	1.282674101	-0.451765632
LINC02868	-0.491254314	1.448403348	4	ACTGCCTCAGGAAACCAACC;TTTCCTGAGGCAGTGAGCCA;TTTGTTGGCCACATCTACGG;GCTCATGGAGTATCCAAATG	-0.78;-0.72;-0.67;0.21	4386;5386;6274;49891	2.71E+00;1.60E+00;7.64E-01;7.21E-01	27551;71168;72056;73056	1.48E+00;6.50E-01;4.20E-01;1.01E-01	-0.412230352	1.163553635	4	TTTCCTGAGGCAGTGAGCCA;TTTGTTGGCCACATCTACGG;ACTGCCTCAGGAAACCAACC;GCTCATGGAGTATCCAAATG	-0.9;-0.49;-0.27;0.01	2537;10147;19088;37203	1.35E+00;1.27E+00;1.11E+00;9.26E-01	40239;58354;67295;74905	6.84E-01;6.37E-01;4.64E-01;5.78E-02	1.305978492	-0.451742333
ERCC8	-0.612666048	1.717476705	4	GCCAAGATATAGTCATAACG;GATGTTGAAAGAATCCACGG;TGTGTAATAAGATTGTCTGC;ACCTGCTACCAAACAGTGCT	-0.96;-0.79;-0.71;0.01	2439;4355;5504;37038	2.88E+00;1.77E+00;1.28E+00;9.41E-01	40404;71938;73087;75003	1.58E+00;7.23E-01;6.41E-01;5.56E-02	-0.290643526	1.028956397	4	ACCTGCTACCAAACAGTGCT;GCCAAGATATAGTCATAACG;TGTGTAATAAGATTGTCTGC;GATGTTGAAAGAATCCACGG	-0.49;-0.36;-0.26;-0.06	10033;14972;19879;32373	1.52E+00;1.30E+00;8.36E-01;4.66E-01	45069;57563;62470;67409	7.69E-01;6.61E-01;3.92E-01;2.41E-01	1.373216551	-0.451654787
NTRK2	-0.319835185	0.977364979	4	ACGTCACTGATAAAACCGGT;AACCTGCAGATACCCAATTG;TGAATGGAATGCACCAGTGG;TTGGTGATGCCAAAGTACTG	-0.68;-0.49;-0.07;-0.04	6018;10973;31511;33642	1.45E+00;1.05E+00;7.96E-01;6.13E-01	43800;45931;66469;71424	7.32E-01;4.57E-01;4.46E-01;1.41E-01	-0.583364947	1.847620472	4	TGAATGGAATGCACCAGTGG;TTGGTGATGCCAAAGTACTG;ACGTCACTGATAAAACCGGT;AACCTGCAGATACCCAATTG	-0.76;-0.74;-0.53;-0.3	3959;4330;8824;17585	2.58E+00;2.28E+00;1.78E+00;7.58E-01	59857;68618;73112;73483	1.44E+00;1.21E+00;7.25E-01;9.11E-02	1.412492725	-0.451600066
DHX40P1	-0.319789297	0.64645437	1	AAATACTGCGTATATTCAAG	-0.32	17479	6.46E-01	59963	1.11E-01	-0.583215528	1.020502853	1	AAATACTGCGTATATTCAAG	-0.58	7387	1.02E+00	70055	4.35E-02	0.833478612	-0.451502413
PTGES2	-0.50734269	1.367214667	4	CCTTACGAGCTGCAGCCACG;TCCTTACCCCGACACCAGGT;GGCTGTACCACACGGCGCGG;GGAGGTGAACCCTGTGCGCA	-1.17;-0.36;-0.32;-0.19	1228;15650;17623;24424	2.00E+00;1.44E+00;1.22E+00;8.07E-01	53018;59819;61792;76214	1.07E+00;7.32E-01;3.87E-01;2.77E-02	-0.394419951	1.08096124	4	GGAGGTGAACCCTGTGCGCA;TCCTTACCCCGACACCAGGT;CCTTACGAGCTGCAGCCACG;GGCTGTACCACACGGCGCGG	-1.05;-0.32;-0.23;0.03	1503;16578;21036;39155	1.23E+00;1.18E+00;1.14E+00;7.70E-01	38287;56406;60864;75939	6.29E-01;5.92E-01;3.81E-01;3.40E-02	1.224087954	-0.450881321
SAMD9	-0.471778689	1.430371042	4	TCGATTCAGACATCTAAGAT;TGTATGAATTCACGTACCAA;AAACAGAGGTCATCGAATGT;AAAGAGGAAGACTTCTATCG	-0.72;-0.55;-0.36;-0.26	5385;9052;15835;20462	2.31E+00;1.57E+00;1.19E+00;6.50E-01	56980;61607;68390;72058	1.27E+00;7.99E-01;4.92E-01;1.25E-01	-0.428839476	1.474039574	4	AAACAGAGGTCATCGAATGT;TCGATTCAGACATCTAAGAT;TGTATGAATTCACGTACCAA;AAAGAGGAAGACTTCTATCG	-0.57;-0.45;-0.39;-0.3	7698;11266;13662;17501	2.58E+00;1.74E+00;1.03E+00;5.37E-01	59941;63780;66176;69744	1.45E+00;8.97E-01;4.40E-01;1.82E-01	1.452205308	-0.450309082
TBC1D10C	-0.650042944	1.554023517	4	TGTGGGGCCCGTAGTACCCA;TGCCCCCAATGAATCCATAG;CCCAGACACGCAGCACTGTG;ACCCTGTATCGACCGGAGCA	-1.71;-0.42;-0.25;-0.22	231;13467;20879;22600	2.14E+00;1.93E+00;1.24E+00;9.07E-01	54842;56563;63975;77211	1.15E+00;6.33E-01;4.07E-01;5.17E-03	-0.250183779	0.934596158	4	ACCCTGTATCGACCGGAGCA;TGCCCCCAATGAATCCATAG;TGTGGGGCCCGTAGTACCCA;CCCAGACACGCAGCACTGTG	-0.42;-0.36;-0.3;0.07	12359;15066;17785;42139	1.43E+00;1.06E+00;8.32E-01;4.21E-01	35303;59657;62376;65083	7.26E-01;5.32E-01;3.91E-01;3.02E-01	1.244309837	-0.450113362
SHMT1	-0.542782124	1.537782093	4	ACCACTCACAAGACCCTGCG;TCTCCCACAGATACTATGGC;AGGCCCATGATGCGCCCATG;GAACGGGGCGTATCTCATGG	-0.85;-0.77;-0.63;0.08	3524;4590;7247;41253	2.53E+00;1.73E+00;1.09E+00;8.01E-01	36189;70195;72852;73918	1.36E+00;7.05E-01;5.49E-01;8.09E-02	-0.357183124	1.02511703	4	ACCACTCACAAGACCCTGCG;TCTCCCACAGATACTATGGC;AGGCCCATGATGCGCCCATG;GAACGGGGCGTATCTCATGG	-0.85;-0.6;-0.02;0.05	2970;6947;34863;40178	1.40E+00;1.14E+00;8.65E-01;6.98E-01	37264;42579;70498;74472	5.71E-01;5.68E-01;4.35E-01;6.79E-02	1.281449561	-0.449982624
MINDY2	-0.531284523	0.974029697	4	CAGGAGCAAAACATTGAGGA;GAGGGTCTACTAACCACCCA;ACCTTGTACTGCCCTCTCAG;TAGCTGCGAGTTCAATAGTG	-2.99;0.01;0.36;0.49	34;37261;58094;63744	2.76E+00;4.27E-01;3.75E-01;3.38E-01	13698;19348;40181;77408	6.76E-01;5.71E-01;4.04E-01;7.40E-04	-0.368569289	0.877849013	4	CAGGAGCAAAACATTGAGGA;ACCTTGTACTGCCCTCTCAG;TAGCTGCGAGTTCAATAGTG;GAGGGTCTACTAACCACCCA	-1.68;-0.28;0.14;0.35	239;18770;46491;59980	1.91E+00;6.94E-01;4.61E-01;4.44E-01	17462;30951;58672;77203	4.62E-01;3.78E-01;3.75E-01;5.35E-03	0.925939355	-0.449926906
DDX5	-0.611685131	1.391670609	4	AAGTCTACTTGTATCTACGG;CTGATAGGCAAACTCTAATG;CCCACTGCTATTCAAGCTCA;CATTCCTAGAGAGAGGCGAT	-1.77;-0.41;-0.16;-0.1	205;13685;25802;29342	1.98E+00;1.69E+00;1.01E+00;8.96E-01	48100;51640;63757;77237	8.69E-01;5.28E-01;4.04E-01;4.58E-03	-0.287132326	0.834562524	4	AAGTCTACTTGTATCTACGG;CATTCCTAGAGAGAGGCGAT;CCCACTGCTATTCAAGCTCA;CTGATAGGCAAACTCTAATG	-0.98;-0.24;-0.09;0.16	1880;20994;30427;47987	1.04E+00;8.32E-01;8.31E-01;6.30E-01	29455;47015;56448;75562	4.67E-01;4.41E-01;3.77E-01;4.27E-02	1.113116567	-0.449408728
EFHD1	-0.37631864	1.039053266	4	CCTGCAGGTATGACGCTGGG;CGGCGGCTGGACATCAACGA;GAGGTGGATGAGGACTTCGA;ACTCCGGGAACTCCGTGTAG	-0.82;-0.72;-0.12;0.15	3878;5363;28555;46395	1.60E+00;8.98E-01;8.90E-01;7.65E-01	31047;48887;72078;73564	6.51E-01;4.88E-01;4.62E-01;8.92E-02	-0.522327648	1.329853998	4	CCTGCAGGTATGACGCTGGG;GAGGTGGATGAGGACTTCGA;ACTCCGGGAACTCCGTGTAG;CGGCGGCTGGACATCAACGA	-1.32;-0.5;-0.21;-0.06	640;9643;22246;32455	1.51E+00;1.49E+00;1.17E+00;1.15E+00	44987;55196;67799;76802	7.67E-01;5.99E-01;4.76E-01;1.44E-02	1.184453632	-0.449323144
ALDH3B2	-0.661977414	1.953994566	4	AAGCCGTCAGAAATCAGCCA;TGGTCCTCATCATCGCACCC;TGGGCGGACCCCAGGAGACA;AGTAGCAGAACCAGGCCACG	-0.98;-0.71;-0.52;-0.44	2279;5631;9903;12658	3.15E+00;2.14E+00;1.56E+00;9.68E-01	64784;67539;71811;75163	1.84E+00;1.13E+00;6.35E-01;5.19E-02	-0.235453511	0.941703201	4	TGGGCGGACCCCAGGAGACA;AGTAGCAGAACCAGGCCACG;AAGCCGTCAGAAATCAGCCA;TGGTCCTCATCATCGCACCC	-0.48;-0.2;-0.14;-0.12	10250;23158;26982;27973	1.77E+00;9.58E-01;5.79E-01;4.61E-01	49469;50460;54284;67192	9.19E-01;5.10E-01;3.85E-01;2.47E-01	1.447848884	-0.448715463
ALKBH3	-0.32413801	1.079737422	4	ATTACTTACTCAATCACTCG;GGCCAGTGTTCTCTTCAATG;GTGGAGATGGCTCTTAGCAG;CCAGGATACAAACAGACCCT	-0.5;-0.42;-0.33;-0.04	10463;13301;16767;33623	1.50E+00;1.45E+00;9.16E-01;4.56E-01	43819;60675;64141;66979	7.63E-01;7.32E-01;4.09E-01;2.52E-01	-0.573109715	1.605598341	4	CCAGGATACAAACAGACCCT;ATTACTTACTCAATCACTCG;GTGGAGATGGCTCTTAGCAG;GGCCAGTGTTCTCTTCAATG	-1.14;-0.58;-0.33;-0.24	1119;7369;16468;20669	2.29E+00;1.52E+00;1.35E+00;1.26E+00	56773;60974;70073;76323	1.25E+00;7.74E-01;5.50E-01;2.53E-02	1.342667881	-0.448623862
ALKBH1	-0.208873758	0.766672777	4	GAAACCTAATGTATGTAACC;CTAGCTCAGATCTGTCTACG;AGTTTCTCCAGTAAACTTCG;GAAGCGGAAAAGTTTCCGAA	-0.52;-0.45;0.04;0.1	9846;12194;38779;43080	1.02E+00;9.76E-01;6.01E-01;4.71E-01	34362;38663;65248;67596	5.15E-01;4.26E-01;4.24E-01;2.36E-01	-0.687206069	1.814844222	4	GAAACCTAATGTATGTAACC;AGTTTCTCCAGTAAACTTCG;CTAGCTCAGATCTGTCTACG;GAAGCGGAAAAGTTTCCGAA	-1.78;-0.98;-0.61;0.62	188;1883;6825;70261	2.60E+00;2.47E+00;2.02E+00;1.69E-01	7181;70617;75559;77254	1.41E+00;1.04E+00;5.57E-01;4.20E-03	1.290758499	-0.448039913
GBF1	-0.337065528	0.871942654	4	GGGCTGGAAGAATATCATGG;ATGGATTACGTCAATCCCCG;GCTTATGGAGATCATCACTG;ACTTTGGTCATATGGCGTGG	-1.41;-0.14;-0.05;0.25	556;27116;33088;52328	1.55E+00;7.48E-01;6.81E-01;5.08E-01	25114;44354;50326;76886	4.45E-01;4.15E-01;3.98E-01;1.25E-02	-0.558367337	1.51206497	4	ATGGATTACGTCAATCCCCG;GGGCTGGAAGAATATCATGG;ACTTTGGTCATATGGCGTGG;GCTTATGGAGATCATCACTG	-1.11;-0.71;-0.44;0.02	1260;4849;11692;38296	1.93E+00;1.68E+00;1.22E+00;1.21E+00	39146;65749;72593;76182	1.01E+00;6.86E-01;6.12E-01;2.85E-02	1.192003812	-0.447716433
CLK3	-0.136075332	0.692550013	4	AGTCAGACATCAAGACACAC;GAAGAACACCAGCATCCGAG;ACTGCGATACCCGTCCCGAA;TAGGCCATGTGCCGGACATG	-0.33;-0.33;-0.02;0.13	17046;17160;34828;44971	9.44E-01;7.48E-01;6.98E-01;3.79E-01	32471;42614;60282;60396	4.84E-01;4.35E-01;4.32E-01;3.79E-01	-0.758684623	1.850941129	4	GAAGAACACCAGCATCCGAG;AGTCAGACATCAAGACACAC;ACTGCGATACCCGTCCCGAA;TAGGCCATGTGCCGGACATG	-1.66;-1.07;-0.43;0.13	246;1431;12094;45925	2.70E+00;1.90E+00;1.89E+00;9.08E-01	31517;65348;76011;77196	1.16E+00;9.82E-01;4.69E-01;5.50E-03	1.271745571	-0.447379977
C1QTNF4	-0.554052082	1.57380879	4	CATTGGCGGCGACTTCGACG;GCCATGCTGCAGCTCGACTA;CATCGGGGGCGACTTCGATG;GGCCCCGCACAAGAGCCTGT	-0.82;-0.81;-0.54;-0.05	3939;3986;9379;32913	2.20E+00;1.84E+00;1.49E+00;7.60E-01	44529;68063;73456;73503	1.17E+00;7.55E-01;7.53E-01;9.07E-02	-0.338373126	1.072985112	4	GGCCCCGCACAAGAGCCTGT;CATCGGGGGCGACTTCGATG;GCCATGCTGCAGCTCGACTA;CATTGGCGGCGACTTCGACG	-0.66;-0.38;-0.28;-0.03	5693;13923;18929;34173	1.42E+00;1.36E+00;8.84E-01;6.31E-01	43270;58513;63519;71749	7.17E-01;6.89E-01;4.01E-01;1.33E-01	1.323396951	-0.446212604
POTENTIALLY_ACTIVE_86	0.062741966	0.32037033	1	GCTTTCAATTGCAAAAATAC	0.06	40408	2.83E-01	37034	3.20E-01	-0.955053238	1.570281682	1	GCTTTCAATTGCAAAAATAC	-0.96	2083	1.57E+00	75359	1.18E-02	0.945326006	-0.446155636
LOC101927864	-0.502898408	0.869273221	1	CTGCGGCAAGTTTACTACGG	-0.5	10464	8.69E-01	66978	6.30E-02	-0.389212226	0.753838301	1	CTGCGGCAAGTTTACTACGG	-0.39	13650	7.54E-01	63792	8.42E-02	0.811555761	-0.446055317
ANP32B	-0.164436006	0.66371398	4	CCATCCAAGTAGGTAAGCTG;AAGACAAGTTCTCGAACCTG;AGCACCTGACTCAGATGCCG;AGCCTACATTTATTAAACTG	-0.64;-0.21;-0.16;0.36	6827;22991;26029;57975	9.96E-01;5.83E-01;5.73E-01;5.03E-01	19467;51413;54451;70615	5.25E-01;3.84E-01;3.75E-01;1.60E-01	-0.72714692	2.078066769	4	AGCACCTGACTCAGATGCCG;CCATCCAAGTAGGTAAGCTG;AAGACAAGTTCTCGAACCTG;AGCCTACATTTATTAAACTG	-1.2;-0.95;-0.44;-0.32	910;2137;11826;16501	2.69E+00;2.36E+00;1.92E+00;1.34E+00	60941;65616;75305;76532	1.52E+00;9.98E-01;9.94E-01;2.05E-02	1.370890374	-0.445791463
C12orf43	-0.538169114	1.455837447	4	ACAGTGACGAGGAGTGGCGG;GAGGCGGCAATGCCGGCTTG;TAGTAACAGCAGTAGCGATG;AGTGCATAGTACCTGAGGCT	-0.93;-0.79;-0.4;-0.04	2762;4381;14023;33574	1.77E+00;1.71E+00;1.45E+00;8.93E-01	43868;63419;73061;74680	8.80E-01;7.34E-01;7.21E-01;6.31E-02	-0.353396531	1.229057376	4	AGTGCATAGTACCTGAGGCT;TAGTAACAGCAGTAGCGATG;ACAGTGACGAGGAGTGGCGG;GAGGCGGCAATGCCGGCTTG	-0.48;-0.44;-0.35;-0.14	10305;11668;15256;26871	1.84E+00;1.61E+00;1.01E+00;4.60E-01	50571;62186;65774;67137	9.62E-01;8.24E-01;4.33E-01;2.48E-01	1.342447412	-0.445782822
HTATSF1	-0.344196174	1.086748325	4	ACTTCGAACACTCTACTCGA;GACGGACACTCCCTACGAGT;ACCTCCACAAGAAAAAGCCC;AATGCTCCTGAGGCCAACAG	-1.2;-0.54;-0.42;0.79	1094;9395;13226;71764	1.78E+00;1.27E+00;1.17E+00;1.32E-01	5678;64216;68047;76348	9.20E-01;6.32E-01;4.83E-01;2.47E-02	-0.54734422	1.714729193	4	GACGGACACTCCCTACGAGT;ACTTCGAACACTCTACTCGA;ACCTCCACAAGAAAAAGCCC;AATGCTCCTGAGGCCAACAG	-0.79;-0.78;-0.77;0.16	3577;3781;3821;47883	3.34E+00;1.89E+00;8.35E-01;7.95E-01	29559;73621;73661;73865	1.88E+00;7.75E-01;4.43E-01;8.21E-02	1.400738759	-0.445770197
OTUD6B	-0.633642374	1.645886471	3	TGCTTGAGAATCAGCCACCT;AAAGGATTGTGCTCTGACTG;GAAGCAACTCACCGAAGATG	-0.81;-0.63;-0.46	3995;7184;11804	2.45E+00;1.63E+00;8.56E-01	65638;70258;73447	1.23E+00;6.40E-01;6.90E-02	-0.257060055	0.876385363	3	GAAGCAACTCACCGAAGATG;AAAGGATTGTGCTCTGACTG;TGCTTGAGAATCAGCCACCT	-0.37;-0.29;-0.11	14598;17957;28701	1.29E+00;9.07E-01;4.29E-01	48741;59485;62844	5.86E-01;3.87E-01;2.72E-01	1.261135917	-0.445351215
CIB4	-0.693569907	1.156171375	4	GCACCTACCATAGATGCGAA;GAGGTATCAGATGCACTGGG;TCCTTGTAGTACTTCCCAGG;TGCAGAGTGTTCTCCCACAA	-2.74;-0.32;-0.03;0.32	48;17612;34032;55929	2.61E+00;7.32E-01;7.21E-01;5.65E-01	21513;43410;59830;77394	4.39E-01;3.78E-01;3.77E-01;1.05E-03	-0.196921892	0.726333265	4	GCACCTACCATAGATGCGAA;GAGGTATCAGATGCACTGGG;TGCAGAGTGTTCTCCCACAA;TCCTTGTAGTACTTCCCAGG	-0.94;-0.52;0.25;0.42	2184;9167;54495;63252	1.18E+00;9.85E-01;3.84E-01;3.52E-01	14190;22947;68275;75258	5.84E-01;4.89E-01;3.99E-01;4.97E-02	0.94125232	-0.445245899
MIR3185	-0.380922292	0.718562541	1	TCTCGAATGGAAGAAGAAGG	-0.38	14805	7.19E-01	62637	9.21E-02	-0.508663479	0.914873949	1	TCTCGAATGGAAGAAGAAGG	-0.51	9421	9.15E-01	68021	5.63E-02	0.816718245	-0.444792885
ANGPTL5	-0.538900378	1.539641492	4	TGTGACATGGATTACAGAGG;TCTGTCACCAAAACACCGAG;TAACTGTGTACATCATTCTA;CTGATTAGATAAATAATCCA	-0.95;-0.57;-0.34;-0.3	2587;8639;16512;18419	2.49E+00;1.52E+00;1.23E+00;9.18E-01	59023;60930;68803;74855	1.39E+00;7.73E-01;5.05E-01;5.90E-02	-0.350420325	1.222677311	4	TGTGACATGGATTACAGAGG;TCTGTCACCAAAACACCGAG;TAACTGTGTACATCATTCTA;CTGATTAGATAAATAATCCA	-0.8;-0.61;-0.58;0.59	3462;6833;7509;69411	2.48E+00;1.41E+00;8.07E-01;1.90E-01	8031;69933;70609;73980	1.34E+00;5.73E-01;5.25E-01;7.94E-02	1.381159402	-0.444660352
RPS11	-0.329053383	0.949708844	4	GTAATGTGTCCATTCGAGGG;GGGCTTCAAGACACCCAAGG;CCGATGTTCTTGTAGTACCG;GGATGTAGTGCAGATAGTCT	-0.78;-0.72;-0.1;0.28	4469;5339;29784;54073	1.61E+00;8.54E-01;7.14E-01;6.24E-01	23369;47658;72103;72973	6.53E-01;4.74E-01;3.86E-01;1.03E-01	-0.559300515	1.48750311	4	GGATGTAGTGCAGATAGTCT;CCGATGTTCTTGTAGTACCG;GGGCTTCAAGACACCCAAGG;GTAATGTGTCCATTCGAGGG	-1.2;-1.01;-0.33;0.3	917;1708;16268;57334	2.55E+00;1.53E+00;1.34E+00;5.22E-01	20108;61174;75734;76524	1.08E+00;7.82E-01;3.75E-01;2.07E-02	1.218605977	-0.444176949
TAF2	-0.188089911	0.65674587	4	TCCTGGAACTCAGAAATACG;ACTGTGTAAAAGATTTGTGC;GTACCGCCATTGGATTAAAG;CAGAGTATGAATCAACACAA	-1.07;-0.19;0.18;0.33	1689;24161;48067;56741	1.09E+00;5.58E-01;5.40E-01;4.40E-01	20701;29375;53281;75753	4.78E-01;3.91E-01;3.76E-01;3.83E-02	-0.700121044	1.692783562	4	TCCTGGAACTCAGAAATACG;ACTGTGTAAAAGATTTGTGC;CAGAGTATGAATCAACACAA;GTACCGCCATTGGATTAAAG	-1.71;-0.93;-0.44;0.28	214;2260;11660;56170	2.32E+00;1.96E+00;1.94E+00;5.58E-01	21272;65782;75182;77228	1.01E+00;9.72E-01;3.78E-01;4.78E-03	1.174764716	-0.444105477
ATXN7L2	-0.51571398	1.572848117	4	ATCATCCAATTCACTCTCGG;TGGTGACAGAAAGAAGACAT;GCTCAGGGGAGCAGATAACG;GAAGGCCAACTCCCGCAAAG	-1.16;-1.13;-0.54;0.77	1241;1406;9273;71506	2.72E+00;2.22E+00;1.21E+00;1.39E-01	5936;68169;76036;76201	1.18E+00;1.16E+00;6.17E-01;2.80E-02	-0.372336437	0.948246224	4	TGGTGACAGAAAGAAGACAT;ATCATCCAATTCACTCTCGG;GCTCAGGGGAGCAGATAACG;GAAGGCCAACTCCCGCAAAG	-1.4;-0.41;0.15;0.17	490;12721;47771;48936	1.60E+00;9.47E-01;7.97E-01;4.44E-01	28506;29671;64720;76952	4.75E-01;4.30E-01;4.16E-01;1.10E-02	1.26054717	-0.444025208
RMND5A	-0.244294435	0.894524253	4	TGGAACCACAAATCAGCGAG;TGATTCTGACATTAGCAGTG;GTGGAGCACTTCTTTCGACA;CCCACTGGTTTGCATCAAGT	-1.1;-0.41;-0.32;0.85	1546;13724;17402;72847	1.45E+00;1.12E+00;8.94E-01;1.06E-01	4595;60040;63718;75896	7.40E-01;7.04E-01;4.04E-01;3.50E-02	-0.643541164	1.91755969	4	GTGGAGCACTTCTTTCGACA;TGGAACCACAAATCAGCGAG;CCCACTGGTTTGCATCAAGT;TGATTCTGACATTAGCAGTG	-0.94;-0.87;-0.72;-0.04	2198;2739;4692;33540	3.08E+00;2.16E+00;1.45E+00;9.82E-01	43902;72749;74703;75244	1.71E+00;8.96E-01;7.35E-01;5.00E-02	1.406041972	-0.443917799
LOC101927825	-0.421654454	1.005534339	2	GTCCGTCACATGCAGGAGGA;AGTTGGAGAGAGCTCGGACG	-0.48;-0.37	11356;15284	1.41E+00;6.02E-01	62158;66086	4.99E-01;1.38E-01	-0.466159304	1.105433136	2	AGTTGGAGAGAGCTCGGACG;GTCCGTCACATGCAGGAGGA	-0.55;-0.38	8290;13894	1.49E+00;7.19E-01	63548;69152	5.31E-01;9.83E-02	1.055483737	-0.443906879
METTL15	-0.559390874	1.597095823	4	TTGGACATGAGAATGGATGG;TTGAGATCTGTGTAACTCCT;GCTGCTGGGTTCTGGTGATG;TATCCTAAGAACATACGGGG	-1.02;-0.49;-0.41;-0.32	1998;10790;13752;17648	2.57E+00;1.73E+00;1.06E+00;1.02E+00	59794;63689;66652;75444	1.44E+00;8.93E-01;4.49E-01;4.54E-02	-0.328110306	1.042485263	4	TTGAGATCTGTGTAACTCCT;TTGGACATGAGAATGGATGG;TATCCTAAGAACATACGGGG;GCTGCTGGGTTCTGGTGATG	-0.58;-0.54;-0.24;0.06	7438;8470;20538;40707	1.26E+00;1.24E+00;1.12E+00;5.47E-01	36735;56904;68972;70004	6.42E-01;5.60E-01;5.10E-01;1.75E-01	1.319790543	-0.44375059
SLC22A9	-0.297758039	0.896322346	4	TGTCTGCGTCACTTGTGTTG;TGTCTCTGACAATGACACTG;CATTCCCAATGTAATTCCCA;TGCCAGAGACACCCTAACCC	-1.12;-0.74;0.15;0.52	1443;4999;46261;64829	1.66E+00;1.15E+00;4.64E-01;3.09E-01	12613;31181;72443;75999	6.75E-01;4.60E-01;4.18E-01;3.27E-02	-0.589602912	1.974833376	4	CATTCCCAATGTAATTCCCA;TGTCTGCGTCACTTGTGTTG;TGTCTCTGACAATGACACTG;TGCCAGAGACACCCTAACCC	-0.78;-0.58;-0.51;-0.5	3801;7506;9434;9796	3.59E+00;2.20E+00;1.34E+00;7.73E-01	67646;68008;69936;73641	2.15E+00;1.16E+00;5.44E-01;8.74E-02	1.435577861	-0.443680475
AP2S1	-0.244607313	0.841455041	4	GGCCATTCACAACTTCGTGG;ATCCTCATCCAGAACCGGGC;TGAGAAACAGAAGCTGATCG;CAAACACACCAACTTTGTGG	-0.9;-0.72;0.3;0.33	3068;5412;55221;56872	1.60E+00;8.53E-01;5.36E-01;3.81E-01	20570;22221;72030;74374	6.48E-01;6.00E-01;3.76E-01;7.02E-02	-0.642219725	1.984134496	4	GGCCATTCACAACTTCGTGG;ATCCTCATCCAGAACCGGGC;TGAGAAACAGAAGCTGATCG;CAAACACACCAACTTTGTGG	-0.95;-0.69;-0.6;-0.34	2157;5205;7080;15788	2.76E+00;2.56E+00;1.63E+00;9.90E-01	61654;70362;72237;75285	1.57E+00;1.38E+00;6.61E-01;4.91E-02	1.412794768	-0.443413519
RBM14	-0.417337141	1.286381112	4	TCTTCACTCGGCCCATATGG;CAACGTGGAACTCTCCACCA;GGAGCCACATAAGAGGCTCG;CTGGGCTCCATAAGCTAGTG	-0.67;-0.45;-0.39;-0.16	6272;12167;14447;26048	1.89E+00;1.68E+00;9.78E-01;6.00E-01	51394;62995;65275;71170	9.96E-01;8.60E-01;4.24E-01;1.47E-01	-0.469252126	1.465753755	4	TCTTCACTCGGCCCATATGG;CAACGTGGAACTCTCCACCA;CTGGGCTCCATAAGCTAGTG;GGAGCCACATAAGAGGCTCG	-1.14;-0.72;-0.63;0.62	1115;4635;6245;70295	2.71E+00;1.72E+00;1.26E+00;1.68E-01	7147;71197;72807;76327	1.48E+00;7.01E-01;5.59E-01;2.52E-02	1.376067434	-0.443294634
OXCT2P1	-0.022955862	0.394994628	2	GCTCATGAGCCAGCCCCGAG;CGTAGGAACAGACGATGCGA	-0.43;0.39	12735;59492	5.61E-01;2.29E-01	17950;64707	4.48E-01;1.56E-01	-0.862816541	1.655943631	2	GCTCATGAGCCAGCCCCGAG;CGTAGGAACAGACGATGCGA	-1.34;-0.38	589;13919	1.82E+00;1.49E+00	63523;76853	5.30E-01;6.62E-03	1.02546913	-0.442886202
ODF2	-0.56749819	1.587223018	4	GGCACAGCTTCGGTCCAAAG;GGCGTGATCTCCAGGCAATG;AAGGTCTTGAGAGCACCTTG;TGAGACTGAGCACGAGAACA	-0.95;-0.66;-0.46;-0.2	2550;6478;11891;23653	2.06E+00;1.91E+00;1.45E+00;9.24E-01	53789;65551;70964;74892	1.10E+00;9.94E-01;5.89E-01;5.81E-02	-0.316987413	1.201854195	4	GGCACAGCTTCGGTCCAAAG;GGCGTGATCTCCAGGCAATG;TGAGACTGAGCACGAGAACA;AAGGTCTTGAGAGCACCTTG	-0.4;-0.37;-0.29;-0.21	13179;14379;18203;22675	2.13E+00;1.40E+00;8.63E-01;4.10E-01	54767;59239;63063;64263	1.15E+00;7.12E-01;3.97E-01;3.24E-01	1.394538607	-0.442242801
OR4K15	-0.489965489	1.364872088	4	CGAGCACAACACATACACGA;CTAACTTGGTCACTAGAGGA;GAATGAGACAAATCATTCTC;CATCCATACTACCAGCCAGT	-0.86;-0.63;-0.45;-0.02	3469;7148;12218;34612	1.88E+00;1.40E+00;1.38E+00;8.06E-01	42830;65224;70294;73973	9.75E-01;7.04E-01;5.59E-01;7.96E-02	-0.394453824	1.181507889	4	CATCCATACTACCAGCCAGT;GAATGAGACAAATCATTCTC;CGAGCACAACACATACACGA;CTAACTTGGTCACTAGAGGA	-0.86;-0.54;-0.48;0.3	2915;8471;10329;57267	2.08E+00;1.24E+00;8.72E-01;5.24E-01	20175;67113;68971;74527	1.10E+00;5.10E-01;3.75E-01;6.66E-02	1.273189989	-0.442209657
NAA40	-0.568239323	1.458738257	4	AGCCTGGTACCTCATCGCGT;GTCGAAGGCCCAATCCACGG;AGGTATGAGCAGAGCGAGTG;GGATGCCGTTTGTGCCAAAG	-1.09;-0.9;-0.31;0.03	1608;3006;17905;38181	2.08E+00;1.42E+00;1.23E+00;1.11E+00	39261;59537;74436;75834	8.61E-01;7.22E-01;6.14E-01;3.64E-02	-0.316024873	0.994036033	4	AGGTATGAGCAGAGCGAGTG;GTCGAAGGCCCAATCCACGG;AGCCTGGTACCTCATCGCGT;GGATGCCGTTTGTGCCAAAG	-0.67;-0.37;-0.26;0.05	5489;14256;19495;40099	1.32E+00;1.14E+00;8.69E-01;6.43E-01	37343;57947;63186;71953	6.72E-01;5.72E-01;3.98E-01;1.28E-01	1.226387145	-0.442132098
ITPR1	-0.538242365	1.273048232	4	CAAAGACGACATATTAAAGG;CAAGCCCCATTCACAGACTG;ACTGCATAGAGACTCACGGT;GAGGCGGGCATATTTCACGG	-1.48;-0.46;-0.21;-0.0	443;11944;23323;35889	1.65E+00;1.34E+00;1.12E+00;9.91E-01	41554;54119;65498;76999	6.70E-01;5.75E-01;4.28E-01;9.94E-03	-0.345776997	0.892663166	4	CAAAGACGACATATTAAAGG;GAGGCGGGCATATTTCACGG;ACTGCATAGAGACTCACGGT;CAAGCCCCATTCACAGACTG	-1.32;-0.23;-0.02;0.19	624;21490;35215;49923	1.50E+00;7.63E-01;6.88E-01;6.18E-01	27519;42227;55952;76818	4.33E-01;4.19E-01;3.78E-01;1.40E-02	1.082855699	-0.442009681
TMEM54	-0.463731293	1.154230079	4	GAGTGTGGGCGACTTCCGGA;GAGGTAGCGTGACAACACGA;GACAGTGTTTAGCTCGAGCG;CAGAGCCACCGCATCTTGAG	-1.69;-0.85;0.1;0.59	243;3504;43045;67254	1.95E+00;1.91E+00;5.16E-01;2.45E-01	10188;34397;73938;77199	8.03E-01;4.63E-01;4.37E-01;5.44E-03	-0.420099743	1.046941426	4	CAGAGCCACCGCATCTTGAG;GAGTGTGGGCGACTTCCGGA;GAGGTAGCGTGACAACACGA;GACAGTGTTTAGCTCGAGCG	-1.28;-0.46;-0.11;0.17	694;11041;28686;49136	1.46E+00;1.05E+00;8.93E-01;7.90E-01	28306;48756;66401;76748	4.86E-01;4.44E-01;4.28E-01;1.56E-02	1.100585752	-0.441915518
COG3	-0.437442904	1.007758688	4	TTATTGAACAAATAGAACTG;GCTGTTCACAGGCTTCATGT;GTCCGTCTGAATATAGATGT;ACATTGTCGGTGAATAGTGA	-1.75;-0.47;0.18;0.29	215;11520;48050;54333	1.96E+00;1.02E+00;6.16E-01;4.41E-01	23109;29392;65922;77227	4.78E-01;4.35E-01;3.85E-01;4.81E-03	-0.446319569	1.540403356	4	ACATTGTCGGTGAATAGTGA;GTCCGTCTGAATATAGATGT;GCTGTTCACAGGCTTCATGT;TTATTGAACAAATAGAACTG	-0.56;-0.48;-0.42;-0.32	8031;10189;12546;16514	2.68E+00;1.85E+00;1.11E+00;5.25E-01	60928;64896;67253;69411	1.52E+00;9.56E-01;4.63E-01;1.90E-01	1.274081022	-0.441881237
RGS17	-0.299905955	0.928641115	4	CTCACCATTCCTCTAGGACC;TACATTACAGCCTCACTGTG;GTTTCCAGGAGCTTGAGACA;CACAAGCAAGCCAGAAAAGT	-0.62;-0.6;-0.05;0.07	7324;7821;32951;40989	1.31E+00;1.11E+00;7.52E-01;5.52E-01	36453;44491;69621;70118	5.54E-01;5.32E-01;4.45E-01;1.73E-01	-0.583699627	1.859791391	4	TACATTACAGCCTCACTGTG;CTCACCATTCCTCTAGGACC;CACAAGCAAGCCAGAAAAGT;GTTTCCAGGAGCTTGAGACA	-0.83;-0.63;-0.5;-0.38	3238;6372;9688;13958	2.98E+00;2.16E+00;1.47E+00;8.32E-01	63484;67754;71070;74204	1.72E+00;1.14E+00;5.95E-01;7.42E-02	1.394216253	-0.441802791
LOC100131264	-0.618236338	1.019563203	1	AAAAGATAAACAAATTTGCA	-0.62	7403	1.02E+00	70039	4.36E-02	-0.264986338	0.600163005	1	AAAAGATAAACAAATTTGCA	-0.26	19445	6.00E-01	57997	1.26E-01	0.809863104	-0.441611338
CCL17	-0.655632427	1.598888379	4	TGGCTCCCTTGAAGTACTCC;TCTCTGCAGCACATCCACGC;GACATCTGAGGACTGCTCCA;TGCAGCTCGAGGGACCAATG	-1.54;-1.34;0.05;0.21	372;695;39337;49994	3.32E+00;1.72E+00;7.60E-01;5.88E-01	27448;38105;76747;77070	1.46E+00;4.26E-01;4.19E-01;8.34E-03	-0.227328408	0.756454557	4	TGGCTCCCTTGAAGTACTCC;TCTCTGCAGCACATCCACGC;GACATCTGAGGACTGCTCCA;TGCAGCTCGAGGGACCAATG	-0.7;-0.52;-0.0;0.31	4968;9109;36578;57862	1.19E+00;6.77E-01;6.53E-01;5.06E-01	19580;40864;68333;72474	4.90E-01;4.29E-01;3.75E-01;1.15E-01	1.177671468	-0.441480418
DUSP6	-0.514502677	1.335645315	4	CATTGCGAGACCAATCTAGA;CGAGTCGTCGCACATCGAGT;GACTGGAACGAGAATACGGG;TTCCTCCAACACGTCCAAGT	-1.07;-0.76;-0.16;-0.07	1693;4741;25951;31678	1.70E+00;1.55E+00;1.09E+00;1.00E+00	45764;51491;72701;75749	7.91E-01;6.93E-01;5.26E-01;3.84E-02	-0.367955582	1.061283259	4	CATTGCGAGACCAATCTAGA;CGAGTCGTCGCACATCGAGT;TTCCTCCAACACGTCCAAGT;GACTGGAACGAGAATACGGG	-0.83;-0.47;-0.28;0.11	3184;10558;18537;44899	1.38E+00;1.08E+00;9.47E-01;8.39E-01	32543;58905;66884;74258	7.01E-01;4.85E-01;4.54E-01;7.29E-02	1.198464287	-0.441229129
FBXO39	-0.472088916	1.398514931	4	TCTTACTCAGACAAGACAGG;TGCTGTTCCTCCATACCAGG;CCCAGATGACCTGTCCGTGG;GATCTCAGAGCTCAACATCG	-0.7;-0.64;-0.44;-0.11	5750;6995;12376;28922	1.86E+00;1.71E+00;1.39E+00;6.28E-01	48520;65066;70447;71692	9.66E-01;8.84E-01;5.65E-01;1.34E-01	-0.410220155	1.156986769	4	TGCTGTTCCTCCATACCAGG;CCCAGATGACCTGTCCGTGG;TCTTACTCAGACAAGACAGG;GATCTCAGAGCTCAACATCG	-0.88;-0.54;-0.31;0.09	2693;8659;17153;42885	1.47E+00;1.23E+00;1.03E+00;9.03E-01	34557;60289;68783;74749	7.49E-01;5.18E-01;5.04E-01;6.15E-02	1.27775085	-0.441154535
LOC107986303	-0.373059965	0.709447885	1	TGAAGCCATCCAATGGATGC	-0.37	15119	7.09E-01	62323	9.43E-02	-0.508927689	0.915242894	1	TGAAGCCATCCAATGGATGC	-0.51	9413	9.15E-01	68029	5.63E-02	0.81234539	-0.440993827
C9orf64	-0.796870025	2.000741843	4	TACAGAGGGAAAACATACAG;TGACAGCGGAGGCGTACGGA;GGTCACTGTCGCGTAGTACG;AAATCCTTGTAGCAGATACG	-1.48;-1.32;-0.24;-0.15	455;725;21450;26437	3.29E+00;1.87E+00;1.64E+00;1.21E+00	51005;55992;76717;76987	1.44E+00;9.80E-01;6.19E-01;1.02E-02	-0.08479249	0.616991639	4	AAATCCTTGTAGCAGATACG;GGTCACTGTCGCGTAGTACG;TACAGAGGGAAAACATACAG;TGACAGCGGAGGCGTACGGA	-0.35;-0.08;-0.06;0.15	15171;31138;32044;47791	8.39E-01;7.80E-01;4.60E-01;3.90E-01	29651;45398;46304;62271	4.64E-01;4.52E-01;4.44E-01;3.79E-01	1.308866741	-0.440831257
DHRS2	-0.236992377	0.758334494	4	CCAGAGTGCTCCCTACCAGA;ATTGTAGACACCCAGCGCCT;CTCACAGAAAGCCTAGCACA;CCTGGCTAACCGGGTAGCCG	-0.82;-0.28;0.04;0.11	3912;19450;38959;43514	1.00E+00;7.62E-01;6.73E-01;5.97E-01	33928;38483;57992;73530	5.07E-01;4.26E-01;3.75E-01;9.00E-02	-0.64462169	2.019150963	4	CCAGAGTGCTCCCTACCAGA;CCTGGCTAACCGGGTAGCCG;ATTGTAGACACCCAGCGCCT;CTCACAGAAAGCCTAGCACA	-0.91;-0.67;-0.66;-0.33	2391;5442;5833;16047	2.80E+00;2.73E+00;1.59E+00;9.49E-01	61395;71609;72000;75051	1.55E+00;1.54E+00;6.46E-01;5.45E-02	1.388742729	-0.440807033
PRAMEF1	-0.260818545	0.82959495	4	CTCAAAACCCTCATCTTGGA;TTCTCCAGCAGAGCTCCGAG;ATTTCTGCCAAAGTAGAAGG;TCGTGATCACTAAGCCGGTG	-0.66;-0.42;-0.05;0.09	6483;13292;32596;42300	1.05E+00;9.16E-01;7.63E-01;5.89E-01	35142;44846;64150;70959	5.29E-01;4.48E-01;4.09E-01;1.52E-01	-0.620622428	1.244126544	4	TTCTCCAGCAGAGCTCCGAG;ATTTCTGCCAAAGTAGAAGG;TCGTGATCACTAAGCCGGTG;CTCAAAACCCTCATCTTGGA	-2.09;-0.36;-0.16;0.12	121;14782;25766;45637	2.21E+00;1.01E+00;9.19E-01;8.44E-01	31805;51676;62660;77321	5.29E-01;4.73E-01;3.93E-01;2.69E-03	1.036860747	-0.440720486
ACY3	-0.683195521	1.563451379	4	GTGCATGGCAAAGACTTCGT;TGAGGTCATGGTCCACGTAG;CTTCCTGTACCAGCGGTCTG;CACCTCATATGGGTCGTCCG	-1.67;-0.87;-0.22;0.02	267;3378;22816;37369	1.98E+00;1.86E+00;1.27E+00;1.14E+00	40073;54626;74064;77175	8.16E-01;6.33E-01;5.86E-01;5.98E-03	-0.197994447	0.769866765	4	TGAGGTCATGGTCCACGTAG;GTGCATGGCAAAGACTTCGT;CTTCCTGTACCAGCGGTCTG;CACCTCATATGGGTCGTCCG	-0.46;-0.32;-0.15;0.14	10994;16500;26053;47044	9.95E-01;8.66E-01;7.73E-01;4.45E-01	30398;51389;60942;66448	5.24E-01;4.53E-01;3.82E-01;2.66E-01	1.166659072	-0.440594984
CERT1	-0.427806096	1.1501637	4	CCAACTTCTCACGTAAACTG;TGAACTAATGGTTAAACGTG;GGACAAACTACATTCATGGG;GAAGAAAAGGCATCTCCAGA	-1.63;-0.45;-0.38;0.75	297;12142;14684;71179	1.82E+00;1.66E+00;9.79E-01;1.46E-01	6263;62758;65300;77145	8.49E-01;6.00E-01;4.25E-01;6.65E-03	-0.453375962	1.276411025	4	CCAACTTCTCACGTAAACTG;GGACAAACTACATTCATGGG;GAAGAAAAGGCATCTCCAGA;TGAACTAATGGTTAAACGTG	-1.14;-0.27;-0.25;-0.15	1135;19085;20063;26205	1.88E+00;1.29E+00;1.25E+00;6.84E-01	51237;57379;58357;76307	9.89E-01;6.55E-01;3.75E-01;2.56E-02	1.213287363	-0.440591029
MPHOSPH10	-0.401534621	1.155054471	5	AGTTGTTAGAAAAAAAGCCG;GAGGAGGAAGTGTCCGACAT;AAGGTGCAAAACAAAGGACA;TGGAAGATATCATTAAACAG;ATTTGCTGATATCAAAGTCA	-1.16;-0.47;-0.39;-0.06;0.08	1239;11437;14448;32121;41561	1.37E+00;1.35E+00;1.12E+00;1.06E+00;8.70E-01	35881;45321;62994;66005;76203	7.27E-01;7.16E-01;6.12E-01;4.09E-01;3.50E-02	-0.47829757	1.345496276	5	AAGGTGCAAAACAAAGGACA;GAGGAGGAAGTGTCCGACAT;ATTTGCTGATATCAAAGTCA;TGGAAGATATCATTAAACAG;AGTTGTTAGAAAAAAAGCCG	-1.38;-0.82;-0.26;-0.26;0.33	519;3284;19552;19835;58815	1.80E+00;1.80E+00;1.49E+00;1.05E+00;5.97E-01	18627;57607;57890;74158;76923	1.03E+00;7.49E-01;5.75E-01;3.98E-01;1.46E-02	1.250275373	-0.439916095
PRKD1	-0.510400427	1.391297921	4	CATTAATGGTCACTTCGCCA;TGGTAATTCAGACCACACCC;CAATGGAGCAAGCCATCTCG;AGATCCAGACCCAGACCACG	-1.02;-0.67;-0.57;0.22	2014;6364;8472;50294	2.33E+00;1.47E+00;1.02E+00;7.50E-01	27148;68970;71078;75428	1.24E+00;5.95E-01;4.16E-01;4.58E-02	-0.369062215	1.078179135	4	CATTAATGGTCACTTCGCCA;CAATGGAGCAAGCCATCTCG;TGGTAATTCAGACCACACCC;AGATCCAGACCCAGACCACG	-0.77;-0.58;-0.27;0.14	3852;7547;19166;46908	1.34E+00;1.33E+00;8.71E-01;7.68E-01	30534;58276;69895;73590	6.82E-01;5.43E-01;4.55E-01;8.86E-02	1.234738528	-0.439731321
NUTM2HP	-0.556830691	1.159290867	3	TTGCGGAAACTGCCAGACAG;GGAAGGTAGACAGCACCAGA;GGGGGCCTGAGTTAGGACCA	-1.46;-0.18;-0.03	490;24634;34152	1.73E+00;1.07E+00;6.84E-01	43291;52808;76952	4.87E-01;3.53E-01;8.25E-03	-0.322597548	0.91025316	3	TTGCGGAAACTGCCAGACAG;GGGGGCCTGAGTTAGGACCA;GGAAGGTAGACAGCACCAGA	-1.94;0.0;0.97	146;36737;75580	2.25E+00;4.50E-01;3.17E-02	1862;40792;77296	1.16E+00;4.05E-01;2.44E-03	1.034772014	-0.439714119
LOC100133315	-0.528643887	0.901260009	1	CTGCAATGATAATATTCTGA	-0.53	9721	9.01E-01	67721	5.82E-02	-0.350690917	0.705131915	1	CTGCAATGATAATATTCTGA	-0.35	15270	7.05E-01	62172	9.54E-02	0.803195962	-0.439667402
NSD3	-0.702218294	1.697010045	4	GCTTCCATTACGATGCACAA;ACACTTTACACGAAAAACAT;CTATGCTTAGGCATTCCGGG;TTCTGAATGATAATAGTCAG	-1.47;-1.16;-0.2;0.02	463;1271;23900;37436	2.81E+00;1.63E+00;1.26E+00;1.09E+00	40006;53542;76171;76979	1.20E+00;6.32E-01;5.64E-01;1.04E-02	-0.176981144	0.638087604	4	GCTTCCATTACGATGCACAA;CTATGCTTAGGCATTCCGGG;TTCTGAATGATAATAGTCAG;ACACTTTACACGAAAAACAT	-1.03;-0.12;0.09;0.35	1610;28034;43416;60077	1.11E+00;5.09E-01;4.95E-01;4.41E-01	17362;34026;49408;75832	4.39E-01;4.25E-01;3.78E-01;3.65E-02	1.167548825	-0.439599719
IPO4	-0.552328571	1.512209858	4	AGGTAGACGACCCTGACTTG;TATCAGCAGCTATTCAAGGG;GCAGACGACTGAACACCCGC;TTCTTACTCTAGGTACAGCG	-0.95;-0.77;-0.32;-0.17	2590;4524;17701;25115	1.96E+00;1.74E+00;1.43E+00;9.18E-01	52328;59741;72918;74852	1.04E+00;7.29E-01;7.10E-01;5.91E-02	-0.32642456	0.903991814	4	TATCAGCAGCTATTCAAGGG;TTCTTACTCTAGGTACAGCG;GCAGACGACTGAACACCCGC;AGGTAGACGACCCTGACTTG	-1.16;-0.17;-0.06;0.09	1043;24666;32180;43407	1.29E+00;1.01E+00;7.75E-01;5.49E-01	34035;45262;52776;76399	5.09E-01;4.51E-01;3.94E-01;2.35E-02	1.208100836	-0.439376565
ABCA9	-0.501451062	1.46197811	4	TGGCAGGAAGAACAATCATG;ATATCAGAAAAGTTACCCGT;TTATTTCTAACTAGACAGGA;CTTGATAGATGTTCTAACCA	-0.81;-0.63;-0.3;-0.26	3984;7216;18286;20267	2.33E+00;1.40E+00;1.37E+00;7.55E-01	57175;59156;70226;73458	1.28E+00;7.10E-01;5.56E-01;9.17E-02	-0.376677628	1.068373637	4	ATATCAGAAAAGTTACCCGT;TTATTTCTAACTAGACAGGA;CTTGATAGATGTTCTAACCA;TGGCAGGAAGAACAATCATG	-1.01;-0.27;-0.25;0.02	1739;19362;20039;38100	1.29E+00;1.23E+00;1.08E+00;6.76E-01	39342;57403;58080;75703	6.56E-01;6.16E-01;3.75E-01;3.94E-02	1.265175873	-0.439064345
OR10V1	-0.451756374	1.304581879	4	ATGATGAGCCTGTATCGCAG;CAATTGTAGCATTTCCACCG;GAGGTTTGCCAAGGCCAATG;TCTCATCATTGTGGCAGAAT	-0.82;-0.67;-0.56;0.24	3923;6242;8890;51641	2.27E+00;1.48E+00;7.61E-01;7.04E-01	25801;68552;71200;73519	1.21E+00;6.01E-01;4.03E-01;9.03E-02	-0.42539678	1.232440856	4	ATGATGAGCCTGTATCGCAG;CAATTGTAGCATTTCCACCG;GAGGTTTGCCAAGGCCAATG;TCTCATCATTGTGGCAGAAT	-0.91;-0.61;-0.46;0.27	2444;6836;11110;55343	2.00E+00;1.41E+00;9.41E-01;5.84E-01	22099;66332;70606;74998	1.04E+00;5.73E-01;3.80E-01;5.57E-02	1.268511368	-0.438576577
VIPAS39	-0.460716641	1.33677339	4	TCAATGCCTACCATCAGAAA;AATAGCGGCTCAACCCACGA;GACGTCGCACTGTATCACTG;GTAATGGTCCTGTATGTGTG	-0.79;-0.56;-0.32;-0.17	4325;8788;17542;25054	1.96E+00;1.44E+00;1.22E+00;7.26E-01	52388;59900;68654;73117	1.04E+00;7.35E-01;5.00E-01;9.98E-02	-0.416152339	1.363906452	4	GACGTCGCACTGTATCACTG;GTAATGGTCCTGTATGTGTG;AATAGCGGCTCAACCCACGA;TCAATGCCTACCATCAGAAA	-0.58;-0.51;-0.44;-0.13	7376;9525;11578;27388	1.94E+00;1.81E+00;1.16E+00;5.49E-01	50054;65864;67917;70066	1.01E+00;9.42E-01;4.79E-01;1.74E-01	1.350339921	-0.43843449
NEBL	-0.685804476	1.472070602	4	CCATCTTGCAGACCTCACAA;AGGCAGTTGACTTTCTCGGT;GAGAGGCTTTACTCCCGTCG;TTCAGGTGTATCTGCCACCG	-2.03;-0.42;-0.15;-0.14	131;13434;26271;27145	2.17E+00;1.82E+00;9.86E-01;9.09E-01	50297;51171;64008;77311	9.51E-01;5.21E-01;4.07E-01;2.92E-03	-0.190979757	0.715637	4	AGGCAGTTGACTTTCTCGGT;CCATCTTGCAGACCTCACAA;GAGAGGCTTTACTCCCGTCG;TTCAGGTGTATCTGCCACCG	-0.58;-0.54;0.03;0.33	7380;8541;38801;58926	1.24E+00;6.00E-01;5.49E-01;4.75E-01	18516;38641;68901;70062	5.08E-01;4.26E-01;3.75E-01;1.74E-01	1.093853801	-0.438392117
CATSPER4	-0.347586313	0.969750182	4	AGAGAAGAGGGAATATGCAA;CCGACCGTAGGACTCGTGAA;AAAGAGTGTTACTCCAAACA;GGTACGGAGAGCGATGGTGA	-0.87;-0.45;-0.11;0.04	3343;12267;28835;38830	1.20E+00;9.72E-01;8.87E-01;8.20E-01	38612;48607;65175;74099	6.00E-01;4.85E-01;4.23E-01;7.66E-02	-0.528644372	1.577066726	4	GGTACGGAGAGCGATGGTGA;AGAGAAGAGGGAATATGCAA;CCGACCGTAGGACTCGTGAA;AAAGAGTGTTACTCCAAACA	-0.83;-0.71;-0.38;-0.19	3171;4741;13920;23863	2.05E+00;1.72E+00;1.70E+00;8.40E-01	53579;63522;72701;74271	1.09E+00;8.85E-01;6.93E-01;7.26E-02	1.273408454	-0.438115343
SELENOH	-0.069272552	0.633077594	4	AGAGAAGCTGGCGAACGGCG;TGAACCCGACGAAGCCCCGG;TCCCCGCGGGAGGAAGCGTA;AGACGCGTCAGCTAGTGCTA	-1.05;-0.47;0.23;1.0	1839;11671;51106;74668	1.05E+00;1.01E+00;4.08E-01;6.33E-02	2773;26336;65771;75603	8.91E-01;5.20E-01;4.33E-01;4.17E-02	-0.806439226	2.381249464	4	TCCCCGCGGGAGGAAGCGTA;AGAGAAGCTGGCGAACGGCG;AGACGCGTCAGCTAGTGCTA;TGAACCCGACGAAGCCCCGG	-1.25;-0.97;-0.6;-0.41	772;2000;6946;12917	3.11E+00;2.58E+00;2.42E+00;1.41E+00	64525;70496;75442;76670	1.81E+00;1.40E+00;1.02E+00;1.74E-02	1.507163529	-0.437855889
C5orf66	-0.573954975	1.567394464	4	AAGGGTCACACAGAACCAAA;GCAGCCACAGTCCCATAGCA;GCTTGTTACGTATCGGTCAT;ACTCTGTGCAAGGCCCACGG	-1.2;-0.42;-0.41;-0.27	1090;13451;13748;19923	2.36E+00;1.74E+00;1.27E+00;9.08E-01	57519;63694;63991;76352	1.30E+00;8.93E-01;4.07E-01;2.46E-02	-0.301714833	0.94563865	4	ACTCTGTGCAAGGCCCACGG;AAGGGTCACACAGAACCAAA;GCAGCCACAGTCCCATAGCA;GCTTGTTACGTATCGGTCAT	-0.68;-0.41;-0.29;0.18	5300;12681;18217;49462	1.40E+00;9.49E-01;7.79E-01;6.55E-01	27980;59225;64761;72142	7.12E-01;4.24E-01;4.17E-01;1.23E-01	1.256516557	-0.437834904
INACTIVE_4T_44	-0.350060757	0.682468895	1	TCCCTGCATTCATGGTTTTA	-0.35	16088	6.82E-01	61354	1.01E-01	-0.525482385	0.937584858	1	TCCCTGCATTCATGGTTTTA	-0.53	8941	9.38E-01	68501	5.33E-02	0.810026876	-0.437771571
NEXN	-0.434782031	1.323777747	4	GAAAGAAAGGATCAAGTACG;ATTGAGGACATAAACAATAC;AGAAGGCGTTTGCTGAAGCA;AGAAAAACGACGAACAGAGG	-0.65;-0.6;-0.59;0.1	6678;7833;8080;43046	2.39E+00;1.30E+00;1.02E+00;5.80E-01	34396;69362;69609;70764	1.28E+00;5.32E-01;5.16E-01;1.57E-01	-0.440046434	1.382161978	4	AGAAGGCGTTTGCTGAAGCA;ATTGAGGACATAAACAATAC;GAAAGAAAGGATCAAGTACG;AGAAAAACGACGAACAGAGG	-0.64;-0.59;-0.46;-0.06	6069;7141;10954;32103	2.01E+00;1.53E+00;1.38E+00;6.10E-01	45339;66488;70301;71373	1.05E+00;7.78E-01;5.59E-01;1.42E-01	1.352969862	-0.437414232
SMG7	-0.452371277	1.196826717	4	GGATTGCTGATAATCAGCCA;TACTCAGGTACACATGACCG;CCTTACCACTAATACTTGAG;GGGGGGATAACATATGTTGG	-1.05;-0.44;-0.29;-0.03	1796;12612;19030;34148	1.42E+00;1.35E+00;1.06E+00;9.53E-01	43288;58412;64830;75646	7.17E-01;6.86E-01;4.18E-01;4.07E-02	-0.421636127	1.314100044	4	GGATTGCTGATAATCAGCCA;TACTCAGGTACACATGACCG;CCTTACCACTAATACTTGAG;GGGGGGATAACATATGTTGG	-0.65;-0.56;-0.45;-0.03	5841;8100;11549;34442	1.95E+00;1.41E+00;1.28E+00;6.23E-01	42999;65893;69342;71601	1.02E+00;7.09E-01;5.22E-01;1.36E-01	1.25546338	-0.437003702
RPL22P1	-0.499889427	1.136000739	2	TGGTCACCACCCCTCCACCA;CAAGATCACCGTGACATCCG	-0.56;-0.44	8753;12645	1.57E+00;6.98E-01	64797;68689	5.63E-01;1.04E-01	-0.373744676	0.868486802	2	TGGTCACCACCCCTCCACCA;CAAGATCACCGTGACATCCG	-0.58;-0.16	7367;25265	9.73E-01;7.64E-01	52176;70075	3.57E-01;8.68E-02	1.00224377	-0.436817051
MYOC	-0.361330587	1.077650837	4	TAAGTTATGGATGACTGACA;CCAGAACTGACTTGTCTCGG;CCATCTGGCTATCTCAGGAG;TGAGGTCATACTCAAAAACC	-1.26;-0.86;-0.1;0.77	916;3458;29296;71555	1.96E+00;1.34E+00;8.71E-01;1.37E-01	5887;48146;73984;76526	8.08E-01;6.20E-01;4.79E-01;2.06E-02	-0.511992567	1.396405249	4	TGAGGTCATACTCAAAAACC;TAAGTTATGGATGACTGACA;CCATCTGGCTATCTCAGGAG;CCAGAACTGACTTGTCTCGG	-1.13;-0.45;-0.39;-0.08	1148;11243;13823;31252	1.73E+00;1.58E+00;1.25E+00;1.03E+00	46190;63619;66199;76294	8.89E-01;8.05E-01;4.40E-01;2.59E-02	1.237028043	-0.436661577
KCNK4	-0.401317933	1.185135398	4	ATATAGCAGAACACGAACGT;ATAGTGACGCTTACCACCGT;GACAGCACTCTTACTAGCTC;GCCAGTAGGATCCCAAACAG	-0.67;-0.65;-0.2;-0.09	6229;6768;23760;30408	1.62E+00;1.42E+00;1.10E+00;6.02E-01	47034;53682;70674;71213	8.33E-01;5.76E-01;5.66E-01;1.46E-01	-0.471901618	1.448291946	4	GACAGCACTCTTACTAGCTC;ATAGTGACGCTTACCACCGT;GCCAGTAGGATCCCAAACAG;ATATAGCAGAACACGAACGT	-0.8;-0.57;-0.26;-0.25	3505;7767;19456;19951	2.36E+00;1.32E+00;1.31E+00;8.03E-01	57491;57986;69675;73937	1.29E+00;6.73E-01;5.34E-01;8.04E-02	1.316713672	-0.436609776
KRTAP5-7	-0.502766702	1.370997036	4	GCTGGCACACAGCAGCACAC;TGTGGCTGTTCCGAAGGCTG;ACAGGAGCCACAGCCTCCCT;ACAGGAGCCACAGCTGGAGC	-0.94;-0.64;-0.49;0.06	2659;6867;10772;40264	2.03E+00;1.41E+00;1.14E+00;9.08E-01	37178;66670;70575;74783	1.07E+00;5.71E-01;5.69E-01;6.07E-02	-0.370037678	1.170118511	4	TGTGGCTGTTCCGAAGGCTG;GCTGGCACACAGCAGCACAC;ACAGGAGCCACAGCCTCCCT;ACAGGAGCCACAGCTGGAGC	-1.06;-1.06;0.32;0.33	1446;1482;58086;58771	2.68E+00;1.15E+00;4.79E-01;3.75E-01	18671;19356;75960;75996	1.14E+00;6.76E-01;3.75E-01;3.27E-02	1.270557773	-0.43640219
TSPAN18	-0.324371254	0.886641939	4	GAGCTCACCAAGCACTACCA;GCAGCAGACACTTGTTCTCA;GGAGGATGTAGGCGCCCGTG;CATCGGCATCTGGGTCATGG	-0.99;-0.56;0.04;0.22	2246;8737;38859;50211	1.22E+00;9.74E-01;7.53E-01;5.99E-01	27231;38583;68705;75196	5.02E-01;4.26E-01;4.16E-01;5.11E-02	-0.547834956	1.485236929	4	GAGCTCACCAAGCACTACCA;GGAGGATGTAGGCGCCCGTG;CATCGGCATCTGGGTCATGG;GCAGCAGACACTTGTTCTCA	-1.26;-0.42;-0.36;-0.16	755;12580;15031;25392	1.94E+00;1.63E+00;1.42E+00;9.54E-01	52050;62411;64862;76687	1.02E+00;8.33E-01;4.18E-01;1.70E-02	1.185939434	-0.436103105
RPS10P26	-0.101025785	0.520725927	2	TGGACGGCTACGGCGTAGGG;GTGGCAGGCACAATCTCCGG	-0.72;0.52	5410;64765	8.86E-01;1.55E-01	12677;72032	5.63E-01;6.29E-02	-0.771056974	1.569935416	2	TGGACGGCTACGGCGTAGGG;GTGGCAGGCACAATCTCCGG	-1.09;-0.45	1314;11414	1.66E+00;1.48E+00	66028;76128	6.00E-01;1.49E-02	1.045330671	-0.43604138
DAD1	-0.643752753	1.819897611	4	TTATAGAACCATTACCCGCT;GCTGTATATACTGCTGACCG;CGGGCTTCATCTCTTGTGTG;TGAAGGGGAAGGTCCCCACG	-1.19;-0.52;-0.45;-0.41	1125;10020;12133;13620	3.02E+00;1.89E+00;1.25E+00;1.12E+00	63822;65309;67422;76317	1.75E+00;9.80E-01;4.67E-01;2.54E-02	-0.228104184	0.931483585	4	CGGGCTTCATCTCTTGTGTG;GCTGTATATACTGCTGACCG;TTATAGAACCATTACCCGCT;TGAAGGGGAAGGTCCCCACG	-0.88;-0.87;0.03;0.81	2715;2782;38781;73844	2.14E+00;9.00E-01;6.01E-01;8.26E-02	3598;38661;74660;74727	8.90E-01;7.93E-01;4.26E-01;6.20E-02	1.375690598	-0.435928468
CLCF1	-0.376363204	1.005512438	4	GCCAGCTCTCAATCGCACAG;GAAGCCTCAATGACAAACTG;CCACACCTCCAAGTCAACAG;GGCCACGCAAGTAACACAGA	-1.97;-0.58;0.47;0.57	148;8460;63087;66663	2.12E+00;1.25E+00;3.97E-01;2.60E-01	10779;14355;68982;77294	8.64E-01;5.10E-01;4.50E-01;3.30E-03	-0.495088086	1.197896609	4	GAAGCCTCAATGACAAACTG;GCCAGCTCTCAATCGCACAG;GGCCACGCAAGTAACACAGA;CCACACCTCCAAGTCAACAG	-1.51;-0.62;-0.21;0.36	348;6584;22270;60412	1.75E+00;1.44E+00;1.17E+00;4.31E-01	17030;55172;70858;77094	5.99E-01;5.84E-01;3.79E-01;7.80E-03	1.101704523	-0.435725645
VPS72	-0.595503841	1.357241631	4	CCCAGAAAGCCGGTTCCCAG;GCCTCGAAAGGTCAACACCC;TGACGCATAGACTTCCGACC;TTCTACCAGACGACTTATGG	-1.71;-0.42;-0.37;0.12	235;13314;15116;44225	1.92E+00;1.62E+00;9.73E-01;9.15E-01	33217;62326;64128;77207	8.30E-01;4.95E-01;4.08E-01;5.26E-03	-0.275278275	0.920358873	4	TGACGCATAGACTTCCGACC;TTCTACCAGACGACTTATGG;CCCAGAAAGCCGGTTCCCAG;GCCTCGAAAGGTCAACACCC	-1.01;-0.8;0.17;0.54	1728;3532;48609;68053	1.94E+00;1.08E+00;4.34E-01;2.24E-01	9389;28833;73910;75714	8.00E-01;4.85E-01;4.83E-01;3.92E-02	1.138800252	-0.435391058
MULTIPLE_INTERGENIC_SITES_3	-0.282048479	0.603121212	1	AGGCATGGACGAAGGGCCGT	-0.28	19313	6.03E-01	58129	1.25E-01	-0.588079047	1.027078262	1	AGGCATGGACGAAGGGCCGT	-0.59	7276	1.03E+00	70166	4.28E-02	0.815099737	-0.435063763
IFT81	-0.463307372	1.107102749	4	AGACAGCTCAGAATCATCAA;ATGAGAAATGAGCCCATTGA;TCATCCTGAAGAAACTCACT;TGTACTTAAGAATACCAAGA	-1.5;-0.32;-0.04;0.01	418;17494;33474;37010	1.67E+00;1.28E+00;7.37E-01;7.36E-01	40432;43968;59948;77024	6.42E-01;4.42E-01;3.78E-01;9.38E-03	-0.405681283	1.155055634	4	TGTACTTAAGAATACCAAGA;ATGAGAAATGAGCCCATTGA;AGACAGCTCAGAATCATCAA;TCATCCTGAAGAAACTCACT	-0.87;-0.78;-0.01;0.04	2735;3708;35905;39963	1.90E+00;1.15E+00;8.97E-01;6.70E-01	37479;41537;73734;74707	7.82E-01;5.75E-01;4.31E-01;6.24E-02	1.131079191	-0.434494328
VSTM5	-0.310541407	0.901535683	4	AGAGTCTGCACCTTTGACAA;GCAGAGGGCGAAGAGTCCTA;AGATCGTGGAGTGGAAACCA;TGGACATATTCATCCAATTG	-1.11;-0.1;-0.07;0.04	1460;29613;31841;38869	1.20E+00;1.15E+00;7.86E-01;4.75E-01	38573;45601;47829;75982	5.99E-01;4.54E-01;4.43E-01;3.30E-02	-0.558036047	1.825780105	4	GCAGAGGGCGAAGAGTCCTA;TGGACATATTCATCCAATTG;AGATCGTGGAGTGGAAACCA;AGAGTCTGCACCTTTGACAA	-0.75;-0.59;-0.5;-0.39	4221;7136;9619;13626	3.02E+00;2.17E+00;1.38E+00;7.35E-01	63816;67823;70306;73221	1.75E+00;1.15E+00;5.59E-01;9.73E-02	1.363657894	-0.434288727
PDAP1	-0.496695012	1.252149478	4	CATCGAGAACCCCAACCGGG;ACTGGATCTGGACGGGCCAA;GAGGCAGTATACAAGCCCTG;AAAAGCGCAAAGGCGTTGAA	-1.24;-0.43;-0.29;-0.01	944;12708;18751;35253	1.37E+00;1.37E+00;1.33E+00;9.47E-01	42189;58691;64734;76498	6.95E-01;6.87E-01;4.16E-01;2.13E-02	-0.371207574	1.105674779	4	CATCGAGAACCCCAACCGGG;ACTGGATCTGGACGGGCCAA;GAGGCAGTATACAAGCCCTG;AAAAGCGCAAAGGCGTTGAA	-0.79;-0.47;-0.39;0.16	3672;10637;13766;48042	1.73E+00;1.07E+00;8.29E-01;7.85E-01	29400;63676;66805;73770	8.92E-01;4.53E-01;4.41E-01;8.44E-02	1.178912128	-0.433951293
PLD2	-0.603961957	1.527758581	4	GTAGTTGCGATAGAAAGACA;TAAACCTCAGGACTCAACCT;GGCACCGAAAGATATACCAG;ATGAGATGGCACCTGTCTCG	-1.23;-0.88;-0.44;0.13	1010;3208;12617;44875	2.02E+00;1.84E+00;1.30E+00;9.48E-01	32567;64825;74234;76432	9.52E-01;8.36E-01;4.85E-01;2.28E-02	-0.263502236	0.856031609	4	ATGAGATGGCACCTGTCTCG;TAAACCTCAGGACTCAACCT;GGCACCGAAAGATATACCAG;GTAGTTGCGATAGAAAGACA	-0.69;-0.29;-0.17;0.09	5238;18182;24778;43497	1.05E+00;1.00E+00;7.13E-01;6.59E-01	33945;52664;59260;72204	5.47E-01;5.08E-01;3.76E-01;1.22E-01	1.191895095	-0.433732096
RLIM	-0.471094492	1.234587057	4	TCCCACCTACCAGAGGTCAG;TCTTCAGACACAGCTGCCAG;CCCGGCACCATGTGACATTG;GTCACCTATGAAAGTGAACG	-0.97;-0.87;-0.12;0.08	2371;3308;28352;41539	2.00E+00;1.08E+00;9.52E-01;9.05E-01	35903;49090;74134;75071	8.24E-01;5.43E-01;4.91E-01;5.40E-02	-0.395606033	1.18585357	4	TCCCACCTACCAGAGGTCAG;CCCGGCACCATGTGACATTG;GTCACCTATGAAAGTGAACG;TCTTCAGACACAGCTGCCAG	-0.74;-0.55;-0.21;-0.08	4256;8337;22437;30927	1.59E+00;1.26E+00;1.16E+00;7.32E-01	46515;55005;69105;73186	8.15E-01;5.95E-01;5.14E-01;9.82E-02	1.210220314	-0.433350262
DHCR7	-0.646585299	1.772539355	4	CAAACCAGAGCAGGTGCGTG;CCAAGACTCCACCTATAACG;TGGGCATCGAGTTTAACCCT;TCTGCCATGACCACTTCGGG	-1.09;-0.77;-0.48;-0.25	1617;4532;11117;21201	2.25E+00;1.99E+00;1.74E+00;1.11E+00	56241;66325;72910;75825	1.22E+00;1.04E+00;7.09E-01;3.66E-02	-0.219420456	0.782650945	4	CAAACCAGAGCAGGTGCGTG;TCTGCCATGACCACTTCGGG;TGGGCATCGAGTTTAACCCT;CCAAGACTCCACCTATAACG	-0.85;-0.31;-0.25;0.53	2978;17322;19975;67797	1.29E+00;8.64E-01;7.43E-01;2.31E-01	9645;57467;60120;74464	6.58E-01;4.76E-01;3.78E-01;6.81E-02	1.27759515	-0.433002878
CHRM1	-0.363260442	0.996425046	4	CGCTTGGCACGGTAGCTCAG;GCGTGCACATGACTGTGACA;TCACTGTGGCTAGCGACAGG;GTGGCCCATGAGCAGGTACG	-0.92;-0.46;-0.09;0.02	2841;11753;30227;37441	1.26E+00;1.00E+00;8.82E-01;8.39E-01	40001;47215;65689;74601	6.32E-01;4.69E-01;4.31E-01;6.49E-02	-0.50198365	1.555074013	4	CGCTTGGCACGGTAGCTCAG;TCACTGTGGCTAGCGACAGG;GTGGCCCATGAGCAGGTACG;GCGTGCACATGACTGTGACA	-0.77;-0.57;-0.48;-0.19	3847;7766;10463;23497	2.07E+00;2.07E+00;1.31E+00;7.68E-01	53945;66979;69676;73595	1.11E+00;1.09E+00;5.34E-01;8.85E-02	1.27574953	-0.432622046
GNG5	-0.476074446	1.27537019	4	TTGAACCACTTTCTTCATAG;CTTCATAGCGGCGACGCTGG;TTGTTATGTATAGGTTTCCC;GGTTCAACAGCTCCGGCTGG	-0.98;-0.61;-0.21;-0.1	2282;7663;23052;29406	1.68E+00;1.32E+00;1.13E+00;9.68E-01	48036;54390;69779;75160	8.67E-01;5.81E-01;5.38E-01;5.19E-02	-0.388108103	1.388584113	4	TTGAACCACTTTCTTCATAG;GGTTCAACAGCTCCGGCTGG;CTTCATAGCGGCGACGCTGG;TTGTTATGTATAGGTTTCCC	-0.5;-0.42;-0.33;-0.3	9707;12409;16367;17439	2.59E+00;1.53E+00;9.64E-01;4.74E-01	60003;61075;65033;67735	1.45E+00;7.78E-01;4.21E-01;2.33E-01	1.331977152	-0.432091274
SCN4B	-0.347520278	1.014771786	4	GACCTGGAGTTCAGCGACAC;CTGCCATGTGAAGAACCCCA;GCATACGTCTATCAACGACT;CACAGTGACACTCATCATCC	-0.74;-0.65;-0.28;0.29	5071;6621;19234;54298	1.44E+00;1.34E+00;6.70E-01;6.17E-01	23144;58209;70821;72371	6.80E-01;5.82E-01;3.85E-01;1.18E-01	-0.516549958	1.403815823	4	CTGCCATGTGAAGAACCCCA;GCATACGTCTATCAACGACT;GACCTGGAGTTCAGCGACAC;CACAGTGACACTCATCATCC	-1.05;-0.69;-0.41;0.08	1527;5257;12814;42401	1.82E+00;1.62E+00;1.13E+00;1.05E+00	35041;64628;72185;75915	9.42E-01;6.58E-01;5.27E-01;3.46E-02	1.209293804	-0.432035118
ARID5A	-0.744942881	1.919160591	4	CCCCGCCGTACCTCTCGTAG;GCGACACACGCCCATCGAGA;CTTCTCTAGACTTAAAGATG;GCTGTCCTGAGGCCTACAAG	-1.47;-0.71;-0.58;-0.21	466;5471;8235;23172	2.37E+00;2.10E+00;1.63E+00;1.59E+00	54270;69207;71971;76976	1.27E+00;1.12E+00;6.44E-01;1.05E-02	-0.11887038	0.591644723	4	GCGACACACGCCCATCGAGA;CCCCGCCGTACCTCTCGTAG;GCTGTCCTGAGGCCTACAAG;CTTCTCTAGACTTAAAGATG	-0.79;-0.1;-0.09;0.51	3575;29841;30060;66898	8.44E-01;7.95E-01;4.73E-01;2.54E-01	10544;47382;47601;73867	4.71E-01;4.55E-01;4.46E-01;8.21E-02	1.255402657	-0.43190663
OR10G8	-0.64680087	1.687166284	4	GACCCTGTAGAGGAAACACT;CCACCAGGAAGACTCCAAAG;CATGTCAATGAACGACAGGT;GGTACACCAGCATGATGACT	-1.14;-0.95;-0.48;-0.01	1323;2552;11298;35171	2.22E+00;1.97E+00;1.37E+00;1.19E+00	42271;66144;74890;76119	1.03E+00;9.24E-01;6.89E-01;2.99E-02	-0.216262977	0.899680234	4	CCACCAGGAAGACTCCAAAG;GACCCTGTAGAGGAAACACT;CATGTCAATGAACGACAGGT;GGTACACCAGCATGATGACT	-0.48;-0.15;-0.15;-0.09	10471;26082;26330;30220	1.63E+00;9.84E-01;5.24E-01;4.56E-01	47222;51112;51359;66971	8.39E-01;5.20E-01;4.06E-01;2.52E-01	1.293423259	-0.431531923
NLRP14	-0.306919181	1.018944946	4	TCTTCGCACAGTGCAAACTC;GTTGGAACACTTGTTCGATG;CTGCTTCAGACAAGTACAAG;ACTTCATCTGTGTCAAATGG	-0.6;-0.32;-0.21;-0.11	7876;17688;23226;29207	1.69E+00;1.12E+00;7.30E-01;5.30E-01	48235;54216;59754;69566	8.74E-01;5.78E-01;3.77E-01;1.86E-01	-0.555680325	1.363140369	4	TCTTCGCACAGTGCAAACTC;GTTGGAACACTTGTTCGATG;CTGCTTCAGACAAGTACAAG;ACTTCATCTGTGTCAAATGG	-1.52;-0.86;-0.2;0.36	335;2847;23053;60418	2.12E+00;1.77E+00;1.13E+00;4.31E-01	17024;54389;74594;77107	8.81E-01;5.81E-01;3.79E-01;7.51E-03	1.191042658	-0.431299753
INACTIVE_5T_3	-0.835434633	1.31761156	1	AGGGTCAGTCTGTCCTTTTT	-0.84	3727	1.32E+00	73715	2.14E-02	-0.027133592	0.348679026	1	AGGGTCAGTCTGTCCTTTTT	-0.03	34697	3.49E-01	42745	2.58E-01	0.833145293	-0.431284113
OR5AK2	-0.395190589	1.146904496	4	GCATGAAAGAGCAAGAATAG;TGTAAAACCTGTTTGTACAG;GATACACCAAAACTCATGCT;ACATGATTACAGTATAGTGA	-0.68;-0.66;-0.26;0.02	6134;6432;20343;37701	1.46E+00;1.27E+00;1.25E+00;6.07E-01	39741;57099;71010;71308	6.48E-01;6.26E-01;5.92E-01;1.43E-01	-0.466959805	1.561682385	4	ACATGATTACAGTATAGTGA;TGTAAAACCTGTTTGTACAG;GCATGAAAGAGCAAGAATAG;GATACACCAAAACTCATGCT	-0.71;-0.42;-0.38;-0.36	4895;12620;13881;14682	2.89E+00;1.72E+00;9.52E-01;6.82E-01	62760;63561;64822;72547	1.66E+00;8.87E-01;4.18E-01;1.13E-01	1.354293441	-0.431075197
STAMBP	-0.31763047	0.825212123	4	CCAGAGCGGAAGTACCGACG;GAGTTTGGGAAGGTAGACCC;AAGGCCAGCTAAGCCACCTG;AATCGATGGATTGCGCCATG	-1.43;-0.19;-0.01;0.37	534;24158;35330;58440	1.57E+00;6.85E-01;5.58E-01;4.89E-01	19002;42111;53284;76908	4.33E-01;3.91E-01;3.75E-01;1.20E-02	-0.544461302	1.491938881	4	GAGTTTGGGAAGGTAGACCC;AATCGATGGATTGCGCCATG;CCAGAGCGGAAGTACCGACG;AAGGCCAGCTAAGCCACCTG	-1.02;-0.92;-0.18;-0.06	1678;2345;24136;32439	2.29E+00;1.51E+00;1.09E+00;1.08E+00	45003;53306;75097;75764	9.57E-01;7.67E-01;5.59E-01;3.80E-02	1.158575502	-0.431045886
CNNM1	-0.347520964	0.969462174	4	CTCACCGACCCTCAACTCGG;GCCGCGAACACACTGAGTAG;AGATAAGCACCTTCTACACG;ACTCGCATCCCAGTGTACGA	-1.03;-0.26;-0.09;-0.01	1966;20327;30372;35210	1.37E+00;1.03E+00;8.34E-01;6.48E-01	42232;47070;57115;75476	6.88E-01;4.67E-01;3.76E-01;4.46E-02	-0.514414365	1.495580384	4	CTCACCGACCCTCAACTCGG;GCCGCGAACACACTGAGTAG;ACTCGCATCCCAGTGTACGA;AGATAAGCACCTTCTACACG	-0.93;-0.57;-0.42;-0.14	2271;7705;12647;26558	1.86E+00;1.84E+00;1.32E+00;9.69E-01	50884;64795;69737;75171	9.75E-01;9.51E-01;5.37E-01;5.17E-02	1.232521279	-0.430967664
DCTN1	-0.715628327	1.920411679	4	AGATCCGAAGGCGAATGCCA;CTGAAGACCCTACCTCACCA;GGCAAAGGAACGCTATATGG;CTGCTCATAGCGGTGTAGCG	-1.36;-1.32;-0.62;0.44	643;726;7339;61723	3.29E+00;2.51E+00;1.49E+00;3.94E-01	15719;70103;76716;76799	1.44E+00;1.36E+00;3.86E-01;1.45E-02	-0.146187419	0.641213057	4	CTGAAGACCCTACCTCACCA;GGCAAAGGAACGCTATATGG;CTGCTCATAGCGGTGTAGCG;AGATCCGAAGGCGAATGCCA	-1.03;-0.03;0.23;0.25	1598;34762;52648;54074	1.11E+00;6.24E-01;4.35E-01;3.95E-01	23368;24794;42680;75843	5.46E-01;5.22E-01;3.86E-01;3.62E-02	1.280812368	-0.430907873
MRPL11	-0.500847893	1.42752289	4	TTCAGGAAGTAGGAAACAGT;ACCTTCACTAAAATCTTGGT;GATTGCCCGCATCAAAGCTC;ACACATGCTTCAAGGTCACC	-0.83;-0.72;-0.23;-0.22	3760;5461;21821;22429	2.15E+00;1.59E+00;1.19E+00;7.77E-01	55013;55621;71981;73682	1.16E+00;6.45E-01;6.10E-01;8.64E-02	-0.360480751	1.022610829	4	TTCAGGAAGTAGGAAACAGT;GATTGCCCGCATCAAAGCTC;ACACATGCTTCAAGGTCACC;ACCTTCACTAAAATCTTGGT	-0.84;-0.58;-0.14;0.12	3054;7492;26521;45580	1.34E+00;9.76E-01;9.21E-01;8.54E-01	31862;50921;69950;74388	5.45E-01;5.17E-01;4.74E-01;6.99E-02	1.22506686	-0.430664322
WAC	-0.637731798	2.052231786	4	ATACTCACAGAGTTAGAGAG;TCCACTGGCAAACCCACTAG;ACTAGAAGGAACAGTGCTTG;AGAATTATTAAGCTGCAGCG	-0.79;-0.6;-0.6;-0.55	4252;7731;7746;9106	3.72E+00;2.44E+00;1.31E+00;7.32E-01	68336;69696;69711;73189	2.24E+00;1.31E+00;5.36E-01;9.81E-02	-0.223404479	0.779121394	4	ATACTCACAGAGTTAGAGAG;AGAATTATTAAGCTGCAGCG;ACTAGAAGGAACAGTGCTTG;TCCACTGGCAAACCCACTAG	-0.96;-0.51;-0.06;0.64	2063;9320;32024;70775	1.17E+00;1.01E+00;7.80E-01;1.56E-01	6667;45418;68122;75379	5.80E-01;4.85E-01;4.52E-01;4.69E-02	1.41567659	-0.430568138
MARCO	-0.854308511	2.608396537	4	GACAACTTCACTCAGAACCC;CAGCCGCCAGAGTGTCATTG;ACCTGGCTCAGGGTGCATCG;GGTGAACTTCTCCCTAGCTG	-1.19;-0.82;-0.75;-0.65	1129;3901;4786;6650	4.26E+00;3.05E+00;1.86E+00;1.25E+00	70792;72656;73541;76313	2.64E+00;1.70E+00;7.63E-01;2.55E-02	-0.005257394	0.538763351	4	GACAACTTCACTCAGAACCC;GGTGAACTTCTCCCTAGCTG;ACCTGGCTCAGGGTGCATCG;CAGCCGCCAGAGTGTCATTG	-0.22;-0.02;0.02;0.2	21826;35130;38251;50883	7.30E-01;6.13E-01;4.33E-01;3.79E-01	26559;39191;42312;55616	5.75E-01;5.29E-01;4.26E-01;4.10E-01	1.573579944	-0.429782953
SUV39H1	-0.373990508	1.039393661	4	GCCGGGGGGTCTTTGACCGG;ATGTACACGAAGGCCCGCGG;ACAGGAACAGGAATATTACC;GTTCCTCTTAGAGATACCGA	-0.88;-0.42;-0.32;0.12	3277;13144;17627;44374	1.44E+00;9.67E-01;9.24E-01;8.28E-01	33068;59814;64298;74165	7.32E-01;4.93E-01;4.11E-01;7.51E-02	-0.485424096	1.390509632	4	GCCGGGGGGTCTTTGACCGG;ACAGGAACAGGAATATTACC;ATGTACACGAAGGCCCGCGG;GTTCCTCTTAGAGATACCGA	-0.94;-0.56;-0.28;-0.16	2168;8023;18523;25828	1.91E+00;1.38E+00;1.29E+00;9.88E-01	51614;58919;69419;75274	1.00E+00;7.02E-01;5.25E-01;4.93E-02	1.214951646	-0.429707302
POTENTIALLY_ACTIVE_79	-0.794358798	1.26150268	1	GCGGAAAGAAAGAAACCGCG	-0.79	4241	1.26E+00	73201	2.45E-02	-0.064683846	0.383766691	1	GCGGAAAGAAAGAAACCGCG	-0.06	32004	3.84E-01	45438	2.32E-01	0.822634685	-0.429521322
CNGA1	-0.284103495	0.899093682	4	GTTGTAATATGTGTTTCCCG;CTAAAGGAACCCCTTGCATG;TCGATATGTTTGTACGAACA;GTGAAACACCCCCTCCCGTG	-0.77;-0.73;-0.13;0.49	4610;5247;27521;63834	1.62E+00;9.37E-01;7.03E-01;3.36E-01	13608;49921;72195;72832	6.58E-01;5.02E-01;4.05E-01;1.07E-01	-0.574820433	1.716494248	4	CTAAAGGAACCCCTTGCATG;GTTGTAATATGTGTTTCCCG;TCGATATGTTTGTACGAACA;GTGAAACACCCCCTCCCGTG	-0.91;-0.72;-0.39;-0.27	2414;4650;13495;18964	2.44E+00;1.76E+00;1.72E+00;9.45E-01	58478;63947;72792;75028	1.35E+00;9.06E-01;7.00E-01;5.50E-02	1.307793965	-0.429461964
TBC1D3P2	-0.211505766	0.893839502	9	AGAAACTAACAAGAAAGCAG;GGAGGAACAAGGCGGCGATG;TACGCTCGATCTATGAGCTG;GGATTTCACAGCCCAAATGG;TGGCTACCACATGCTCCTGT;GTCAGTCCTCCTGAACATTG;TTCAGGAGGACTGACCACAT;AAGAAACTAACAAGAAAGCA;GAAACTAACAAGAAAGCAGG	-1.32;-0.9;-0.37;-0.24;-0.06;0.0;0.3;0.31;0.39	715;3046;15155;21267;31974;36410;54857;55460;59728	1.38E+00;1.11E+00;1.02E+00;8.70E-01;8.42E-01;7.68E-01;7.53E-01;7.46E-01;5.62E-01	17714;21982;22585;41032;45468;56175;62287;74396;76727	6.42E-01;5.96E-01;5.93E-01;5.90E-01;5.89E-01;5.80E-01;5.52E-01;5.23E-01;3.62E-02	-0.647373777	3.030453727	9	AAGAAACTAACAAGAAAGCA;TTCAGGAGGACTGACCACAT;GAAACTAACAAGAAAGCAGG;GTCAGTCCTCCTGAACATTG;GGAGGAACAAGGCGGCGATG;GGATTTCACAGCCCAAATGG;AGAAACTAACAAGAAAGCAG;TACGCTCGATCTATGAGCTG;TGGCTACCACATGCTCCTGT	-1.16;-1.16;-0.85;-0.83;-0.68;-0.66;-0.33;-0.11;-0.04	1032;1047;2973;3179;5430;5698;16425;28646;33469	4.98E+00;3.80E+00;3.54E+00;3.37E+00;3.28E+00;2.70E+00;2.43E+00;2.22E+00;9.68E-01	43973;48796;61017;71744;72012;74263;74469;76395;76410	3.70E+00;2.67E+00;2.43E+00;2.35E+00;2.21E+00;1.87E+00;1.39E+00;9.62E-01;5.24E-02	1.962146614	-0.429439771
CUL4A	-0.724750458	1.863528103	4	TCTCGCGCTCGATCAGCAGT;AGTTCTGCAGCACATAGGTG;TATGCTCACAGCAAAGCATG;GCTGCCCGACAACTACACGC	-1.31;-1.05;-0.57;0.04	734;1795;8609;38881	2.51E+00;2.31E+00;1.43E+00;1.20E+00	38561;68833;75647;76708	1.23E+00;1.06E+00;5.98E-01;1.65E-02	-0.13375694	0.675031265	4	GCTGCCCGACAACTACACGC;TCTCGCGCTCGATCAGCAGT;TATGCTCACAGCAAAGCATG;AGTTCTGCAGCACATAGGTG	-0.76;-0.57;0.3;0.5	4014;7803;56972;66516	1.31E+00;7.53E-01;3.76E-01;2.64E-01	10926;20470;69639;73428	6.44E-01;5.33E-01;4.47E-01;9.24E-02	1.269279684	-0.429253699
PFAS	-0.642344821	1.473955457	4	GGGTTGGCACTGAGACCGTG;TGGACCCAAAAGTCGCCGCC;AAGCCCATCATGTTTAGTGG;AATGGCCCTATCAATATACT	-1.71;-0.51;-0.31;-0.04	237;10296;17721;33630	1.92E+00;1.45E+00;1.43E+00;1.10E+00	43812;59721;67146;77205	7.32E-01;7.29E-01;4.60E-01;5.30E-03	-0.216026625	0.794941778	4	AATGGCCCTATCAATATACT;TGGACCCAAAAGTCGCCGCC;GGGTTGGCACTGAGACCGTG;AAGCCCATCATGTTTAGTGG	-0.61;-0.35;-0.28;0.38	6702;15301;18538;61512	1.38E+00;8.22E-01;5.79E-01;4.00E-01	15930;58904;62141;70740	7.01E-01;3.89E-01;3.85E-01;1.57E-01	1.134448617	-0.429185723
CCDC88B	-0.387771049	0.994903165	4	CACCTGCATCCGTTCCTCGG;TCAAGGCCTCTGAGCATCCG;AATAAGAAGGCTCCGCCAGG;AGCACTGAGTCTAATGCCGG	-1.13;-0.46;-0.05;0.08	1405;11951;32944;41738	1.16E+00;1.07E+00;9.91E-01;7.52E-01	35704;44498;65491;76037	5.40E-01;4.46E-01;4.28E-01;3.18E-02	-0.470037498	1.346097975	4	CACCTGCATCCGTTCCTCGG;AGCACTGAGTCTAATGCCGG;TCAAGGCCTCTGAGCATCCG;AATAAGAAGGCTCCGCCAGG	-1.1;-1.01;-0.29;0.52	1282;1716;18387;67289	2.55E+00;1.39E+00;1.20E+00;2.44E-01	10153;59055;75726;76160	1.08E+00;7.06E-01;4.63E-01;2.90E-02	1.17050057	-0.428904274
TENT5A	-0.705877793	1.93295448	4	ATTTCACCCCACAATAATCG;ATATCCCTGTCAAACAACAG;GGTGTTACCTTGAGCGTGAG;GGACTATTGCGAAAGCCCTA	-1.3;-0.61;-0.59;-0.32	765;7533;8005;17553	2.58E+00;2.40E+00;1.42E+00;1.33E+00	59889;69437;69909;76677	1.44E+00;1.29E+00;5.43E-01;1.72E-02	-0.150889242	0.785656756	4	ATATCCCTGTCAAACAACAG;GGACTATTGCGAAAGCCCTA;ATTTCACCCCACAATAATCG;GGTGTTACCTTGAGCGTGAG	-1.15;-0.59;0.15;1.0	1073;7123;47210;75740	1.38E+00;1.27E+00;4.51E-01;3.86E-02	1702;30232;70319;76369	1.08E+00;5.60E-01;4.69E-01;2.42E-02	1.359305618	-0.428383518
NHLRC2	-0.50639573	1.363556613	4	AAACAATGCCTATCCTCACA;TGCATCATTAACCATAGGGT;TCAGTACCCGAGTTTCCGGA;GGAGCAGTGAAGCACCTCGT	-0.98;-0.72;-0.49;0.16	2327;5446;10723;47078	2.04E+00;1.59E+00;9.60E-01;8.65E-01	30364;66719;71996;75115	1.07E+00;6.46E-01;4.53E-01;5.30E-02	-0.350089912	1.071393767	4	TCAGTACCCGAGTTTCCGGA;AAACAATGCCTATCCTCACA;TGCATCATTAACCATAGGGT;GGAGCAGTGAAGCACCTCGT	-0.71;-0.42;-0.27;-0.0	4746;12434;19395;36579	1.33E+00;1.30E+00;9.63E-01;6.93E-01	40863;58047;65008;72696	6.75E-01;6.53E-01;4.20E-01;1.10E-01	1.21747519	-0.428242821
PPP1R12C	-0.467996946	1.306829571	4	CATGGACTCACTGACCCATG;TACCTAGATATCGCCAGGTG;AATTGCTCCTTCATGACACG;AATGAATTGATGCAGGTCTG	-0.82;-0.7;-0.44;0.08	3933;5683;12582;41885	1.84E+00;1.56E+00;1.07E+00;7.60E-01	35557;64860;71759;73509	9.54E-01;6.32E-01;5.37E-01;9.05E-02	-0.386097139	1.131327103	4	AATTGCTCCTTCATGACACG;CATGGACTCACTGACCCATG;AATGAATTGATGCAGGTCTG;TACCTAGATATCGCCAGGTG	-1.11;-0.47;-0.45;0.49	1222;10698;11424;66155	1.96E+00;1.22E+00;1.07E+00;2.74E-01	11287;66018;66744;76220	1.02E+00;4.51E-01;4.40E-01;2.76E-02	1.219078337	-0.427047043
CLASP2	-0.577580989	1.480114756	4	CTGCCCGAATACGTACCGAG;TAAGGATCTTAGATCCCAGG;TCTCTTACCTAGTGACGCAT;CATCAAAATCAGTTCCCGTG	-1.3;-1.26;-0.15;0.39	764;920;26772;59609	3.08E+00;1.42E+00;9.66E-01;4.55E-01	17833;50670;76522;76678	1.34E+00;5.13E-01;3.77E-01;1.72E-02	-0.27635216	0.808145123	4	CTGCCCGAATACGTACCGAG;CATCAAAATCAGTTCCCGTG;TCTCTTACCTAGTGACGCAT;TAAGGATCTTAGATCCCAGG	-0.91;-0.44;0.0;0.24	2451;11709;36641;53678	1.01E+00;9.39E-01;6.51E-01;6.37E-01	23764;40705;65733;74991	4.32E-01;4.28E-01;3.89E-01;5.58E-02	1.144129939	-0.426966574
BECN1	-0.463562287	1.262599924	4	GAAGGTTGCATTAAAGACGT;GGAAGAGACTAACTCAGGAG;CTGTGCATTCCTCACAGAGT;AGTGGCAGAAAATCTCGAGA	-1.02;-0.58;-0.51;0.26	1985;8277;10145;53024	2.11E+00;1.26E+00;1.02E+00;6.58E-01	24418;67297;69165;75457	1.11E+00;5.16E-01;3.93E-01;4.51E-02	-0.388756834	0.930770513	4	GAAGGTTGCATTAAAGACGT;GGAAGAGACTAACTCAGGAG;AGTGGCAGAAAATCTCGAGA;CTGTGCATTCCTCACAGAGT	-1.8;-0.19;-0.12;0.56	180;23731;28243;68533	2.03E+00;9.09E-01;5.67E-01;2.12E-01	8909;49199;53711;77262	4.96E-01;4.92E-01;3.88E-01;4.02E-03	1.096685219	-0.426159561
SUPT16H	-0.610892792	1.707698936	4	AGACTTGAAGCGAATACCCA;GAATGTCAGTACCTTGATTG;ATATACCATCGCTGTAAAGG;TGACGTGTATAACGCTGTCA	-1.38;-1.09;-0.62;0.64	617;1610;7356;68595	2.60E+00;2.51E+00;1.51E+00;2.11E-01	8847;70086;75832;76825	1.35E+00;1.11E+00;4.98E-01;1.39E-02	-0.241421252	0.783070108	4	AGACTTGAAGCGAATACCCA;ATATACCATCGCTGTAAAGG;TGACGTGTATAACGCTGTCA;GAATGTCAGTACCTTGATTG	-0.86;-0.52;0.17;0.24	2910;9148;48858;53511	1.19E+00;8.73E-01;6.42E-01;4.31E-01	23931;28584;68294;74532	4.89E-01;4.88E-01;3.90E-01;6.65E-02	1.245384522	-0.426157022
TOMM5	-0.347671934	1.065284797	4	GATGAGAAAGTTCCGTATGG;CCGGGTCCAGCTTCGGCGCG;GATGAAACGGAAGATGCGCG;AGCCGCGATGTTCCGGATTG	-0.61;-0.53;-0.37;0.12	7488;9612;15303;44547	1.61E+00;1.15E+00;9.61E-01;5.45E-01	32895;62139;67830;69954	8.22E-01;4.90E-01;4.77E-01;1.77E-01	-0.503232986	1.704230758	4	AGCCGCGATGTTCCGGATTG;CCGGGTCCAGCTTCGGCGCG;GATGAGAAAGTTCCGTATGG;GATGAAACGGAAGATGCGCG	-0.7;-0.46;-0.43;-0.43	5053;10901;12151;12248	3.20E+00;1.89E+00;1.06E+00;6.71E-01	65194;65290;66541;72389	1.88E+00;9.79E-01;4.47E-01;1.17E-01	1.384757778	-0.42545246
MAP9	-0.854420561	2.129507886	4	GGAAACGCATCTGGAAAAGG;GTTGAAAAAGAAAAGTCACA;CAGCTCGCTCAGCCAGACAA;AAGAGGAAATGGCACCTGAT	-1.61;-1.17;-0.61;-0.02	305;1203;7692;34497	2.85E+00;2.45E+00;1.81E+00;1.40E+00	42945;69750;76239;77137	1.32E+00;1.23E+00;7.08E-01;6.83E-03	0.003856207	0.510446904	4	GTTGAAAAAGAAAAGTCACA;GGAAACGCATCTGGAAAAGG;AAGAGGAAATGGCACCTGAT;CAGCTCGCTCAGCCAGACAA	-0.26;-0.0;0.06;0.22	19542;36568;40813;52336	6.81E-01;5.58E-01;4.29E-01;3.75E-01	25106;36629;40874;57900	5.56E-01;5.05E-01;4.28E-01;3.98E-01	1.319977395	-0.425282177
SYT17	-0.722501202	1.760186505	4	ACCAGGTCAACTTCACACAA;GAAGAACTCAAAGCAGACCG;AGTCTACATACAGCCTGACG;GAGTCGAGGGAGTACAGGTG	-1.69;-0.94;-0.6;0.34	244;2656;7851;57121	2.43E+00;2.18E+00;1.90E+00;5.29E-01	20321;69591;74786;77198	1.30E+00;9.08E-01;3.76E-01;5.46E-03	-0.127810328	0.593470027	4	ACCAGGTCAACTTCACACAA;AGTCTACATACAGCCTGACG;GAAGAACTCAAAGCAGACCG;GAGTCGAGGGAGTACAGGTG	-0.8;-0.21;0.23;0.27	3494;22692;52785;55250	8.04E-01;5.89E-01;5.87E-01;3.94E-01	22192;24657;54750;73948	5.49E-01;3.83E-01;3.81E-01;8.02E-02	1.176828266	-0.425155765
VGLL4	-0.49822404	1.285470165	4	ATCGGCATTCTGTGCTACGA;CGAGGCACAGGTGATCACGG;CAGAATACAGACCCTGCCGG;GGGCCACAGCGCGCTCGATG	-1.07;-0.99;-0.16;0.22	1708;2229;26219;50557	2.33E+00;1.08E+00;9.89E-01;7.41E-01	26885;51223;75213;75734	9.77E-01;5.22E-01;4.13E-01;3.87E-02	-0.351948576	1.053157957	4	ATCGGCATTCTGTGCTACGA;CGAGGCACAGGTGATCACGG;CAGAATACAGACCCTGCCGG;GGGCCACAGCGCGCTCGATG	-0.7;-0.59;-0.19;0.07	5020;7219;23370;42159	1.37E+00;1.11E+00;1.06E+00;6.74E-01	35283;54072;70223;72422	5.75E-01;5.56E-01;5.32E-01;1.16E-01	1.169314061	-0.425086308
SRA1	-0.501980561	1.277970042	4	CAGGAGAAGTCTCTGATGCG;AGACTGCCGTGGCCACACAA;TGCAGCCCGTATGAGAACTG;CAGGACCACTCCCCACAGGT	-1.3;-0.37;-0.23;-0.1	759;15139;21765;29631	1.67E+00;1.42E+00;1.19E+00;8.29E-01	47811;55677;62303;76683	8.59E-01;6.11E-01;3.90E-01;1.71E-02	-0.347347943	1.128046768	4	CAGGACCACTCCCCACAGGT;TGCAGCCCGTATGAGAACTG;AGACTGCCGTGGCCACACAA;CAGGAGAAGTCTCTGATGCG	-0.58;-0.45;-0.3;-0.05	7426;11306;17474;32928	1.49E+00;1.45E+00;1.03E+00;5.47E-01	44514;59968;66136;70016	7.53E-01;7.37E-01;4.39E-01;1.75E-01	1.203008405	-0.424664252
ACBD7	-0.464164134	1.398553684	4	ACAGGGCTGCAGAAGATGTG;GCAAAGCCAAATGGGAAGCA;CTGAAAGCAAGACCAGATGA;GAGAACTGAAAGAACTCTAT	-0.66;-0.63;-0.55;-0.02	6541;7223;9086;34662	2.24E+00;1.40E+00;1.37E+00;5.86E-01	42780;68356;70219;70901	1.19E+00;7.03E-01;5.56E-01;1.53E-01	-0.385038324	1.392443258	4	CTGAAAGCAAGACCAGATGA;ACAGGGCTGCAGAAGATGTG;GAGAACTGAAAGAACTCTAT;GCAAAGCCAAATGGGAAGCA	-0.46;-0.42;-0.38;-0.27	10881;12400;13962;18996	2.44E+00;1.72E+00;9.65E-01;4.48E-01	58446;63480;65042;66561	1.35E+00;8.83E-01;4.21E-01;2.63E-01	1.395498471	-0.424601229
FOXN4	-0.440210166	1.119738476	4	GCTGACTCACGCCACCACAG;CCCATCTACTCGTACAGGTG;CACCGGAGTATGGCCAACCC;GCAGATGGCAAGTGGCCGCG	-1.34;-0.87;0.08;0.37	681;3342;41577;58715	1.99E+00;1.47E+00;5.43E-01;4.81E-01	18727;35865;74100;76761	8.20E-01;4.31E-01;3.75E-01;1.53E-02	-0.408897673	1.132568487	4	GCTGACTCACGCCACCACAG;CACCGGAGTATGGCCAACCC;GCAGATGGCAAGTGGCCGCG;CCCATCTACTCGTACAGGTG	-1.0;-0.42;-0.35;0.14	1773;12625;15097;46460	1.62E+00;1.07E+00;9.52E-01;8.88E-01	30982;62346;64817;75669	8.30E-01;4.61E-01;4.18E-01;4.02E-02	1.126153481	-0.42455392
RNF169	-0.477409301	1.31015745	4	GATGACACAGACACATCGCT;AATCCACAAGCTGTTACCAG;TCCACGGATCCTCAAAAAGT;CCTCCCAAGAGACTCCCTGA	-0.85;-0.75;-0.4;0.08	3595;4931;14082;41822	1.71E+00;1.67E+00;1.07E+00;7.93E-01	35620;63360;72511;73847	8.77E-01;6.80E-01;5.38E-01;8.26E-02	-0.371690029	1.12959659	4	AATCCACAAGCTGTTACCAG;TCCACGGATCCTCAAAAAGT;CCTCCCAAGAGACTCCCTGA;GATGACACAGACACATCGCT	-0.65;-0.64;-0.23;0.03	5917;6059;21548;39083	1.51E+00;1.21E+00;1.19E+00;6.18E-01	38359;55894;71383;71525	6.16E-01;6.11E-01;5.94E-01;1.38E-01	1.21987702	-0.424549665
CWF19L1	-0.430905965	1.205863319	4	ATTTGCCAGAGCTATAAACC;GTATCTTGGTTTCAAGCCCG;AAAACCCTTACAGAAAATCT;AAACATTTGGTGGTCAACAT	-0.92;-0.4;-0.31;-0.09	2833;13926;18024;30068	1.64E+00;1.41E+00;8.84E-01;8.83E-01	47374;59418;63516;74609	8.44E-01;7.18E-01;4.01E-01;6.47E-02	-0.418035068	1.262773034	4	AAACATTTGGTGGTCAACAT;GTATCTTGGTTTCAAGCCCG;ATTTGCCAGAGCTATAAACC;AAAACCCTTACAGAAAATCT	-0.77;-0.55;-0.21;-0.15	3902;8293;22632;26294	1.88E+00;1.26E+00;1.15E+00;7.63E-01	51148;54810;69149;73540	9.85E-01;5.91E-01;5.16E-01;8.98E-02	1.234318177	-0.424470517
PAH	-0.322089888	1.103026309	4	GCCACCCAAGAAATCCCGAG;CACGGTTCGGGGGTATACAT;AGAAGGTCTAGATTCAATGT;CGGGCCATGGACTCACAGGG	-1.01;-0.57;-0.49;0.79	2078;8561;10709;71834	2.04E+00;1.24E+00;1.00E+00;1.31E-01	5608;66733;68881;75364	1.07E+00;6.36E-01;5.07E-01;4.72E-02	-0.526770354	1.396094744	4	AGAAGGTCTAGATTCAATGT;CGGGCCATGGACTCACAGGG;GCCACCCAAGAAATCCCGAG;CACGGTTCGGGGGTATACAT	-1.26;-0.4;-0.38;-0.06	741;13020;13990;32464	1.71E+00;1.51E+00;1.43E+00;9.30E-01	44978;63452;64422;76701	8.81E-01;7.67E-01;4.12E-01;1.67E-02	1.249560526	-0.424430121
RNF11	-0.414874088	1.047275569	4	ACCCAACACCTAGCCAGACT;AGCAACTCAGCTGACTGAAG;TCACGAGTCTCAGTCCGACC;TCCCCTACCTGATATGGCGG	-1.21;-0.69;0.04;0.19	1052;5963;39301;48900	1.52E+00;1.28E+00;7.99E-01;5.89E-01	28542;38141;71479;76391	6.16E-01;4.30E-01;4.26E-01;2.37E-02	-0.433542685	1.510321489	4	TCACGAGTCTCAGTCCGACC;AGCAACTCAGCTGACTGAAG;TCCCCTACCTGATATGGCGG;ACCCAACACCTAGCCAGACT	-0.54;-0.46;-0.42;-0.31	8448;11121;12308;17150	2.62E+00;1.87E+00;1.04E+00;5.11E-01	60292;65134;66321;68994	1.47E+00;9.70E-01;4.43E-01;2.01E-01	1.278798529	-0.424208387
WWC2	-0.465685686	1.162869196	4	TAATCGCACGTATTCATCCA;CAGACAGCTGACATCAGTTG;ACTGCTGTAATAGAGTTCGG;GGAGAAAACCACTTGTGTGT	-1.24;-0.41;-0.26;0.05	958;13574;20341;39812	1.32E+00;1.27E+00;1.16E+00;9.02E-01	37630;57101;63868;76484	6.48E-01;5.78E-01;4.05E-01;2.16E-02	-0.382606446	0.996431197	4	GGAGAAAACCACTTGTGTGT;TAATCGCACGTATTCATCCA;ACTGCTGTAATAGAGTTCGG;CAGACAGCTGACATCAGTTG	-1.13;-0.55;-0.09;0.24	1163;8381;30020;53381	1.25E+00;1.24E+00;8.46E-01;6.46E-01	24061;47422;69061;76279	5.13E-01;4.71E-01;3.90E-01;2.63E-02	1.079650197	-0.424146066
TMEM262	-0.49628432	1.629287366	4	CTCAGCATAGAGTGACCCCA;GGAAGAAGAACGTGGCGATG;TACACGGTCGTCCTGATGGT;CCGTGTAGTGAAAGCTCATG	-0.62;-0.51;-0.46;-0.4	7370;10324;12000;14008	2.97E+00;1.90E+00;1.10E+00;5.50E-01	63434;65442;67118;70072	1.71E+00;9.88E-01;4.59E-01;1.74E-01	-0.351520756	1.077280503	4	GGAAGAAGAACGTGGCGATG;CTCAGCATAGAGTGACCCCA;TACACGGTCGTCCTGATGGT;CCGTGTAGTGAAAGCTCATG	-0.67;-0.57;-0.17;-0.0	5607;7796;24880;36240	1.32E+00;1.31E+00;1.05E+00;6.36E-01	41202;52562;69646;71835	6.61E-01;5.45E-01;5.33E-01;1.31E-01	1.353283934	-0.423902538
VCAM1	-0.406448645	1.108405622	4	CCAATCTGAGCAGCAATCCG;ATGGGAAGGTGACGAATGAG;CTGATGTATACCCATTTGAC;TAAGTAATTCAATCTCCAGC	-0.93;-0.59;-0.36;0.25	2746;8046;15763;52248	1.57E+00;1.28E+00;8.95E-01;6.84E-01	25194;61679;69396;74696	8.02E-01;5.24E-01;3.98E-01;6.27E-02	-0.440877372	1.36000614	4	CCAATCTGAGCAGCAATCCG;TAAGTAATTCAATCTCCAGC;CTGATGTATACCCATTTGAC;ATGGGAAGGTGACGAATGAG	-0.68;-0.67;-0.52;0.11	5313;5532;8983;44842	2.26E+00;1.58E+00;9.49E-01;6.54E-01	32600;68459;71909;72129	1.20E+00;6.41E-01;4.86E-01;1.23E-01	1.234205881	-0.423663009
TRMT2A	-0.351874368	0.961493424	4	GGGCCCCCGTTGAGACCTGG;GATGTGCACGGTGTCAAACG;AAGTCTAGTCTGACCTGCTG;GGCGTGTGGAGAGATCCGGA	-0.99;-0.45;-0.28;0.31	2213;12223;19608;55547	1.31E+00;9.80E-01;9.75E-01;5.77E-01	21895;57834;65219;75229	6.69E-01;4.24E-01;3.80E-01;5.03E-02	-0.495431389	1.527215824	4	AAGTCTAGTCTGACCTGCTG;GGGCCCCCGTTGAGACCTGG;GGCGTGTGGAGAGATCCGGA;GATGTGCACGGTGTCAAACG	-0.73;-0.71;-0.62;0.07	4498;4774;6623;42095	2.64E+00;1.70E+00;1.06E+00;7.12E-01	35347;70819;72668;72944	1.44E+00;6.91E-01;5.33E-01;1.04E-01	1.244354624	-0.423652878
SESN3	-0.787372278	2.279952414	4	GGATTCTCTAAGTGAGCTAG;AAGCATGATAATGTGCCAGG;TGAACGTACTAACTTTCTTG;TTACTTAATAAACATGCATG	-1.32;-1.26;-1.03;0.45	729;901;1949;62397	4.21E+00;3.10E+00;1.44E+00;3.75E-01	15045;75493;76541;76713	2.44E+00;1.35E+00;3.91E-01;1.64E-02	-0.059802364	0.596965284	4	GGATTCTCTAAGTGAGCTAG;AAGCATGATAATGTGCCAGG;TGAACGTACTAACTTTCTTG;TTACTTAATAAACATGCATG	-0.25;-0.16;0.04;0.13	20214;25266;39609;46337	8.92E-01;5.83E-01;5.38E-01;3.75E-01	31105;37833;52177;57228	5.25E-01;4.63E-01;4.26E-01;3.99E-01	1.438458849	-0.423587321
MATR3	-0.446834213	1.132273724	4	TTCCATGGACTCTTACCGAA;GGCTTGCCAAATACTAACGC;AAATTTATGATAGTTATGCG;AGTTCTTCATTGAATCAACA	-1.09;-0.64;-0.19;0.14	1587;6879;24114;45336	1.41E+00;1.11E+00;1.08E+00;9.30E-01	32106;53328;70563;75855	5.71E-01;5.59E-01;4.78E-01;3.59E-02	-0.400111819	1.210350433	4	AAATTTATGATAGTTATGCG;AGTTCTTCATTGAATCAACA;GGCTTGCCAAATACTAACGC;TTCCATGGACTCTTACCGAA	-0.82;-0.4;-0.24;-0.14	3320;13111;20857;26706	1.85E+00;1.24E+00;9.26E-01;8.23E-01	50736;56585;64331;74122	9.69E-01;6.34E-01;4.11E-01;7.61E-02	1.171312079	-0.423473016
SRR	-0.448286579	0.992249768	4	TGGGGCACCACAATATAAGC;CATCATGGTACATCCCAACC;GTATACAATTGACGCTCCGT;ATCAGGAACCAAGCTTCTGA	-1.92;-0.1;-0.09;0.32	158;29748;30083;56078	2.09E+00;8.43E-01;5.61E-01;4.74E-01	21364;47359;47694;77284	4.70E-01;4.45E-01;3.78E-01;3.53E-03	-0.398185412	1.02244902	4	TGGGGCACCACAATATAAGC;ATCAGGAACCAAGCTTCTGA;CATCATGGTACATCCCAACC;GTATACAATTGACGCTCCGT	-1.25;-0.45;0.04;0.07	760;11445;39388;42021	1.42E+00;1.06E+00;1.02E+00;5.87E-01	35421;38054;65997;76682	5.34E-01;4.37E-01;4.26E-01;1.71E-02	1.007349394	-0.423235996
MAP6	-0.335638605	0.942291292	4	CAGTGCTCAGTTCAAAGGAG;CCTCAACCGGCAAATCCGCG;CGTGGGCTTATGGCTCGCTG;GCCGCATCACCGAGTCCGCG	-0.85;-0.69;-0.02;0.22	3545;5932;34527;50538	1.52E+00;7.98E-01;7.41E-01;7.07E-01	26904;42915;71510;73896	6.18E-01;4.36E-01;4.13E-01;8.14E-02	-0.510799189	1.43416827	4	CAGTGCTCAGTTCAAAGGAG;CGTGGGCTTATGGCTCGCTG;CCTCAACCGGCAAATCCGCG;GCCGCATCACCGAGTCCGCG	-0.98;-0.6;-0.4;-0.05	1881;6974;13013;32740	1.80E+00;1.50E+00;1.39E+00;1.04E+00	44702;64429;70468;75561	9.31E-01;7.58E-01;5.66E-01;4.27E-02	1.188229781	-0.423218897
SCYL1	-0.548237658	1.281085435	4	AGAACATCTTGACCACCACA;CCCACCAGCTCACAGTAATG;CTTGAGGTATATTCCCAACG;CCCCATCGTAGACCAGACAC	-1.46;-0.63;-0.23;0.13	489;7096;21728;45069	1.61E+00;1.38E+00;1.20E+00;9.40E-01	32373;55714;70346;76953	6.12E-01;5.61E-01;4.82E-01;1.10E-02	-0.297915392	0.826760646	4	CTTGAGGTATATTCCCAACG;CCCACCAGCTCACAGTAATG;CCCCATCGTAGACCAGACAC;AGAACATCTTGACCACCACA	-1.52;-0.09;0.18;0.24	339;30320;49293;53245	1.76E+00;6.51E-01;4.68E-01;4.26E-01	24197;28149;47123;77103	4.93E-01;4.52E-01;3.91E-01;7.60E-03	1.05392304	-0.423076525
RAB6C-AS1	-0.695159504	1.55776882	3	TGTACCTGGGAATGAGGCTA;ACTTGGAGGATGGAACAATC;GCAGAATCACGGATGTACCT	-1.27;-0.56;-0.26	875;8711;20668	1.72E+00;1.48E+00;1.47E+00	56774;68731;76567	8.05E-01;5.75E-01;1.48E-02	-0.150935289	0.605157876	3	TGTACCTGGGAATGAGGCTA;GCAGAATCACGGATGTACCT;ACTTGGAGGATGGAACAATC	-0.45;-0.31;0.31	11225;17345;57620	9.33E-01;4.98E-01;3.85E-01	19822;60097;66217	3.93E-01;3.72E-01;2.04E-01	1.081463348	-0.423047397
FBXO2	-0.341063157	1.043621292	4	ACCCCCTTCTCCTTACTCAA;CCTTCTGCGTAACCCGTGTG;GGAAGTAGAACTGCTGCCAG;GCACTTGAGCAGCCACAGCG	-0.68;-0.59;-0.4;0.3	6128;8045;14229;55144	1.69E+00;1.28E+00;6.07E-01;5.90E-01	22298;63213;69397;71314	8.70E-01;5.24E-01;3.81E-01;1.43E-01	-0.504528275	1.445349706	4	GGAAGTAGAACTGCTGCCAG;CCTTCTGCGTAACCCGTGTG;ACCCCCTTCTCCTTACTCAA;GCACTTGAGCAGCCACAGCG	-0.99;-0.51;-0.36;-0.16	1826;9463;14660;25847	1.91E+00;1.66E+00;1.16E+00;1.06E+00	51595;62782;67979;75616	1.00E+00;8.50E-01;4.81E-01;4.14E-02	1.244485499	-0.422795716
TP53I13	-0.468110449	1.304651628	4	TCTACCGGGAGTTGGCTCGG;CTTCTAGTGGTGCCAAGAGG;TACATACCCGATCCTGCGTG;CCTACACACGAGTGAGCCCA	-0.85;-0.59;-0.42;-0.02	3573;8197;13461;34734	1.76E+00;1.39E+00;1.27E+00;7.95E-01	42708;63981;69245;73869	9.08E-01;7.01E-01;5.19E-01;8.20E-02	-0.377346676	1.240615968	4	CTTCTAGTGGTGCCAAGAGG;CCTACACACGAGTGAGCCCA;TACATACCCGATCCTGCGTG;TCTACCGGGAGTTGGCTCGG	-0.57;-0.45;-0.43;-0.05	7645;11468;11897;32800	1.91E+00;1.49E+00;1.02E+00;5.39E-01	44642;65545;65974;69797	9.94E-01;7.57E-01;4.36E-01;1.81E-01	1.272633798	-0.422728562
SERHL	-0.565605144	1.054856298	2	TCTCACTCACAAAAGTCTGG;AAGAGGGATGAGTCTGTCGA	-1.23;0.1	1002;42705	1.59E+00;5.17E-01	34737;76440	3.06E-01;1.13E-02	-0.279394654	0.687642061	2	TCTCACTCACAAAAGTCTGG;AAGAGGGATGAGTCTGTCGA	-0.77;0.22	3809;51981	1.03E+00;3.46E-01	25461;73633	3.55E-01;4.38E-02	0.87124918	-0.422499899
XRCC6	-0.310478985	0.866224483	4	TGAGACCTCTTGGTATCGCT;CTCCTCTGGGTACACGAACA;GGTGATCTCCGAGATACAGG;TTCCAAGACATGATGGGCCA	-1.0;-0.27;-0.1;0.12	2174;19986;29537;44610	9.87E-01;9.58E-01;8.62E-01;6.58E-01	32832;47905;57456;75268	4.89E-01;4.76E-01;3.75E-01;4.94E-02	-0.534095018	1.535356935	4	TGAGACCTCTTGGTATCGCT;GGTGATCTCCGAGATACAGG;CTCCTCTGGGTACACGAACA;TTCCAAGACATGATGGGCCA	-0.91;-0.72;-0.48;-0.02	2432;4673;10219;34872	2.10E+00;1.71E+00;1.39E+00;9.43E-01	42570;67223;72769;75009	1.10E+00;6.98E-01;6.97E-01;5.54E-02	1.200790709	-0.422287001
ZNF2	-0.590525578	1.880794842	4	TCGTCTGGTCCCCATACAGA;GGTGTCGAGTAAGGGATGAA;ACATCTGATGTCACACACTG;ACTTCAAATTTAGGACACAG	-0.71;-0.67;-0.51;-0.47	5597;6190;10195;11611	3.30E+00;2.10E+00;1.49E+00;6.37E-01	65831;67247;71252;71845	1.94E+00;1.11E+00;6.04E-01;1.30E-01	-0.253097554	0.994636978	4	ACATCTGATGTCACACACTG;ACTTCAAATTTAGGACACAG;GGTGTCGAGTAAGGGATGAA;TCGTCTGGTCCCCATACAGA	-0.81;-0.49;-0.44;0.74	3354;9898;11770;72780	1.92E+00;1.13E+00;8.19E-01;1.08E-01	4662;65672;67544;74088	1.00E+00;6.99E-01;4.70E-01;7.69E-02	1.43771591	-0.421811566
SHC1	-0.149673802	0.673407684	4	AGTACTATAATGACTTCCCG;TTACCAATGTAGCTCCCAAG;TTTGTCAATAAGCCCACGCG;CCAGGGCACGCATTGACTGG	-0.61;-0.32;-0.21;0.54	7607;17437;23112;65629	1.13E+00;7.38E-01;5.40E-01;2.88E-01	11813;54330;60005;69835	5.80E-01;4.30E-01;3.78E-01;1.80E-01	-0.693788282	1.970514852	4	AGTACTATAATGACTTCCCG;TTTGTCAATAAGCCCACGCG;TTACCAATGTAGCTCCCAAG;CCAGGGCACGCATTGACTGG	-1.22;-0.91;-0.78;0.13	859;2436;3778;45992	3.36E+00;2.25E+00;1.37E+00;9.05E-01	31450;73664;75006;76583	1.89E+00;9.42E-01;4.68E-01;1.94E-02	1.321961268	-0.421731042
MIA3	-0.590886619	1.180658469	4	AAATATACTAACAACCTGGG;GAGTGTCCCCAATCACACGT;TGTCTCTGGATGCGTTAGGG;AGGGCATAGTGACAAGAGGG	-2.08;-0.34;-0.1;0.16	121;16346;29625;46709	2.21E+00;8.78E-01;8.59E-01;7.79E-01	30733;47817;61096;77321	4.75E-01;4.58E-01;3.82E-01;2.69E-03	-0.25181059	0.838079775	4	AGGGCATAGTGACAAGAGGG;AAATATACTAACAACCTGGG;GAGTGTCCCCAATCACACGT;TGTCTCTGGATGCGTTAGGG	-0.71;-0.34;-0.28;0.33	4798;15608;18593;58797	1.38E+00;8.09E-01;6.89E-01;4.78E-01	18645;58849;61835;72644	7.00E-01;3.87E-01;3.75E-01;1.11E-01	1.009369122	-0.421348604
ATR	-0.586041908	1.738820219	4	CTGTGTGAGATGGTCAAGCA;TGACGTGCGAAAACAAGATG;GCCCAGGTCACCAATTGTGG;GATGCTTTGATTTATATGCA	-0.81;-0.75;-0.47;-0.32	4033;4940;11431;17593	2.57E+00;1.96E+00;1.67E+00;7.51E-01	59849;66011;72502;73409	1.44E+00;1.02E+00;6.79E-01;9.29E-02	-0.256644286	0.771938916	4	GCCCAGGTCACCAATTGTGG;CTGTGTGAGATGGTCAAGCA;GATGCTTTGATTTATATGCA;TGACGTGCGAAAACAAGATG	-1.03;-0.21;0.06;0.16	1597;22359;41059;48095	1.11E+00;8.28E-01;5.97E-01;5.53E-01	29347;36383;55082;75845	4.40E-01;4.29E-01;3.81E-01;3.62E-02	1.255379567	-0.421343097
DRAP1	-0.394826852	1.132875854	4	GCGGCGGCCGGAAGAACGGT;GACGGACGAAGAGATTGGGA;CCTGCCAGGTGACCCAGTCG;ATCTGTTCCCGACATGCAGG	-0.85;-0.39;-0.25;-0.09	3587;14465;21041;30035	1.65E+00;1.23E+00;8.59E-01;7.94E-01	47407;56401;62977;73855	8.45E-01;6.29E-01;3.96E-01;8.24E-02	-0.447640877	1.207593785	4	GCGGCGGCCGGAAGAACGGT;ATCTGTTCCCGACATGCAGG;CCTGCCAGGTGACCCAGTCG;GACGGACGAAGAGATTGGGA	-1.02;-0.55;-0.22;0.0	1652;8206;22146;36869	1.29E+00;1.27E+00;1.18E+00;1.10E+00	40573;55296;69236;75790	6.46E-01;6.02E-01;5.19E-01;3.74E-02	1.170234819	-0.421233864
HLA-A	-0.226094086	0.740020896	4	CACGCACGTGCCATCCAGGT;GGATGTGAAGAAATACCTCA;CCAGTCACAGACTGACCGAG;TACCGGCAGGACGCCTACGA	-0.73;-0.31;-0.13;0.27	5177;18023;27846;53123	9.24E-01;7.18E-01;6.63E-01;6.55E-01	24319;49596;59419;72265	4.97E-01;3.92E-01;3.76E-01;1.20E-01	-0.616338975	1.360313908	4	CACGCACGTGCCATCCAGGT;GGATGTGAAGAAATACCTCA;TACCGGCAGGACGCCTACGA;CCAGTCACAGACTGACCGAG	-1.85;-0.39;-0.27;0.05	167;13549;19182;40376	2.07E+00;1.34E+00;1.13E+00;9.03E-01	37066;58260;63893;77275	6.81E-01;5.67E-01;4.06E-01;3.73E-03	1.050167402	-0.42121653
CTSG	-1.069535785	3.275981262	4	GGGAACAGATACACTCCGAG;ATGGTCCGCTGATTATATTG;TCTGAAGATACGCCATGTAG;GAATCGAAACGTGAACCCAG	-1.27;-1.25;-1.23;-0.53	843;926;1006;9823	5.06E+00;3.59E+00;3.08E+00;1.38E+00	67619;76436;76516;76599	3.01E+00;2.15E+00;1.34E+00;1.90E-02	0.228148075	0.869511416	4	ATGGTCCGCTGATTATATTG;TCTGAAGATACGCCATGTAG;GGGAACAGATACACTCCGAG;GAATCGAAACGTGAACCCAG	-0.55;-0.35;-0.07;1.89	8207;15308;31387;77371	8.21E-01;8.00E-01;5.19E-01;1.57E-03	71;46055;62134;69235	2.44E+00;4.58E-01;3.89E-01;1.95E-01	2.072746339	-0.420693855
USP48	-0.404593514	1.145718501	4	TGAGATGCGTAAGCAAAGTG;TATGCTTCTAGCTTACCATG;CAGACACGTAAACCCAAGTG;CTGGCGCCAACTCCGCAAGG	-1.13;-0.63;-0.42;0.56	1399;7153;13342;66231	1.77E+00;1.38E+00;1.16E+00;2.72E-01	11211;64099;70289;76043	9.14E-01;5.59E-01;4.41E-01;3.16E-02	-0.436653502	1.14149571	4	TGAGATGCGTAAGCAAAGTG;CAGACACGTAAACCCAAGTG;TATGCTTCTAGCTTACCATG;CTGGCGCCAACTCCGCAAGG	-1.18;-0.77;-0.11;0.31	968;3882;29076;57958	1.87E+00;1.32E+00;8.79E-01;5.03E-01	19484;48366;73560;76474	7.65E-01;4.82E-01;3.75E-01;2.18E-02	1.143607106	-0.420623508
CPE	-0.702902067	1.884662023	4	TCATCATTCTTGCGACATGG;CATCAGCAGGATTTACACGG;GTGGGTCGAAGCAATGCCCA;GGGAAGGCATGATGTGAATG	-1.29;-0.76;-0.44;-0.32	794;4639;12470;17702	2.56E+00;1.85E+00;1.72E+00;1.40E+00	59740;64972;72803;76648	1.43E+00;9.61E-01;7.01E-01;1.79E-02	-0.137552483	0.654884348	4	TCATCATTCTTGCGACATGG;GGGAAGGCATGATGTGAATG;CATCAGCAGGATTTACACGG;GTGGGTCGAAGCAATGCCCA	-1.25;-0.02;-0.01;0.73	781;34882;36011;72675	1.41E+00;6.67E-01;4.35E-01;1.10E-01	4767;41431;42560;76661	6.91E-01;5.24E-01;4.30E-01;1.76E-02	1.269773186	-0.420227275
LTBP3	-0.653209934	1.611332435	4	GGCGCTCACCCAAGCAACTG;CGGCGTTCGAGCTCTCAATG;CCCTGCAGCAGACAAACCGG;CTGAATGGTGAGCGTCTGGT	-1.51;-1.2;-0.3;0.4	408;1103;18273;60169	2.93E+00;1.68E+00;1.40E+00;4.38E-01	17273;59169;76339;77034	1.26E+00;7.10E-01;3.78E-01;9.15E-03	-0.187206663	0.662010759	4	GGCGCTCACCCAAGCAACTG;CGGCGTTCGAGCTCTCAATG;CTGAATGGTGAGCGTCTGGT;CCCTGCAGCAGACAAACCGG	-0.86;-0.35;-0.0;0.46	2887;15497;36477;65028	8.76E-01;8.13E-01;6.55E-01;3.03E-01	12414;40965;61945;74555	4.29E-01;4.21E-01;3.88E-01;6.60E-02	1.136671597	-0.420208298
TST	-0.442916353	1.225070924	4	ACCGTATCAGTGCTCAATGG;AGGACGCGTCCAGCACCCGC;TGAATCTAAGAGGTTCCAGC;CATCAGCAACCACACGCACG	-0.93;-0.66;-0.46;0.28	2716;6543;11742;53925	1.93E+00;1.44E+00;8.99E-01;6.29E-01	23517;65700;70899;74726	1.00E+00;5.86E-01;3.87E-01;6.20E-02	-0.397394278	1.130660092	4	TGAATCTAAGAGGTTCCAGC;ACCGTATCAGTGCTCAATGG;CATCAGCAACCACACGCACG;AGGACGCGTCCAGCACCCGC	-0.87;-0.47;-0.28;0.04	2741;10606;18529;39490	1.38E+00;1.17E+00;1.08E+00;8.96E-01	37952;58913;66836;74701	7.02E-01;5.85E-01;4.53E-01;6.26E-02	1.177865508	-0.420155316
PTS	-0.35434739	1.08953894	4	TCCAGATTCTTATGATCAAG;GCGCGAGCCACCGATTGTAC;TGTGGTGACAGTACATGGAG;GCAACAATCCAAATGGCCAT	-0.6;-0.52;-0.37;0.08	7749;9838;15243;41583	1.61E+00;1.13E+00;1.08E+00;5.35E-01	35859;62199;67604;69693	8.24E-01;5.43E-01;4.71E-01;1.83E-01	-0.485491686	1.286577818	4	GCGCGAGCCACCGATTGTAC;TGTGGTGACAGTACATGGAG;GCAACAATCCAAATGGCCAT;TCCAGATTCTTATGATCAAG	-1.1;-0.91;-0.16;0.22	1301;2446;25359;52479	2.25E+00;1.19E+00;1.02E+00;6.76E-01	24963;52083;74996;76141	9.40E-01;5.36E-01;3.97E-01;2.94E-02	1.188058379	-0.419919538
RHEB	-0.317257476	0.900542705	4	CCGGCCACTCACCCACAGAC;GCAAATTGTTGGATATGGTG;ATTCTGTTACATCAATCAAA;CTTCAACTTGTAGACACAGC	-0.91;-0.67;-0.06;0.37	2875;6329;32182;58809	1.47E+00;8.78E-01;7.75E-01;4.78E-01	18633;45260;71113;74567	5.97E-01;4.51E-01;3.75E-01;6.57E-02	-0.522473579	1.291529922	4	CCGGCCACTCACCCACAGAC;CTTCAACTTGTAGACACAGC;ATTCTGTTACATCAATCAAA;GCAAATTGTTGGATATGGTG	-1.51;-0.93;0.03;0.33	342;2243;38553;58819	2.32E+00;1.76E+00;6.06E-01;4.78E-01	18623;38889;75199;77100	9.75E-01;4.26E-01;3.75E-01;7.67E-03	1.096036314	-0.419865527
SDR39U1	-0.394204583	1.031582908	4	ACATCCTCAACCCTCTCCGA;GCAATTGGGTGGTCTCTAGG;ACCCAGCTGCTGAATGCCAG;CGGGCCCGGCCGGATCACGT	-1.92;-0.38;-0.21;0.93	159;14915;23306;73878	2.09E+00;1.12E+00;8.38E-01;8.18E-02	3564;54136;62527;77283	7.96E-01;5.76E-01;3.92E-01;3.55E-03	-0.44436186	1.214607897	4	CGGGCCCGGCCGGATCACGT;GCAATTGGGTGGTCTCTAGG;ACCCAGCTGCTGAATGCCAG;ACATCCTCAACCCTCTCCGA	-1.03;-0.48;-0.37;0.1	1617;10345;14395;44097	1.68E+00;1.11E+00;1.09E+00;9.78E-01	33343;63047;67097;75825	8.62E-01;4.98E-01;4.59E-01;3.66E-02	1.123095403	-0.419283221
AP5M1	-0.444086772	1.169066761	4	CACTAATTAGTGGCGGACGA;TCCATGCAATATGATAAACA;TTCTAGTAGTATTGATGCAA;ATTTATGGACTCCTGATAGG	-1.38;-0.98;0.11;0.48	610;2283;43519;63377	2.31E+00;1.51E+00;5.07E-01;3.48E-01	14065;33923;75159;76832	9.68E-01;4.39E-01;4.00E-01;1.37E-02	-0.394222405	1.196515611	4	CACTAATTAGTGGCGGACGA;TTCTAGTAGTATTGATGCAA;TCCATGCAATATGATAAACA;ATTTATGGACTCCTGATAGG	-0.76;-0.52;-0.47;0.17	4073;9041;10676;48881	2.04E+00;1.20E+00;7.99E-01;7.47E-01	28561;66766;68401;73369	1.07E+00;4.92E-01;4.31E-01;9.38E-02	1.182791186	-0.419154588
LIMK2	-0.392875479	1.237238981	4	CCTCCTCCACTCGAAGTGTG;CTGACAGAGTACATTGAGGG;ACTGTCAACGAAACCTGGCA;GCCCTGTGACCTAATCCATG	-0.57;-0.55;-0.31;-0.14	8659;9063;17788;27104	1.82E+00;1.43E+00;1.19E+00;5.04E-01	50338;59654;68379;68783	9.53E-01;7.26E-01;4.92E-01;2.06E-01	-0.445295665	1.258447905	4	CTGACAGAGTACATTGAGGG;GCCCTGTGACCTAATCCATG;ACTGTCAACGAAACCTGGCA;CCTCCTCCACTCGAAGTGTG	-0.93;-0.49;-0.35;-0.01	2244;9995;15155;36191	1.62E+00;1.32E+00;1.12E+00;9.74E-01	41251;62287;67447;75198	8.28E-01;6.63E-01;4.67E-01;5.11E-02	1.247843443	-0.419085572
COMMD3	-0.178206013	0.792567032	7	AGCTGCAACTTACATACTAG;TTAGAGTTGACTTGTCAGCT;GCCGAGCGGCTTACCTAACA;AAGAAACATCCGTTATATGA;CTTGAAACATATCGACCCAG;GCGTTGGAGTCGAAGGAGCG;AATTCCCTAGAAATCCTACT	-0.99;-0.69;-0.36;-0.2;0.16;0.17;0.66	2239;5880;15548;23692;47026;47370;69164	1.09E+00;9.89E-01;9.37E-01;8.47E-01;7.70E-01;5.73E-01;3.44E-01	8278;30072;30416;53750;61894;71562;75203	6.33E-01;5.67E-01;5.59E-01;5.40E-01;4.80E-01;4.21E-01;8.92E-02	-0.659908552	2.445980185	7	TTAGAGTTGACTTGTCAGCT;AGCTGCAACTTACATACTAG;AAGAAACATCCGTTATATGA;GCGTTGGAGTCGAAGGAGCG;GCCGAGCGGCTTACCTAACA;CTTGAAACATATCGACCCAG;AATTCCCTAGAAATCCTACT	-1.32;-1.12;-0.98;-0.93;-0.3;-0.08;0.09	638;1205;1909;2285;17822;31236;43519	4.62E+00;3.32E+00;2.33E+00;2.10E+00;1.75E+00;1.75E+00;1.26E+00	33923;46206;59620;75157;75533;76237;76804	3.10E+00;1.95E+00;1.35E+00;1.10E+00;1.02E+00;1.00E+00;2.51E-02	1.619273609	-0.419057283
GKN2	-0.491234649	1.254673927	4	ATCAGCCCAAGCAACAATGG;CTCCTCTGAACAATCTCCAA;TCCTGCATGGATGTTAATGA;GATACAATCTCATGGATACG	-1.18;-0.68;-0.38;0.28	1175;6059;14828;53819	1.64E+00;1.51E+00;1.24E+00;6.32E-01	23623;62614;71383;76267	8.42E-01;6.11E-01;3.88E-01;2.65E-02	-0.346572893	0.928415913	4	TCCTGCATGGATGTTAATGA;ATCAGCCCAAGCAACAATGG;CTCCTCTGAACAATCTCCAA;GATACAATCTCATGGATACG	-1.06;-0.4;-0.08;0.16	1449;13114;30664;48475	1.15E+00;9.25E-01;8.24E-01;8.14E-01	28967;46778;64328;75993	4.64E-01;4.35E-01;4.11E-01;3.28E-02	1.09154492	-0.418903771
PNO1	-0.285055247	1.012999407	4	ACAGACTTGTAAAGAAACCA;ATGGTGTGTATCTGTTAGCT;GAGGTCATCCAACCTGATGA;CCGACGGGCGAAGAAACGAC	-0.42;-0.41;-0.4;0.09	13181;13591;14256;42319	1.69E+00;1.05E+00;9.01E-01;4.10E-01	35123;63186;63851;64261	8.69E-01;5.29E-01;4.05E-01;3.24E-01	-0.552521412	1.639152837	4	GAGGTCATCCAACCTGATGA;ATGGTGTGTATCTGTTAGCT;CCGACGGGCGAAGAAACGAC;ACAGACTTGTAAAGAAACCA	-0.88;-0.86;-0.64;0.17	2678;2884;6147;48755	2.73E+00;2.11E+00;9.05E-01;8.04E-01	28687;71295;74558;74765	1.49E+00;8.76E-01;4.32E-01;6.11E-02	1.326076122	-0.418788329
SLC46A2	-0.49944203	1.249893571	4	TGTGCCAACCGTGCCAGACA;AGCCCAGCATCAGGTCAATG;AGTGCCAGCCCATCGCCCCG;GGGTGCTATCATATATGACC	-1.26;-0.49;-0.39;0.14	911;10891;14324;45761	1.69E+00;1.34E+00;1.06E+00;9.14E-01	31681;63118;66551;76531	8.65E-01;4.72E-01;4.47E-01;2.05E-02	-0.338027592	1.074014927	4	AGTGCCAGCCCATCGCCCCG;TGTGCCAACCGTGCCAGACA;GGGTGCTATCATATATGACC;AGCCCAGCATCAGGTCAATG	-0.62;-0.45;-0.34;0.06	6562;11267;15761;40945	1.57E+00;1.11E+00;1.03E+00;5.85E-01	36497;61681;66175;70880	8.02E-01;5.55E-01;4.40E-01;1.54E-01	1.161954249	-0.418734811
TBX3	-0.462933375	1.207753554	4	GGTAGATTTATGTCCCAGCG;TGGGATCAGTTTCACAAGCG;TCCCAAGTGATCACGCTACG;ATAAATTTCACAATTCTCGG	-1.06;-0.53;-0.22;-0.04	1770;9696;22647;33244	1.47E+00;1.15E+00;1.14E+00;1.07E+00	44198;54795;67746;75672	7.43E-01;5.90E-01;4.75E-01;4.01E-02	-0.373829739	1.104718438	4	TGGGATCAGTTTCACAAGCG;ATAAATTTCACAATTCTCGG;GGTAGATTTATGTCCCAGCG;TCCCAAGTGATCACGCTACG	-0.74;-0.58;-0.2;0.02	4367;7382;23283;38215	1.35E+00;1.23E+00;1.12E+00;7.22E-01	39227;54159;70060;73075	6.14E-01;5.76E-01;5.49E-01;1.01E-01	1.156235996	-0.418381557
SLC10A7	-0.573058781	1.423922963	4	CCGTCCATAGGGGTGAATGG;CAATCACACCCATCAACGAA;CTTACCTGTCCAATGATGAG;CTGCTGATAGCACCAAAAGG	-1.26;-1.08;-0.11;0.16	885;1628;28968;47122	2.60E+00;1.35E+00;8.83E-01;8.63E-01	30320;48474;75814;76557	1.10E+00;4.83E-01;4.52E-01;1.99E-02	-0.263609805	0.948999868	4	CAATCACACCCATCAACGAA;CCGTCCATAGGGGTGAATGG;CTGCTGATAGCACCAAAAGG;CTTACCTGTCCAATGATGAG	-0.92;-0.86;0.03;0.69	2339;2880;38902;72018	2.11E+00;9.58E-01;5.98E-01;1.26E-01	5424;38540;74562;75103	8.77E-01;6.47E-01;4.26E-01;5.33E-02	1.186461415	-0.418334293
NMT1	-0.404358772	1.282967072	4	GCATGTACATACCCAGCTTG;GGGCTTTGGTAGTACCACCC;AGGACAACAGCTACAACCGG;GGGTTCGAGTGGTCTCAAGT	-0.65;-0.4;-0.35;-0.21	6636;14241;15901;22849	2.12E+00;1.56E+00;8.69E-01;5.82E-01	54593;61541;63201;70806	1.14E+00;7.97E-01;3.98E-01;1.56E-01	-0.430134693	1.189167609	4	AGGACAACAGCTACAACCGG;GCATGTACATACCCAGCTTG;GGGTTCGAGTGGTCTCAAGT;GGGCTTTGGTAGTACCACCC	-1.04;-0.69;-0.33;0.35	1560;5123;16090;59777	1.64E+00;1.55E+00;1.12E+00;4.50E-01	17665;61352;72319;75882	7.89E-01;6.67E-01;3.77E-01;3.53E-02	1.236067341	-0.417246733
INTS7	-0.811631984	2.170990978	5	ACTGTGCAATTGAGTCAACA;TGAAAGCTTAAAGGATTCAG;ATAATACGGTATATACCGGA;TTGAAAGTGTCTCCAATGGA;TGTAGTCCCAGCTACTTGGG	-1.97;-1.3;-1.11;-0.06;0.38	150;769;1477;32276;59121	4.18E+00;3.02E+00;2.02E+00;1.06E+00;5.86E-01	18321;45166;75965;76673;77292	2.47E+00;1.32E+00;6.09E-01;3.96E-01;4.18E-03	-0.02096118	0.610939645	5	TGTAGTCCCAGCTACTTGGG;ACTGTGCAATTGAGTCAACA;ATAATACGGTATATACCGGA;TGAAAGCTTAAAGGATTCAG;TTGAAAGTGTCTCCAATGGA	-0.64;-0.6;0.25;0.43;0.45	6087;6958;54398;63981;64841	1.22E+00;5.48E-01;5.13E-01;3.93E-01;3.86E-01	12600;13461;23044;70484;71355	8.86E-01;7.69E-01;5.11E-01;3.98E-01;1.78E-01	1.390965312	-0.416296582
ACBD7-DCLRE1CP1	-0.410044544	1.052841293	3	ACAGGGCTGCAGAAGATGTG;CTGAAAGCAAGACCAGATGA;GAGAACTGAAAGAACTCTAT	-0.66;-0.55;-0.02	6541;9086;34662	1.44E+00;1.05E+00;6.73E-01	42780;68356;70901	5.62E-01;4.79E-01;1.15E-01	-0.422135595	1.309537181	3	CTGAAAGCAAGACCAGATGA;ACAGGGCTGCAGAAGATGTG;GAGAACTGAAAGAACTCTAT	-0.46;-0.42;-0.38	10881;12400;13962	2.23E+00;1.19E+00;5.07E-01	63480;65042;66561	1.10E+00;4.70E-01;1.97E-01	1.181189237	-0.41609007
CT83	-0.549000927	1.135304485	4	CTTTCTTTACAGAGAAACAC;TTAATTAACCCAGAAGAAGA;TATTTAAAATATCCCGAGAG;TTCTGCCTGGCTATTGAGTG	-2.01;-0.46;-0.16;0.43	137;11862;26155;61455	2.15E+00;9.96E-01;9.91E-01;4.02E-01	15987;51287;65580;77305	5.23E-01;4.29E-01;3.84E-01;3.05E-03	-0.282697733	0.825588071	4	TTAATTAACCCAGAAGAAGA;TATTTAAAATATCCCGAGAG;CTTTCTTTACAGAGAAACAC;TTCTGCCTGGCTATTGAGTG	-0.88;-0.43;-0.08;0.26	2654;12254;30812;54760	9.73E-01;9.08E-01;8.19E-01;6.02E-01	22682;46630;65188;74788	4.63E-01;4.23E-01;3.83E-01;6.06E-02	0.980446278	-0.41584933
TRIM77	-0.320825513	0.850237771	4	GCTGATCTGTAGGAGACACC;GACCAACATAATCGGAACAT;CAAACACTATATGACAAGGG;TTAGTGTATCTTCCCACAAG	-1.33;-0.16;-0.03;0.24	698;26083;34113;51638	1.45E+00;7.18E-01;7.04E-01;5.24E-01	25804;43329;51359;76744	4.38E-01;4.06E-01;4.03E-01;1.57E-02	-0.510572724	1.544695735	4	CAAACACTATATGACAAGGG;GACCAACATAATCGGAACAT;GCTGATCTGTAGGAGACACC;TTAGTGTATCTTCCCACAAG	-0.8;-0.65;-0.61;0.02	3522;5853;6750;38193	2.62E+00;1.53E+00;1.23E+00;8.01E-01	39249;70692;71589;73920	1.42E+00;6.22E-01;6.14E-01;8.08E-02	1.197466753	-0.415699118
CDC42BPG	-0.246833727	0.928267477	4	CGGCCCTCAGGTGTCCGGCG;ACAGTGGGAGCAACGCCTTG;AGTGCAGAGTGGTCACCCAA;CCGCAGCTCAGGAATATAGG	-0.5;-0.48;-0.43;0.43	10453;11209;12934;61128	1.81E+00;1.04E+00;4.57E-01;4.11E-01	16314;64508;66233;66989	9.35E-01;4.41E-01;3.83E-01;2.52E-01	-0.58434282	1.707552061	4	AGTGCAGAGTGGTCACCCAA;CCGCAGCTCAGGAATATAGG;ACAGTGGGAGCAACGCCTTG;CGGCCCTCAGGTGTCCGGCG	-0.98;-0.73;-0.39;-0.24	1931;4533;13526;20583	2.30E+00;1.75E+00;1.74E+00;1.03E+00	56859;63916;72909;75511	1.26E+00;9.04E-01;7.09E-01;4.38E-02	1.317909769	-0.415588274
SCGB1A1	-0.321923961	1.047379941	4	ATGGCAGCCTCATAACTGGA;TGTCATCGAAACCCTCCTCA;CCCTGATCAAGACATGAGGG;CGATGACACGCTGAAAGCTC	-0.54;-0.43;-0.35;0.02	9469;13062;16204;37869	1.54E+00;1.24E+00;9.28E-01;4.81E-01	39573;61238;64380;67973	7.84E-01;6.22E-01;4.12E-01;2.27E-01	-0.508875506	1.536592425	4	CGATGACACGCTGAAAGCTC;CCCTGATCAAGACATGAGGG;ATGGCAGCCTCATAACTGGA;TGTCATCGAAACCCTCCTCA	-0.76;-0.71;-0.52;-0.04	4018;4751;9088;33630	2.24E+00;1.70E+00;1.45E+00;7.52E-01	43812;68354;72691;73424	1.19E+00;7.32E-01;6.93E-01;9.25E-02	1.291986183	-0.415399733
SMNDC1	-0.622582117	1.765129482	4	CAAAGTCACTTACTTTGACA;ACCAGCAAAGGTGATTGCAG;GAAAGTAGGAGACAAGTGTA;ACAGGCTTGAGGTTCAACAG	-1.07;-0.96;-0.79;0.33	1680;2434;4332;56906	3.18E+00;2.26E+00;1.09E+00;5.35E-01	20536;73110;75008;75762	1.78E+00;9.42E-01;3.76E-01;3.81E-02	-0.207361638	0.890559851	4	ACAGGCTTGAGGTTCAACAG;GAAAGTAGGAGACAAGTGTA;CAAAGTCACTTACTTTGACA;ACCAGCAAAGGTGATTGCAG	-0.41;-0.21;-0.13;-0.09	12929;22672;27689;30318	1.63E+00;9.30E-01;5.90E-01;4.13E-01	47124;49753;54770;64513	8.36E-01;5.00E-01;3.83E-01;3.17E-01	1.327844667	-0.414971877
POTENTIALLY_ACTIVE_104	-0.80482828	1.279056542	1	TAAACAAAAAGGAAATAGTT	-0.8	4073	1.28E+00	73369	2.35E-02	-0.025037992	0.346830484	1	TAAACAAAAAGGAAATAGTT	-0.03	34845	3.47E-01	42597	2.60E-01	0.812943513	-0.414933136
GABPAP	-0.511393397	0.879307636	1	CCGAAATGTTGAGTGTGGTG	-0.51	10225	8.79E-01	67217	6.15E-02	-0.318250948	0.663790944	1	CCGAAATGTTGAGTGTGGTG	-0.32	16795	6.64E-01	60647	1.06E-01	0.77154929	-0.414822173
DHTKD1	-0.552944423	1.488380261	4	GAAGCGATATGGAGGCGAAG;CTGATGTTCCGTAAAATGCG;GTATTCAAAAGCCAGTCGTG;TCATGCCAACAAACCGCAGG	-1.06;-0.77;-0.59;0.21	1742;4563;8183;49737	2.37E+00;1.73E+00;1.08E+00;7.69E-01	27706;69259;72879;75700	1.27E+00;7.07E-01;4.21E-01;3.95E-02	-0.276440541	0.857006485	4	GTATTCAAAAGCCAGTCGTG;GAAGCGATATGGAGGCGAAG;CTGATGTTCCGTAAAATGCG;TCATGCCAACAAACCGCAGG	-0.82;-0.58;0.11;0.19	3310;7343;44787;49914	1.35E+00;8.24E-01;7.63E-01;4.86E-01	27528;32655;70099;74132	5.51E-01;4.48E-01;4.19E-01;7.59E-02	1.172693373	-0.414692482
ITGA2B	-0.263269207	0.869691992	4	ATGTCTATAGACCTGATCGT;TCCACAAGGACAGCCATGGG;GGCCGTGGGCGAGTTCGACG;GGCTGTCACTGACGTCAACG	-0.62;-0.32;-0.14;0.03	7482;17461;26890;38048	1.23E+00;9.61E-01;7.38E-01;5.45E-01	39394;50552;59981;69960	6.17E-01;5.11E-01;3.78E-01;1.76E-01	-0.565923202	1.612387893	4	ATGTCTATAGACCTGATCGT;GGCTGTCACTGACGTCAACG;GGCCGTGGGCGAGTTCGACG;TCCACAAGGACAGCCATGGG	-0.99;-0.71;-0.49;-0.08	1866;4805;10088;30910	2.11E+00;1.69E+00;1.60E+00;1.05E+00	46532;67354;72637;75576	1.11E+00;8.16E-01;6.89E-01;4.23E-02	1.241039943	-0.414596205
STING1	-0.524002149	1.471966047	4	CATTACAACAACCTGCTACG;GGTACCGGGGCAGCTACTGG;TGAAAAAGGGAATTTCAACG;GCTGGGACTGCTGTTAAACG	-1.12;-0.36;-0.32;-0.3	1430;15742;17559;18515	2.49E+00;1.44E+00;1.16E+00;8.03E-01	58925;59883;61700;76012	1.38E+00;7.34E-01;3.86E-01;3.24E-02	-0.305148143	0.983396066	4	TGAAAAAGGGAATTTCAACG;GCTGGGACTGCTGTTAAACG;GGTACCGGGGCAGCTACTGG;CATTACAACAACCTGCTACG	-0.96;-0.76;-0.12;0.62	2058;3944;28450;70215	1.85E+00;1.01E+00;9.01E-01;1.70E-01	7227;48992;73498;75384	7.59E-01;5.56E-01;4.89E-01;4.68E-02	1.227681057	-0.414575146
BAIAP2L2	-0.308199853	0.834913627	4	CCGCTGACTCTCAGACACGA;TGCAGATGTCTGACACCCAG;GCTCGAGTACCGCCACCGAG;GTCCACAGCTCTGTCCGAGG	-1.07;-0.34;-0.04;0.22	1690;16748;33471;50240	1.09E+00;7.64E-01;7.52E-01;7.37E-01	27202;43971;60694;75752	4.42E-01;4.16E-01;3.80E-01;3.83E-02	-0.520878283	1.444826891	4	CCGCTGACTCTCAGACACGA;TGCAGATGTCTGACACCCAG;GTCCACAGCTCTGTCCGAGG;GCTCGAGTACCGCCACCGAG	-1.01;-0.7;-0.26;-0.11	1730;4948;19551;28857	1.71E+00;1.67E+00;1.32E+00;1.08E+00	48585;57891;72494;75712	8.87E-01;6.79E-01;6.70E-01;3.92E-02	1.139870259	-0.414539068
TMED10	-0.53687598	1.41068786	4	CCTTGTGAATCTCCTCACGG;GGAGGCGAAAAATTACGAAG;GAGATCTCCGACCAGTCTGG;AGATGGCAAGGACCAATCTG	-1.1;-0.59;-0.36;-0.09	1531;8001;15647;30009	1.65E+00;1.58E+00;1.29E+00;1.13E+00	47433;61795;69441;75911	8.46E-01;8.07E-01;5.26E-01;3.47E-02	-0.291773552	1.089914874	4	GGAGGCGAAAAATTACGAAG;CCTTGTGAATCTCCTCACGG;GAGATCTCCGACCAGTCTGG;AGATGGCAAGGACCAATCTG	-0.56;-0.56;-0.53;0.48	7906;8087;8903;65876	2.27E+00;1.28E+00;5.29E-01;2.81E-01	11566;68539;69355;69536	1.21E+00;5.23E-01;4.34E-01;1.87E-01	1.250301367	-0.414324766
EIF1AD	-0.477719533	1.244013044	4	CCTTCTGCAGAGAGCGCACG;AAGAACATCTGGATCAAGAG;CATCTCTTGGCATAGGCCTG;CCCAGGGAACAATCTGCATG	-1.11;-1.03;-0.07;0.31	1469;1917;31614;55407	2.46E+00;1.14E+00;7.93E-01;5.82E-01	22035;45828;75525;75973	1.04E+00;4.56E-01;3.80E-01;3.32E-02	-0.350777284	0.975135806	4	CCTTCTGCAGAGAGCGCACG;AAGAACATCTGGATCAAGAG;CCCAGGGAACAATCTGCATG;CATCTCTTGGCATAGGCCTG	-1.02;-0.7;0.04;0.27	1664;5082;39765;55443	1.65E+00;1.09E+00;5.81E-01;5.79E-01	22000;37677;72360;75778	6.69E-01;4.27E-01;3.80E-01;3.77E-02	1.109574425	-0.414248409
AMOTL1	-0.413205357	0.992195966	4	GCAGCCTCAGCAGAACAACG;AATGGTGGAGATATTAACAG;CCTCGTTACCCCATACTCAG;CATGAATAAACCTGCCTCGG	-1.7;-0.45;0.25;0.26	239;12044;52133;52600	1.91E+00;9.85E-01;6.72E-01;3.99E-01	24842;25309;65398;77203	5.37E-01;4.26E-01;3.96E-01;5.35E-03	-0.4149634	1.215160004	4	CCTCGTTACCCCATACTCAG;GCAGCCTCAGCAGAACAACG;CATGAATAAACCTGCCTCGG;AATGGTGGAGATATTAACAG	-0.94;-0.36;-0.2;-0.15	2180;14621;23005;26077	1.89E+00;1.13E+00;9.86E-01;8.52E-01	51365;54437;62821;75262	9.94E-01;5.82E-01;3.95E-01;4.96E-02	1.103677985	-0.414084378
CLEC4F	-0.345214961	1.094072691	4	TTTGGAAACGGCAAATACCC;TTCTGGGAGACAACATTACT;GATGTTAAGGAGTTCCCTGG;GAACGAGCCTCGGTATCTTG	-0.7;-0.33;-0.18;-0.17	5697;17083;24658;25367	1.94E+00;1.06E+00;7.51E-01;6.31E-01	52075;52784;60359;71745	1.02E+00;5.49E-01;3.79E-01;1.33E-01	-0.482843213	1.431454723	4	GATGTTAAGGAGTTCCCTGG;TTCTGGGAGACAACATTACT;TTTGGAAACGGCAAATACCC;GAACGAGCCTCGGTATCTTG	-0.9;-0.47;-0.4;-0.16	2545;10583;13042;25587	1.92E+00;1.80E+00;1.08E+00;9.25E-01	51855;64400;66859;74897	1.02E+00;9.29E-01;4.54E-01;5.80E-02	1.262763707	-0.414029087
PHF13	-0.317731644	1.098756725	4	AGTGGCACAAGATCCACTCG;AATACTCCCCCAGTTGCAAG;GGAAGCCGCTGACCCCTACG;GCAGGGACAGTGATGCGCCT	-0.71;-0.64;-0.52;0.6	5477;7021;10044;67372	2.12E+00;1.39E+00;6.44E-01;2.42E-01	10070;67398;70421;71965	1.12E+00;5.64E-01;4.65E-01;1.27E-01	-0.509814964	1.37769604	4	AGTGGCACAAGATCCACTCG;GGAAGCCGCTGACCCCTACG;GCAGGGACAGTGATGCGCCT;AATACTCCCCCAGTTGCAAG	-1.06;-0.67;-0.39;0.09	1474;5471;13442;43108	1.76E+00;1.59E+00;1.14E+00;1.02E+00	34334;64000;71971;75968	9.09E-01;6.44E-01;5.14E-01;3.34E-02	1.238226382	-0.413773304
MOB1B	-0.266224289	0.803039718	4	TCATACTGGTGAGAACCCTC;ATGCAGATATGAGTATCATT;AAACACGCAGAAGCCACACT;GACTTGGGTTCAGGACCAGT	-0.79;-0.36;-0.1;0.19	4250;15840;29524;48352	8.63E-01;8.18E-01;7.99E-01;7.32E-01	29090;47918;61602;73192	4.76E-01;4.37E-01;3.85E-01;9.80E-02	-0.560395382	1.666336667	4	AAACACGCAGAAGCCACACT;ATGCAGATATGAGTATCATT;GACTTGGGTTCAGGACCAGT;TCATACTGGTGAGAACCCTC	-0.94;-0.66;-0.34;-0.3	2186;5641;15724;17904	2.54E+00;1.57E+00;1.56E+00;9.85E-01	59538;61718;71801;75256	1.42E+00;8.04E-01;6.34E-01;4.97E-02	1.234688192	-0.413309835
C2CD4D	-0.690900587	1.96959105	4	GGGCCCGGCCTGATATTCGG;AGGAAGTCCAGGTGGAAGAG;GAACTGCGGGATGCGATCCG;GCAGCGAGCAGGTCGCGGGG	-1.13;-0.67;-0.58;-0.38	1375;6356;8354;14675	2.89E+00;2.35E+00;1.47E+00;1.17E+00	62767;69088;71086;76067	1.66E+00;1.26E+00;5.95E-01;3.11E-02	-0.13540196	0.608454585	4	GAACTGCGGGATGCGATCCG;AGGAAGTCCAGGTGGAAGAG;GGGCCCGGCCTGATATTCGG;GCAGCGAGCAGGTCGCGGGG	-0.58;-0.18;-0.03;0.25	7425;24424;34327;54174	7.12E-01;6.21E-01;5.53E-01;5.48E-01	23268;43115;53018;70017	4.37E-01;3.93E-01;3.86E-01;1.75E-01	1.289022818	-0.413151273
GAS2L1	-0.499801893	1.274457123	4	GCTTACGAAGCACAAAGGAG;TGATCATGGGAAACTGGTCA;GGTACCCGCAGTGATGACAC;GGTGCTCATGTTTGAGACTG	-1.1;-0.71;-0.17;-0.01	1515;5514;25109;35624	1.58E+00;1.35E+00;1.13E+00;1.04E+00	41818;52333;71928;75927	6.77E-01;6.42E-01;5.41E-01;3.43E-02	-0.326426797	0.971437717	4	GGTACCCGCAGTGATGACAC;GCTTACGAAGCACAAAGGAG;GGTGCTCATGTTTGAGACTG;TGATCATGGGAAACTGGTCA	-0.81;-0.72;0.04;0.19	3359;4568;39914;50059	1.73E+00;8.18E-01;7.58E-01;5.76E-01	27383;37528;72874;74083	7.06E-01;4.27E-01;4.18E-01;7.70E-02	1.12294742	-0.413114345
SPCS3	-0.453520818	1.281029644	4	AAGACAGGAGCGTCCCGGTG;CGCCATCACGCTCAGCGAGA;GGTGGTGATGAAGCAGCCGA;TCTGAACCAAGTTGTCCTAT	-0.8;-0.64;-0.45;0.07	4187;7009;12096;40994	1.89E+00;1.39E+00;1.11E+00;7.37E-01	36448;65346;70433;73255	9.82E-01;5.65E-01;5.54E-01;9.65E-02	-0.372467619	1.081343471	4	AAGACAGGAGCGTCCCGGTG;GGTGGTGATGAAGCAGCCGA;CGCCATCACGCTCAGCGAGA;TCTGAACCAAGTTGTCCTAT	-0.87;-0.47;-0.37;0.22	2744;10829;14263;52426	1.69E+00;1.06E+00;8.96E-01;6.78E-01	25016;63179;66613;74698	8.68E-01;4.49E-01;3.97E-01;6.26E-02	1.181186557	-0.412994218
CCDC34	-0.614019535	1.341836595	4	AAGCCGCCTGACACCATGGG;TCCCTATGACGGGCGCACGT;GGGAGACAACAGCGACCTGG;TGAGAGGAATGGAGTTACAG	-1.78;-0.73;-0.12;0.17	201;5190;28367;47587	1.99E+00;1.63E+00;9.05E-01;8.46E-01	29855;49075;72252;77241	6.62E-01;4.90E-01;4.46E-01;4.49E-03	-0.21177435	0.749784202	4	AAGCCGCCTGACACCATGGG;TGAGAGGAATGGAGTTACAG;GGGAGACAACAGCGACCTGG;TCCCTATGACGGGCGCACGT	-0.7;-0.43;-0.16;0.44	5042;12064;25384;64430	1.02E+00;9.84E-01;6.72E-01;3.20E-01	13012;52058;65378;72399	5.36E-01;4.26E-01;4.12E-01;1.17E-01	1.045810399	-0.412896942
PLEKHM1	-0.110780329	0.669442593	4	AGGTCTGAGTCACAGGACAT;TACACCGGAGACAGATGGGT;GTTCGAAGGACAAGGACGTG;ACGTTTGTCAACACGGATGT	-0.44;-0.05;-0.04;0.08	12683;33091;33359;41670	1.08E+00;7.40E-01;4.45E-01;4.17E-01	35772;44083;44351;64759	5.41E-01;4.93E-01;4.43E-01;3.11E-01	-0.714375538	1.924327586	4	GTTCGAAGGACAAGGACGTG;TACACCGGAGACAGATGGGT;ACGTTTGTCAACACGGATGT;AGGTCTGAGTCACAGGACAT	-1.28;-1.17;-0.55;0.15	708;998;8154;47310	3.01E+00;2.38E+00;1.45E+00;8.56E-01	30132;69288;76444;76734	1.31E+00;1.27E+00;4.50E-01;1.59E-02	1.296885089	-0.412577933
NOL10	-0.270882996	0.861645737	4	GTGTCATAACATCGAACCCG;ACCCATGCATATATGCCCGG;ATTTAATGGTGCCTTGACCA;TCTAAGAAGGAACACCACCG	-0.67;-0.37;-0.08;0.04	6359;15146;30768;38752	1.20E+00;8.28E-01;8.20E-01;5.95E-01	38690;46674;62296;71083	6.01E-01;4.63E-01;3.90E-01;1.49E-01	-0.554051275	1.479249627	4	GTGTCATAACATCGAACCCG;ACCCATGCATATATGCCCGG;ATTTAATGGTGCCTTGACCA;TCTAAGAAGGAACACCACCG	-1.08;-0.97;-0.25;0.09	1397;1966;19938;43018	2.44E+00;1.30E+00;1.17E+00;1.02E+00	34424;57504;75476;76045	1.03E+00;6.59E-01;5.16E-01;3.16E-02	1.170447682	-0.412467135
SLC2A11	-0.40722585	1.205603483	4	AGCGCCCCTAAGGAGCTCCG;AGGAATTCACCAATGAGACA;GTGTCTCTGTATCCCCTGGG;GGAGGCGTAGGCGTACACCT	-0.71;-0.52;-0.47;0.07	5611;9910;11464;41031	1.96E+00;1.13E+00;1.10E+00;6.36E-01	36411;65978;67532;71831	1.02E+00;5.53E-01;4.69E-01;1.31E-01	-0.415843685	1.227921972	4	AGGAATTCACCAATGAGACA;AGCGCCCCTAAGGAGCTCCG;GTGTCTCTGTATCCCCTGGG;GGAGGCGTAGGCGTACACCT	-1.42;-1.04;0.07;0.73	450;1576;41937;72611	2.62E+00;1.64E+00;5.36E-01;1.12E-01	4831;35505;75866;76992	1.12E+00;6.87E-01;4.32E-01;1.01E-02	1.216762727	-0.411534767
TARS2	-0.544263054	1.551633601	4	AGTGATATCTTAATAGTCCG;TCTGACATTCGATTCCCCAG;TGCCCATCGTGGTTTCTCCG;CTTCTGTACAACAGATCAGG	-1.15;-1.0;-0.59;0.57	1285;2135;8179;66449	2.38E+00;2.37E+00;1.20E+00;2.66E-01	10993;69263;75307;76157	1.27E+00;9.94E-01;4.45E-01;2.90E-02	-0.27679447	0.978165835	4	TCTGACATTCGATTCCCCAG;TGCCCATCGTGGTTTCTCCG;AGTGATATCTTAATAGTCCG;CTTCTGTACAACAGATCAGG	-1.1;-0.71;-0.13;0.84	1285;4770;27395;74238	1.70E+00;1.20E+00;9.41E-01;7.34E-02	3204;50047;72672;76157	8.36E-01;6.91E-01;5.04E-01;2.90E-02	1.264899718	-0.410528762
AFF3	-0.436846535	1.270053391	4	CAGCTTAGGAGACTCATCAG;CAGCCTCTGATCATTCCCGG;GAGCAATCAGTACTACAACC;TCTTTCTCCAGACTAACAAG	-0.78;-0.72;-0.52;0.27	4436;5349;10049;53606	2.12E+00;1.61E+00;7.17E-01;6.39E-01	23836;67393;72093;73006	1.12E+00;6.52E-01;3.89E-01;1.02E-01	-0.384176418	1.022292305	4	TCTTTCTCCAGACTAACAAG;GAGCAATCAGTACTACAACC;CAGCTTAGGAGACTCATCAG;CAGCCTCTGATCATTCCCGG	-1.53;-0.61;0.29;0.31	324;6790;56803;57556	1.78E+00;1.42E+00;5.16E-01;3.76E-01	19886;20639;70652;77118	6.40E-01;5.75E-01;3.75E-01;7.26E-03	1.146172848	-0.410511477
VPS13A	-0.094284059	0.657121147	4	ATTAGTAGTAACTCCACTAG;TCAATAATATACAGTAGACC;AATGGAAGACCTGTTAACGC;TATGGATTATATCCGAACCA	-0.29;-0.2;0.04;0.08	18832;23546;38712;41579	1.08E+00;6.02E-01;5.71E-01;3.75E-01	35863;38730;53895;58610	5.43E-01;4.84E-01;4.26E-01;3.87E-01	-0.726250363	2.026543904	4	AATGGAAGACCTGTTAACGC;TCAATAATATACAGTAGACC;ATTAGTAGTAACTCCACTAG;TATGGATTATATCCGAACCA	-1.2;-1.03;-0.49;-0.19	900;1616;10108;23862	2.60E+00;2.11E+00;2.05E+00;1.35E+00	53580;67334;75826;76542	1.11E+00;1.11E+00;1.09E+00;2.03E-02	1.341832526	-0.410267211
GNLY	-0.441776251	1.391558898	4	AGGATTTCTCCTCATCACGC;TGACCTGTTGACCAAAACAC;GAGCCCTGAGTACTACGACC;CCTCCCCGTCCTACACACCC	-0.6;-0.59;-0.32;-0.25	7872;8086;17238;20715	2.29E+00;1.46E+00;1.28E+00;5.30E-01	56727;60204;69356;69570	1.25E+00;7.46E-01;5.23E-01;1.86E-01	-0.378089948	1.389937488	4	TGACCTGTTGACCAAAACAC;CCTCCCCGTCCTACACACCC;GAGCCCTGAGTACTACGACC;AGGATTTCTCCTCATCACGC	-0.98;-0.75;-0.62;0.83	1939;4135;6639;74161	2.64E+00;1.81E+00;1.03E+00;7.52E-02	3281;70803;73307;75503	1.43E+00;8.27E-01;7.42E-01;4.40E-02	1.390748193	-0.4099331
LOC100508046	-0.114602702	0.431906965	1	ACTTGCTGTATGTTGTGGAT	-0.11	28646	4.32E-01	48796	2.01E-01	-0.705094336	1.19868625	1	ACTTGCTGTATGTTGTGGAT	-0.71	4901	1.20E+00	72541	2.84E-02	0.815296607	-0.409848519
LOC101929572	-0.114602702	0.431906965	1	ACTTGCTGTATGTTGTGGAT	-0.11	28646	4.32E-01	48796	2.01E-01	-0.705094336	1.19868625	1	ACTTGCTGTATGTTGTGGAT	-0.71	4901	1.20E+00	72541	2.84E-02	0.815296607	-0.409848519
COPRS	-0.449438191	1.223876149	4	TCCTCATTAAAAAGATCGCC;TGATGGAGAACTGAATACCT;CCTAATGACAGTCCTGCCCG;GAGAAGGCTATGGATCGACT	-0.92;-0.7;-0.1;-0.08	2869;5763;29322;30804	1.60E+00;1.55E+00;8.78E-01;8.70E-01	46638;48120;71680;74573	8.19E-01;6.27E-01;4.79E-01;6.56E-02	-0.369715943	1.066418995	4	TGATGGAGAACTGAATACCT;CCTAATGACAGTCCTGCCCG;GAGAAGGCTATGGATCGACT;TCCTCATTAAAAAGATCGCC	-0.91;-0.62;-0.3;0.35	2441;6624;17576;59857	1.44E+00;1.44E+00;9.41E-01;4.47E-01	17585;59866;70818;75001	7.34E-01;5.82E-01;3.77E-01;5.56E-02	1.145147572	-0.409577067
XKR3	-0.263669536	0.830686964	4	TCAGTCTCACTATACGAGAA;ATATGATTAACAAAACGGGT;ACGACACAGAAGAATTCTAT;TTCTCAACTGTTCTCTACTG	-0.76;-0.36;0.03;0.04	4742;15619;38132;38682	1.21E+00;8.08E-01;6.93E-01;6.15E-01	38760;39310;61823;72700	6.03E-01;4.26E-01;3.87E-01;1.10E-01	-0.555057368	1.568696409	4	TCAGTCTCACTATACGAGAA;TTCTCAACTGTTCTCTACTG;ACGACACAGAAGAATTCTAT;ATATGATTAACAAAACGGGT	-1.08;-0.59;-0.34;-0.22	1401;7309;15691;22130	2.18E+00;1.58E+00;1.36E+00;1.16E+00	55312;61751;70133;76041	1.18E+00;8.05E-01;5.52E-01;3.17E-02	1.199691686	-0.409363452
TPBGL	-0.617444722	1.711507425	4	TAGGCCCAGCAGGCGAAGCT;CACGCACAACCACATCGAGG;CATCGTAGGCGCCAACCTGA;GCCGACAACCCCCTGCGCTG	-0.95;-0.88;-0.44;-0.2	2561;3231;12509;23717	2.06E+00;2.02E+00;1.85E+00;9.22E-01	53725;64933;74211;74881	1.10E+00;9.58E-01;8.33E-01;5.84E-02	-0.199908858	0.816553305	4	TAGGCCCAGCAGGCGAAGCT;CATCGTAGGCGCCAACCTGA;CACGCACAACCACATCGAGG;GCCGACAACCCCCTGCGCTG	-0.47;-0.19;-0.16;0.02	10671;23597;25358;38373	1.22E+00;1.02E+00;5.70E-01;4.52E-01	39069;52084;53845;66771	6.10E-01;5.36E-01;3.88E-01;2.58E-01	1.264030365	-0.40867679
HPCA	-0.604860745	1.739992052	4	ACCTTTGACACCAACAGCGA;CAACGGCTACATCAGCCGGG;GTCACCATAGGGAAAGAAGT;CCCCACAGGAATCCTCAATG	-0.84;-0.83;-0.61;-0.14	3674;3798;7674;26927	2.46E+00;1.88E+00;1.84E+00;7.85E-01	50515;69768;73644;73768	1.32E+00;9.60E-01;7.73E-01;8.44E-02	-0.211736533	0.775871868	4	ACCTTTGACACCAACAGCGA;CCCCACAGGAATCCTCAATG;CAACGGCTACATCAGCCGGG;GTCACCATAGGGAAAGAAGT	-1.21;-0.28;-0.14;0.78	876;18642;27014;73537	1.36E+00;9.56E-01;6.98E-01;8.99E-02	3905;50428;58800;76566	7.63E-01;5.09E-01;3.75E-01;1.97E-02	1.25793196	-0.408298639
ARHGAP32	-0.437752701	1.092159717	4	TGTGCTGGTATTCTCTTCGG;CATTGAGAGATATGGCATCG;AGTGTACCTCTTGATAACAT;CCAATGACTTCTGACACCCG	-1.34;-0.27;-0.22;0.08	691;20134;22304;41378	1.46E+00;1.17E+00;1.09E+00;6.53E-01	36064;55138;57308;76751	5.98E-01;5.46E-01;3.75E-01;1.55E-02	-0.37816882	1.258037674	4	TGTGCTGGTATTCTCTTCGG;AGTGTACCTCTTGATAACAT;CATTGAGAGATATGGCATCG;CCAATGACTTCTGACACCCG	-0.57;-0.52;-0.22;-0.2	7735;9093;21868;22906	2.12E+00;1.19E+00;1.19E+00;5.36E-01	54536;55574;68349;69707	1.14E+00;6.08E-01;4.91E-01;1.83E-01	1.175098696	-0.40796076
PSRC1	-0.553152736	1.522929047	4	GCAGGGAACAGATTGCAAGT;CCAGAGAAACCACTTCGACG;GGACTGGGCTTCACTCGGCG;CTATCATTACTCCGGAGTCG	-1.38;-0.81;-0.62;0.59	615;4017;7402;67278	2.50E+00;1.84E+00;1.51E+00;2.44E-01	10164;70040;73425;76827	1.35E+00;7.52E-01;4.63E-01;1.38E-02	-0.262130851	0.917858961	4	GGACTGGGCTTCACTCGGCG;GCAGGGAACAGATTGCAAGT;CCAGAGAAACCACTTCGACG;CTATCATTACTCCGGAGTCG	-0.64;-0.24;-0.1;-0.07	6151;20991;29566;31296	1.57E+00;8.61E-01;6.30E-01;6.06E-01	46146;47876;56451;71291	8.03E-01;4.76E-01;3.77E-01;1.44E-01	1.220394004	-0.407641793
TTC16	-0.498511819	1.567891851	4	AAGGGCCTACTCATTACAGC;GGCCCGGAAGATGTAGACAT;AAAGGACTCTACATCAACCG;ACAGGGGCACCATGTACCGA	-0.71;-0.51;-0.4;-0.37	5485;10204;14067;15313	2.82E+00;1.71E+00;1.10E+00;6.43E-01	62129;63375;67238;71957	1.61E+00;8.78E-01;4.62E-01;1.28E-01	-0.316395518	0.901312924	4	GGCCCGGAAGATGTAGACAT;AAGGGCCTACTCATTACAGC;ACAGGGGCACCATGTACCGA;AAAGGACTCTACATCAACCG	-1.08;-0.61;0.15;0.27	1388;6837;47186;55612	1.41E+00;1.17E+00;5.75E-01;4.52E-01	21830;30256;70605;76054	5.73E-01;4.68E-01;3.79E-01;3.14E-02	1.234602388	-0.407453668
CDH24	-0.586497276	1.655392845	4	TCATTGACCCAGCCTATCTG;AGGCCTATACCAGTTCTCCG;CTGCACTCGGATGTTGACCG;CCCTGCCAGCCCAATCAGGT	-0.92;-0.74;-0.68;0.0	2789;4974;6020;36498	2.76E+00;1.66E+00;1.31E+00;8.89E-01	40944;71422;72468;74653	1.51E+00;6.77E-01;6.55E-01;6.37E-02	-0.226876895	0.833607968	4	CTGCACTCGGATGTTGACCG;TCATTGACCCAGCCTATCTG;CCCTGCCAGCCCAATCAGGT;AGGCCTATACCAGTTCTCCG	-0.97;-0.58;-0.1;0.74	1986;7356;29785;72911	1.35E+00;1.02E+00;8.54E-01;1.05E-01	4531;47657;70086;75456	7.09E-01;5.50E-01;4.74E-01;4.51E-02	1.244500406	-0.406687085
ZDBF2	-0.627466551	1.889787702	4	TTGTTGGGGGTAGTCACTAG;AAGTAATTGTCAAAGAAACA;GAGCATTACAAATCACTGGG;TTATTAGTTACGGACTGAAG	-0.8;-0.75;-0.73;-0.23	4181;4848;5159;22092	2.96E+00;2.18E+00;1.68E+00;7.38E-01	55351;72283;72594;73261	1.63E+00;1.18E+00;6.86E-01;9.64E-02	-0.185826877	0.747728531	4	AAGTAATTGTCAAAGAAACA;GAGCATTACAAATCACTGGG;TTGTTGGGGGTAGTCACTAG;TTATTAGTTACGGACTGAAG	-0.47;-0.38;0.03;0.07	10682;14223;39009;41743	1.07E+00;8.70E-01;5.96E-01;4.52E-01	35699;38433;63219;66760	5.39E-01;4.26E-01;3.98E-01;2.58E-01	1.318758116	-0.406646714
NDUFB6	-0.121980575	0.638629171	4	TAATAATGAATAATCCAGAC;TGGAGAATAAATCCCCTTGG;ACACTCCGGATGAGAAACTG;CATAGGCCCCATCTTCTGTG	-0.49;-0.3;-0.18;0.49	10919;18371;24544;63658	1.06E+00;7.07E-01;4.47E-01;3.40E-01	13784;52898;59071;66523	5.51E-01;4.03E-01;3.76E-01;2.64E-01	-0.690819656	2.033595259	4	TAATAATGAATAATCCAGAC;ACACTCCGGATGAGAAACTG;CATAGGCCCCATCTTCTGTG;TGGAGAATAAATCCCCTTGG	-1.29;-0.55;-0.47;-0.46	679;8303;10692;11158	3.37E+00;2.04E+00;1.47E+00;1.26E+00	66284;66750;69139;76763	1.99E+00;1.07E+00;5.15E-01;1.53E-02	1.336112215	-0.406400115
DTL	-0.618391341	1.420398455	4	TTTCCAGCAAAGTGTTACTG;AGGTGATAAACTTTCCACGG;ACAGCTGTATTCTGTACGGG;TGAAGCTGCCTACATATGGA	-1.61;-0.87;-0.08;0.08	310;3359;30646;41821	1.99E+00;1.80E+00;1.07E+00;8.25E-01	35621;46796;74083;77132	8.19E-01;5.38E-01;4.65E-01;6.95E-03	-0.19351866	0.735657991	4	AGGTGATAAACTTTCCACGG;TGAAGCTGCCTACATATGGA;TTTCCAGCAAAGTGTTACTG;ACAGCTGTATTCTGTACGGG	-0.5;-0.45;-0.11;0.29	9700;11375;28659;56475	1.03E+00;8.94E-01;5.48E-01;4.74E-01	20967;48783;66067;67742	4.87E-01;4.38E-01;3.77E-01;2.32E-01	1.078028223	-0.405955
DVL2	-0.612851982	1.276880599	4	ATCACAGTCACGCTAAACAT;CCGAGTCAGTAGTGTCACTG;GGGACATTGTGCACAAGCCT;GGACGCTCTTGAAATCGCCG	-2.01;-0.39;-0.03;-0.02	138;14428;33939;35104	2.15E+00;1.37E+00;8.60E-01;7.23E-01	42338;43503;63014;77304	6.91E-01;4.39E-01;3.96E-01;3.08E-03	-0.198930603	0.83352929	4	ATCACAGTCACGCTAAACAT;GGACGCTCTTGAAATCGCCG;CCGAGTCAGTAGTGTCACTG;GGGACATTGTGCACAAGCCT	-0.36;-0.31;-0.24;0.11	14881;17086;20934;44779	1.24E+00;9.52E-01;7.51E-01;3.92E-01	32663;56508;60356;62561	6.32E-01;4.87E-01;3.79E-01;3.71E-01	1.055204945	-0.405891293
LY75	-0.541582816	2.112711709	8	GGTGGATAAGAATTAGCGAG;GTGGAAAGTCCAATCATGTG;GAATAGTAGCAAATAGCACC;TTCTTGTGGAGAGTATAACT;GAGTATAACTGGGCAACTGT;GGTTGAGTATTAGGGCACAG;TTACCGATTTGGTAATATCG;TTATGAATATGACCGAAAGT	-1.08;-1.0;-1.0;-0.88;-0.38;-0.33;-0.02;0.34	1649;2171;2178;3279;14936;17104;34731;57373	3.72E+00;2.97E+00;2.71E+00;2.10E+00;1.79E+00;1.73E+00;1.04E+00;8.34E-01	20069;42711;60338;62506;74163;75264;75271;75793	2.47E+00;1.86E+00;1.73E+00;1.39E+00;1.16E+00;7.36E-01;5.95E-01;7.47E-02	-0.269728399	1.079193022	8	GAATAGTAGCAAATAGCACC;TTATGAATATGACCGAAAGT;GGTTGAGTATTAGGGCACAG;GGTGGATAAGAATTAGCGAG;GTGGAAAGTCCAATCATGTG;GAGTATAACTGGGCAACTGT;TTCTTGTGGAGAGTATAACT;TTACCGATTTGGTAATATCG	-1.07;-0.55;-0.46;-0.44;-0.19;0.11;0.17;0.28	1428;8282;10987;11678;23689;44361;48667;56092	1.73E+00;1.30E+00;1.13E+00;1.12E+00;9.39E-01;8.88E-01;7.89E-01;7.43E-01	21350;28775;33081;53753;65764;66455;69160;76014	1.07E+00;8.47E-01;6.48E-01;6.37E-01;6.23E-01;5.70E-01;4.12E-01;6.46E-02	1.595952366	-0.405655607
FAM161B	-0.390460543	1.090181967	4	GTTAGCCCGGTTACTAGAGG;CGAGTCCTTCGCAGACACAG;TGTAAAGGCCCTCATAGTCA;TTCTTCCAAGACAAGGACAG	-0.85;-0.64;-0.04;-0.03	3561;6840;33603;34173	1.42E+00;1.41E+00;7.97E-01;7.33E-01	43269;43839;70602;73881	7.17E-01;5.72E-01;4.41E-01;8.18E-02	-0.420335021	1.390168677	4	CGAGTCCTTCGCAGACACAG;TTCTTCCAAGACAAGGACAG;TGTAAAGGCCCTCATAGTCA;GTTAGCCCGGTTACTAGAGG	-0.61;-0.47;-0.38;-0.22	6794;10534;14134;21789	2.20E+00;1.70E+00;1.08E+00;5.74E-01	55653;63308;66908;70648	1.19E+00;8.74E-01;4.55E-01;1.59E-01	1.240175322	-0.405397782
MANEA	-0.335514269	0.983248663	4	CCAATCTGTTAACCACCTCA;ACATGTAGATAATTGTTCAG;ATAGCCAAGAATTATCCACA;ATCAACGAACTATTCATTTG	-0.88;-0.52;-0.35;0.41	3194;9974;16097;60535	1.55E+00;1.12E+00;8.37E-01;4.28E-01	16908;61345;67468;74248	7.89E-01;4.68E-01;3.80E-01;7.31E-02	-0.474916868	1.183352048	4	CCAATCTGTTAACCACCTCA;ATCAACGAACTATTCATTTG;ATAGCCAAGAATTATCCACA;ACATGTAGATAATTGTTCAG	-1.38;-0.36;-0.18;0.02	520;14962;24293;37809	1.58E+00;1.25E+00;1.07E+00;8.36E-01	39633;53149;62480;76922	6.23E-01;5.56E-01;3.92E-01;1.17E-02	1.083300355	-0.405215569
LHX8	-0.266071322	0.775184162	4	GAGGACTCGCAAAGGCGCCG;GACACCGGACATGCCAGCAT;AAGGCAACTTTCCACAGGAG;CAAGTGATAGACATTCCCCT	-1.05;-0.2;-0.09;0.28	1819;23778;29946;53932	1.06E+00;8.48E-01;6.29E-01;5.66E-01	23510;47496;53664;75623	4.72E-01;3.89E-01;3.87E-01;4.13E-02	-0.54366891	1.41331658	4	GAGGACTCGCAAAGGCGCCG;AAGGCAACTTTCCACAGGAG;GACACCGGACATGCCAGCAT;CAAGTGATAGACATTCCCCT	-1.42;-0.34;-0.27;-0.15	461;15930;19424;25917	1.90E+00;1.63E+00;1.33E+00;7.95E-01	51525;58018;61512;76981	1.00E+00;6.74E-01;3.85E-01;1.03E-02	1.094250371	-0.404870116
LRTOMT	-0.310322046	1.03720684	4	ACCAGCAATGTTACCACCAG;TGTGGCTCAAGTACTCGCAG;GCCCTGACAGGCAGTCTCGG;CTGGAATTGGGAACCTACTG	-0.48;-0.45;-0.33;0.03	11126;12110;16811;38136	1.49E+00;1.23E+00;9.81E-01;4.43E-01	39306;60631;65332;66316	7.61E-01;6.15E-01;4.25E-01;2.69E-01	-0.498941528	1.459163087	4	TGTGGCTCAAGTACTCGCAG;GCCCTGACAGGCAGTCTCGG;ACCAGCAATGTTACCACCAG;CTGGAATTGGGAACCTACTG	-0.96;-0.45;-0.41;-0.17	2009;11248;12727;25121	1.96E+00;1.83E+00;1.03E+00;1.02E+00	52321;64715;66194;75433	1.04E+00;9.46E-01;4.40E-01;4.56E-02	1.248184964	-0.404631787
NCDN	-0.588691749	1.790579154	4	TGTCATCAATCATGGAGCGG;TAGATGCCAAAACTCGGCGG;CCTGGATCCCCAACTCCATG;CTGGCACACCTCCTTACGCA	-0.78;-0.75;-0.41;-0.41	4424;4827;13617;13697	3.01E+00;1.75E+00;1.69E+00;7.18E-01	63745;63825;72615;73018	1.74E+00;9.00E-01;6.87E-01;1.02E-01	-0.220060302	0.89523274	4	TGTCATCAATCATGGAGCGG;CTGGCACACCTCCTTACGCA;CCTGGATCCCCAACTCCATG;TAGATGCCAAAACTCGGCGG	-0.47;-0.2;-0.13;-0.08	10766;23255;27243;30711	1.61E+00;9.47E-01;5.77E-01;4.50E-01	46731;50199;54187;66676	8.22E-01;5.06E-01;3.86E-01;2.60E-01	1.342905947	-0.404376025
BRD1	-0.398572052	1.073171543	4	GCAGCAGTCTCTGATCGACG;AAGACAGATGACGACCGCTG;GAGGCCTCTGAATATTTACG;TGTTCTATAGAGCCGCGGTG	-1.03;-0.42;-0.37;0.24	1913;13182;15060;51530	1.63E+00;1.04E+00;9.22E-01;7.08E-01	25912;62382;64260;75529	8.32E-01;4.10E-01;4.04E-01;4.34E-02	-0.410093356	1.134508337	4	GCAGCAGTCTCTGATCGACG;GAGGCCTCTGAATATTTACG;AAGACAGATGACGACCGCTG;TGTTCTATAGAGCCGCGGTG	-1.03;-0.51;-0.37;0.27	1631;9510;14260;55215	1.69E+00;1.16E+00;1.10E+00;5.88E-01	22227;63182;67932;75811	8.68E-01;4.79E-01;3.81E-01;3.70E-02	1.10383994	-0.404332704
SPCS2	-0.373575441	0.926643199	4	CCTTATCCAACAAGCCGCTA;GGAGAAGAGCATCTTTCTCG;AACGGGTTTGGACTCTGGAA;GGAGGCTGTAGTGGGGCTGG	-1.37;-0.28;-0.12;0.28	623;19355;28618;53813	1.50E+00;8.95E-01;6.76E-01;6.32E-01	23629;48824;58087;76819	4.87E-01;3.88E-01;3.75E-01;1.40E-02	-0.434912501	1.595094301	4	GGAGAAGAGCATCTTTCTCG;AACGGGTTTGGACTCTGGAA;GGAGGCTGTAGTGGGGCTGG;CCTTATCCAACAAGCCGCTA	-0.47;-0.46;-0.41;-0.4	10579;11016;12839;13309	3.06E+00;1.82E+00;1.05E+00;4.54E-01	64133;64603;66426;66863	1.77E+00;9.40E-01;4.45E-01;2.55E-01	1.26086875	-0.404243971
CHTOP	-0.298893389	0.925340882	4	CCAAGATGTCTCTAAATGAG;AGGGGCGGGATGTCACTCCG;GCCCAGAGGAGGACTACGTG;ACGGTTAGGCCGACCCATAG	-0.64;-0.45;-0.16;0.05	6949;12125;26140;39677	1.16E+00;9.92E-01;9.80E-01;5.67E-01	37765;51302;65317;70493	5.81E-01;5.23E-01;4.25E-01;1.63E-01	-0.509588966	1.531525886	4	CCAAGATGTCTCTAAATGAG;ACGGTTAGGCCGACCCATAG;AGGGGCGGGATGTCACTCCG;GCCCAGAGGAGGACTACGTG	-0.85;-0.55;-0.52;-0.12	2980;8368;9155;27896	2.23E+00;1.77E+00;1.25E+00;8.64E-01	49546;68287;69074;74462	1.19E+00;9.22E-01;5.13E-01;6.81E-02	1.228433384	-0.404241178
ANKRD49	-0.338830998	1.030025476	4	GTAGGCTGCTCGATGAAGAG;GGTACTCAAAGTCTTTGGGT;TTCAGGAGCTCATTGCACAG;AGAAAGGAGTCTCCGCACTG	-1.67;-0.71;0.04;0.99	264;5513;38700;74527	1.87E+00;1.58E+00;6.03E-01;6.66E-02	2915;38742;71929;77178	8.72E-01;6.42E-01;4.26E-01;5.91E-03	-0.469106416	1.188460957	4	GTAGGCTGCTCGATGAAGAG;TTCAGGAGCTCATTGCACAG;GGTACTCAAAGTCTTTGGGT;AGAAAGGAGTCTCCGCACTG	-1.72;-0.57;-0.27;0.68	205;7740;19387;71694	1.98E+00;1.33E+00;1.31E+00;1.34E-01	5748;58055;69702;77237	6.75E-01;6.28E-01;5.35E-01;4.58E-03	1.109243217	-0.403968707
RTL3	-0.429292244	1.184634782	4	ATTGCCAACAAAGCTCACCA;CCCAAATATTGAGAAGCCCC;TGTAGCCTCTAACCCAATAG;TCTACTCCGAAAGTCCTCAG	-0.9;-0.59;-0.44;0.21	3029;8141;12701;49576	1.83E+00;1.27E+00;8.58E-01;7.75E-01	27866;64741;69301;74413	9.48E-01;5.21E-01;4.23E-01;6.93E-02	-0.377980332	1.051654388	4	TCTACTCCGAAAGTCCTCAG;ATTGCCAACAAAGCTCACCA;TGTAGCCTCTAACCCAATAG;CCCAAATATTGAGAAGCCCC	-1.03;-0.7;0.1;0.11	1615;5022;44032;44938	1.66E+00;1.11E+00;9.45E-01;4.99E-01	32504;33410;72420;75827	6.73E-01;4.84E-01;4.42E-01;3.66E-02	1.118144585	-0.403636288
PLEKHA3P1	0.334966684	0.576666628	1	TTATCTAAAACAAACCAACG	0.33	56916	1.34E-01	20526	5.77E-01	-1.142012006	1.838978096	1	TTATCTAAAACAAACCAACG	-1.14	1122	1.84E+00	76320	6.33E-03	1.207822362	-0.403522661
CD82	-0.502594709	1.307450409	4	TGAGCTCATGAATCGCCCTG;AGACTACAACAGCAGTCGCG;AGCAGGAAAGCAAAGTACTG;CCAGCCGCAGCACTTCACCT	-1.26;-0.36;-0.24;-0.15	914;15504;21644;26329	1.87E+00;1.34E+00;1.20E+00;8.13E-01	51113;55798;61938;76528	9.84E-01;6.14E-01;3.88E-01;2.06E-02	-0.303864592	0.870871464	4	TGAGCTCATGAATCGCCCTG;CCAGCCGCAGCACTTCACCT;AGACTACAACAGCAGTCGCG;AGCAGGAAAGCAAAGTACTG	-0.92;-0.42;-0.0;0.13	2308;12332;36503;46201	9.68E-01;9.63E-01;8.97E-01;6.55E-01	31241;40939;65110;75134	4.65E-01;4.29E-01;4.22E-01;5.25E-02	1.089160937	-0.40322965
CDH19	-0.786751935	2.24473611	4	TAAGAACTTGCACATACAGT;TCTCTGAATCTGCACCCACT;AATAGACATCGCTACTGGAA;AATACGACTAGTCATCACAT	-1.1;-0.99;-0.91;-0.15	1517;2270;2940;26599	3.68E+00;2.31E+00;1.86E+00;1.13E+00	50843;74502;75172;75925	2.10E+00;9.73E-01;9.70E-01;3.43E-02	-0.019511562	0.469004703	4	AATAGACATCGCTACTGGAA;TCTCTGAATCTGCACCCACT;AATACGACTAGTCATCACAT;TAAGAACTTGCACATACAGT	-0.51;-0.0;0.05;0.38	9368;36584;40246;61691	5.69E-01;4.83E-01;4.29E-01;3.95E-01	15751;37196;40858;68074	5.57E-01;4.27E-01;3.86E-01;2.24E-01	1.356870406	-0.403131748
TSGA10IP	-0.173250137	0.655145872	4	ACCTCCGAAGGCGACAATGG;CTAGGATCAGAGCCCCCCAG;AGGCTCCAGGAACCAGAACG;GAAAGTTTCATCGTATCCCG	-0.78;-0.15;-0.1;0.34	4401;26549;29892;56926	8.50E-01;7.20E-01;5.35E-01;5.16E-01	20516;47550;50893;73041	4.72E-01;4.10E-01;3.76E-01;1.02E-01	-0.631936463	1.791416644	4	ACCTCCGAAGGCGACAATGG;CTAGGATCAGAGCCCCCCAG;AGGCTCCAGGAACCAGAACG;GAAAGTTTCATCGTATCCCG	-1.08;-0.82;-0.42;-0.21	1365;3330;12632;22339	2.16E+00;1.99E+00;1.84E+00;1.17E+00	55103;64810;74112;76077	1.17E+00;9.52E-01;8.22E-01;3.09E-02	1.223281258	-0.4025933
PCGF6	-0.28827446	1.01015873	4	GGTATGAAGACATTCTGTGA;GGTCTAGAAGTACCTAAACC;CCTCACCCCTGCACCCGCAG;GGGAGGCCGGCAGGACTCGG	-0.54;-0.27;-0.24;-0.11	9363;19975;21701;29088	1.70E+00;1.20E+00;6.58E-01;4.83E-01	48354;55741;57467;68079	8.78E-01;6.12E-01;3.75E-01;2.24E-01	-0.516658562	1.55177462	4	CCTCACCCCTGCACCCGCAG;GGTATGAAGACATTCTGTGA;GGGAGGCCGGCAGGACTCGG;GGTCTAGAAGTACCTAAACC	-0.79;-0.73;-0.57;0.02	3631;4471;7764;38229	2.44E+00;1.75E+00;1.23E+00;7.89E-01	39213;69678;72971;73811	1.31E+00;7.14E-01;6.13E-01;8.34E-02	1.280966675	-0.402466511
LEO1	-0.543154602	1.461813298	4	TTCTGAGCGTTCTGACCATG;AGGCCTCAGATGAAGAACAC;TGGATGAAGAAGGTAGAACC;TGAGAGACAACAGCTATCTG	-1.03;-0.67;-0.55;0.08	1946;6353;8994;41317	2.26E+00;1.47E+00;1.09E+00;1.03E+00	36125;68448;71089;75496	1.20E+00;5.95E-01;5.48E-01;4.42E-02	-0.261642786	0.800281993	4	TGGATGAAGAAGGTAGAACC;TGAGAGACAACAGCTATCTG;TTCTGAGCGTTCTGACCATG;AGGCCTCAGATGAAGAACAC	-0.83;-0.47;-0.08;0.33	3236;10626;30626;59146	1.08E+00;8.32E-01;8.25E-01;4.68E-01	18296;46816;66816;74206	4.65E-01;4.53E-01;3.76E-01;7.41E-02	1.131047646	-0.402398693
UGT2B25P	-0.202494386	0.579582235	2	ATATGTCATATAATTCCCAC;AATGTGTGATATGAAGAAGT	-0.69;0.28	5942;54166	8.49E-01;3.10E-01	23276;71500	3.76E-01;6.93E-02	-0.602021267	1.439352232	2	ATATGTCATATAATTCCCAC;AATGTGTGATATGAAGAAGT	-0.6;-0.6	6860;7008	2.09E+00;7.92E-01	70434;70582	7.84E-01;8.06E-02	1.009467233	-0.402257826
SFPQ	-0.449379002	1.130727431	4	CGAAGCTGTCTACCTCTCAT;ATGGGCCTCAATCAGAATCG;ATGATCGTGGAAGATCTACA;TCTACCTGCTGATATCACGG	-1.57;-0.74;-0.11;0.63	337;5040;28942;68190	1.76E+00;1.65E+00;8.84E-01;2.21E-01	9252;48500;72402;77105	6.72E-01;4.86E-01;4.83E-01;7.55E-03	-0.354979502	1.026462048	4	CGAAGCTGTCTACCTCTCAT;TCTACCTGCTGATATCACGG;ATGGGCCTCAATCAGAATCG;ATGATCGTGGAAGATCTACA	-0.84;-0.72;-0.15;0.29	3110;4667;26126;56420	1.72E+00;9.92E-01;8.48E-01;5.50E-01	21022;51316;72775;74332	6.99E-01;5.23E-01;3.77E-01;7.12E-02	1.078594739	-0.402179252
PSMD7	-0.477894468	1.329240484	4	CATCAATGATGACCAATACC;CCAGGGAAAGAATAGTTGGC;TACAGAAGCGTACATTTCAG;CAGAGATATCAAAGACACGA	-0.82;-0.74;-0.43;0.07	3906;5052;12991;41134	1.80E+00;1.65E+00;1.10E+00;7.63E-01	36308;64451;72390;73536	9.32E-01;6.71E-01;5.51E-01;8.99E-02	-0.326355127	0.83807882	4	CAGAGATATCAAAGACACGA;CCAGGGAAAGAATAGTTGGC;TACAGAAGCGTACATTTCAG;CATCAATGATGACCAATACC	-1.97;-0.27;0.17;0.76	141;19098;48777;73250	2.14E+00;6.84E-01;4.32E-01;9.67E-02	4192;28665;58344;77301	7.37E-01;4.87E-01;3.75E-01;3.14E-03	1.083659652	-0.402124798
TRAPPC2	-0.654828727	1.34808302	4	GCCACATGTTCTCATCTACG;TGAACTGGTTCAGATGACGA;CTGTGGACAAGTTCAACGAG;TGTCGGCATTTGTCACTGCG	-2.19;-0.23;-0.13;-0.07	97;21925;27994;31457	2.30E+00;1.57E+00;9.19E-01;6.07E-01	45985;49448;55517;77345	7.98E-01;4.95E-01;3.80E-01;2.15E-03	-0.149403815	0.78309015	4	TGTCGGCATTTGTCACTGCG;TGAACTGGTTCAGATGACGA;CTGTGGACAAGTTCAACGAG;GCCACATGTTCTCATCTACG	-0.34;-0.14;-0.09;-0.03	15651;26928;30464;34498	1.40E+00;8.31E-01;5.11E-01;3.87E-01	42944;46978;50514;61791	7.08E-01;4.66E-01;4.13E-01;3.92E-01	1.065586585	-0.402116271
FIBIN	-0.56714285	1.510849503	4	AGAGCTATGGCAAGTACCTG;CGGGGATGCCTACTCCAACT;CGAAGTAGCCTTGACACAGG;TCTACCCAGAGATGTCCAAT	-0.96;-0.96;-0.35;0.0	2452;2461;16030;36484	2.25E+00;1.55E+00;1.31E+00;9.39E-01	40958;61412;74981;74990	9.38E-01;7.91E-01;6.55E-01;5.59E-02	-0.236812957	0.822469699	4	AGAGCTATGGCAAGTACCTG;CGAAGTAGCCTTGACACAGG;CGGGGATGCCTACTCCAACT;TCTACCCAGAGATGTCCAAT	-0.62;-0.25;-0.2;0.12	6592;19957;23254;45413	1.12E+00;9.27E-01;6.58E-01;5.84E-01	32029;54188;57485;70850	5.77E-01;4.77E-01;3.75E-01;1.55E-01	1.166659601	-0.401977904
GDA	-0.446407407	1.29883537	4	ATGTGTGTATCAACCAGCCC;AATCGATCAAGGAAACTGAG;CTGAACGTATTCCATGAACG;CAAGATACTTACGACAACTC	-0.84;-0.49;-0.23;-0.23	3682;10913;21928;22223	2.17E+00;1.19E+00;1.06E+00;7.84E-01	55219;55514;66529;73760	1.17E+00;6.07E-01;4.47E-01;8.46E-02	-0.35720349	1.171222654	4	CAAGATACTTACGACAACTC;AATCGATCAAGGAAACTGAG;CTGAACGTATTCCATGAACG;ATGTGTGTATCAACCAGCCC	-0.65;-0.39;-0.22;-0.18	5962;13641;22164;24543	2.00E+00;1.17E+00;8.98E-01;6.16E-01	52899;55278;63801;71480	1.06E+00;6.01E-01;4.05E-01;1.39E-01	1.235029012	-0.401805448
TNIP1	-0.345539563	1.127092656	4	TGTGCACCTTGGATGCCAGT;GATGAGCAATGGCAACAAAG;ATAAAACTTACACTGGATGG;CAAGTCCAAGATTGAAATGG	-0.54;-0.5;-0.19;-0.15	9439;10442;24309;26426	1.87E+00;1.09E+00;1.07E+00;4.81E-01	51016;53133;67000;68003	9.80E-01;5.55E-01;4.57E-01;2.26E-01	-0.455708681	1.262853612	4	TGTGCACCTTGGATGCCAGT;GATGAGCAATGGCAACAAAG;ATAAAACTTACACTGGATGG;CAAGTCCAAGATTGAAATGG	-0.95;-0.62;-0.19;-0.05	2092;6462;23494;32929	1.49E+00;1.45E+00;1.11E+00;1.00E+00	44513;53948;70980;75350	7.53E-01;5.90E-01;5.72E-01;4.76E-02	1.194973134	-0.400624122
PRSS48	-0.612372121	1.805249128	4	GCTGGCAAGAAGATACCGAT;AGAATGGTAATCTCTATCTG;TGGCTAGGATCGATTACAGT;GTATCAACCTCTCACTGACG	-0.88;-0.76;-0.43;-0.38	3237;4688;12946;14855	2.87E+00;1.81E+00;1.71E+00;8.32E-01	62587;64497;72754;74205	1.64E+00;9.35E-01;6.97E-01;7.42E-02	-0.188848759	0.656199214	4	GTATCAACCTCTCACTGACG;AGAATGGTAATCTCTATCTG;TGGCTAGGATCGATTACAGT;GCTGGCAAGAAGATACCGAT	-1.03;-0.13;0.09;0.31	1604;27696;43484;57788	1.11E+00;5.09E-01;5.08E-01;4.99E-01	19654;33958;49746;75838	4.39E-01;4.21E-01;3.75E-01;3.63E-02	1.230724171	-0.40061044
IL1R1	-0.54076259	1.386426934	4	CAAGCAATATCCTATTACCC;ATTACAGATCAATTGTATCT;AATAGTCTTCCCCTAGCACT;TTTGTGTTGATGAATCCTGG	-1.26;-0.46;-0.35;-0.1	903;12001;16147;29623	1.67E+00;1.54E+00;1.35E+00;9.88E-01	47819;61295;65441;76539	8.59E-01;7.87E-01;4.27E-01;2.04E-02	-0.259959284	0.896234022	4	CAAGCAATATCCTATTACCC;AATAGTCTTCCCCTAGCACT;TTTGTGTTGATGAATCCTGG;ATTACAGATCAATTGTATCT	-0.52;-0.47;-0.07;0.02	9116;10773;31363;38185	1.23E+00;1.07E+00;8.01E-01;4.90E-01	39257;46079;66669;68326	6.14E-01;4.58E-01;4.50E-01;2.18E-01	1.141330478	-0.400360937
PTAFR	-0.630415858	1.702364888	4	ATTGTCTACTACCAAAACCA;CTGCTTTGAGCATTACGAGA;CAGGCCAACACCCGCAAGCG;TTTCTTGCAAGGGTACAGGC	-1.09;-0.86;-0.31;-0.26	1568;3454;18131;20336	2.32E+00;1.96E+00;1.41E+00;1.12E+00	57106;59311;73988;75874	1.27E+00;8.08E-01;7.15E-01;3.55E-02	-0.170128869	0.744500167	4	CTGCTTTGAGCATTACGAGA;TTTCTTGCAAGGGTACAGGC;CAGGCCAACACCCGCAAGCG;ATTGTCTACTACCAAAACCA	-0.47;-0.46;-0.22;0.47	10568;10943;22006;65624	1.18E+00;1.05E+00;4.54E-01;2.88E-01	11818;55436;66499;66874	6.05E-01;4.46E-01;4.30E-01;2.55E-01	1.223432527	-0.400272363
HELLS	-0.755148054	1.898735353	4	TATGAAGTGCCGTCTAATCA;AATGTTATATCATGGAACCC;TGCAATTGTACGGTTCACAA;TTCCACACAGAGATTAGTAG	-1.57;-0.77;-0.41;-0.27	347;4508;13859;19756	2.37E+00;1.75E+00;1.74E+00;1.73E+00	57686;63583;72934;77095	1.31E+00;8.88E-01;7.11E-01;7.78E-03	-0.045321986	0.543745956	4	AATGTTATATCATGGAACCC;TTCCACACAGAGATTAGTAG;TGCAATTGTACGGTTCACAA;TATGAAGTGCCGTCTAATCA	-0.29;-0.14;-0.07;0.32	18114;26912;31587;58265	7.94E-01;5.11E-01;4.94E-01;3.76E-01	19177;45855;50530;59328	4.63E-01;4.56E-01;4.13E-01;3.75E-01	1.221240654	-0.40023502
DNAJA1	-0.2206435	0.784891683	4	TTTACCGAGTAAAAACAGCA;GAGTGCTGTCCCAATTGCCG;GGAGAACAGGCAATTAAAGA;TAGGACTGATCCGCTCCCCA	-0.54;-0.42;-0.01;0.08	9256;13490;35797;41721	1.07E+00;9.06E-01;6.73E-01;4.86E-01	35721;41645;63952;68186	5.40E-01;4.31E-01;4.06E-01;2.21E-01	-0.57957097	1.830258096	4	GGAGAACAGGCAATTAAAGA;GAGTGCTGTCCCAATTGCCG;TAGGACTGATCCGCTCCCCA;TTTACCGAGTAAAAACAGCA	-0.74;-0.74;-0.66;-0.17	4253;4286;5791;24582	2.81E+00;1.99E+00;1.79E+00;7.32E-01	52860;71651;73156;73189	1.54E+00;1.06E+00;7.29E-01;9.81E-02	1.307574889	-0.400107235
PRSS55	-0.563819507	1.393914472	4	TCGGTATTCCAGAATCACAG;AAGAACTGAGTGTCGTGCTG;TGAGAATCCACCACTTGTTG;TGGAGTGGCTATCCTAGGCA	-1.32;-0.79;-0.37;0.22	732;4257;15245;50597	1.79E+00;1.61E+00;1.43E+00;7.39E-01	26845;62197;73185;76710	8.24E-01;7.32E-01;4.13E-01;1.65E-02	-0.236301654	0.723871951	4	AAGAACTGAGTGTCGTGCTG;TGGAGTGGCTATCCTAGGCA;TGAGAATCCACCACTTGTTG;TCGGTATTCCAGAATCACAG	-1.17;-0.11;0.04;0.3	1007;28656;39874;57049	1.30E+00;5.77E-01;5.31E-01;4.87E-01	20393;37568;48786;76435	4.32E-01;4.27E-01;3.76E-01;2.27E-02	1.058893211	-0.400060581
EVI5	-0.555476452	1.597219612	4	TTACTCTTTAGTAGATCGTG;ACTATTGCTCTAAAGTGATG;AGAACTGATGCAACTTGACA;AAGAAAGATAGTCAGAAACC	-0.99;-0.5;-0.41;-0.32	2219;10485;13726;17456	2.59E+00;1.74E+00;1.09E+00;9.79E-01	59986;63716;66957;75223	1.45E+00;8.94E-01;4.56E-01;5.05E-02	-0.244487407	0.839527511	4	TTACTCTTTAGTAGATCGTG;AGAACTGATGCAACTTGACA;ACTATTGCTCTAAAGTGATG;AAGAAAGATAGTCAGAAACC	-0.63;-0.27;-0.1;0.02	6280;19086;29763;38361	1.22E+00;8.54E-01;6.84E-01;5.99E-01	39081;47679;58356;71162	6.10E-01;4.74E-01;3.75E-01;1.47E-01	1.218373561	-0.399981929
ERBB2	-0.3767871	1.0307068	4	TCATCGCTCACAACCAAGTG;AACTACCTTTCTACGGACGT;GTTACCTATACATCTCAGCA;TTGGGATCCTCATCAAGCGA	-1.17;-0.83;0.19;0.3	1216;3845;48588;55081	1.87E+00;1.22E+00;5.92E-01;4.34E-01	22361;28854;73597;76226	7.68E-01;4.84E-01;3.81E-01;2.75E-02	-0.422620249	1.232927073	4	TCATCGCTCACAACCAAGTG;GTTACCTATACATCTCAGCA;TTGGGATCCTCATCAAGCGA;AACTACCTTTCTACGGACGT	-0.75;-0.73;-0.24;0.03	4110;4477;20772;39039	1.75E+00;1.25E+00;1.19E+00;7.44E-01	38403;56670;72965;73332	7.14E-01;6.36E-01;5.95E-01;9.47E-02	1.131816936	-0.399703674
PLPP1	-0.209985003	0.807987521	4	ATACCTTATGCGTTATTAGG;ATTGAATACTACATATGTCG;AGTACATGGAAAACGAAGAG;CATTACAGAATACTCCTCGT	-1.34;-0.25;-0.18;0.93	683;21013;24609;73934	1.46E+00;1.06E+00;6.30E-01;8.05E-02	3508;52833;56427;76759	8.02E-01;5.50E-01;3.77E-01;1.54E-02	-0.588797951	1.607798973	4	CATTACAGAATACTCCTCGT;ATACCTTATGCGTTATTAGG;ATTGAATACTACATATGTCG;AGTACATGGAAAACGAAGAG	-1.09;-0.81;-0.4;-0.05	1313;3418;13104;33121	1.97E+00;1.79E+00;1.48E+00;1.19E+00	44321;64338;74024;76129	9.26E-01;8.12E-01;7.47E-01;2.97E-02	1.207893247	-0.399391477
MEIS1	-0.445498416	1.319666484	4	GGTGGCCACACGTCACACAG;GGGTACTGATGCGAGTGCAG;ATGCGGGTCCCCATACATCG;ATCATGATCTCTGTTCCAAG	-0.7;-0.58;-0.43;-0.08	5779;8435;12914;30941	1.81E+00;1.59E+00;1.25E+00;6.26E-01	46501;64528;69007;71663	9.36E-01;8.15E-01;5.11E-01;1.35E-01	-0.353110359	1.037948898	4	GGGTACTGATGCGAGTGCAG;ATGCGGGTCCCCATACATCG;GGTGGCCACACGTCACACAG;ATCATGATCTCTGTTCCAAG	-0.95;-0.66;-0.26;0.46	2096;5829;19671;65037	1.54E+00;1.31E+00;1.00E+00;3.03E-01	12405;57771;71613;75346	6.67E-01;6.23E-01;4.21E-01;4.76E-02	1.178807691	-0.399304387
MRTFA	-0.52505184	1.455814476	4	AGACAGCTCTTCCTTCGATG;TGGCGTAGGATGAGTCCATG;TCCCGGCTTGCCAGTCAGTG;GAGCAGTGAGCGCTCCGAGG	-0.84;-0.8;-0.43;-0.02	3661;4134;12719;34740	1.83E+00;1.81E+00;1.39E+00;7.86E-01	42702;64723;73308;73781	9.47E-01;7.42E-01;7.01E-01;8.41E-02	-0.273376346	0.821504091	4	TCCCGGCTTGCCAGTCAGTG;AGACAGCTCTTCCTTCGATG;TGGCGTAGGATGAGTCCATG;GAGCAGTGAGCGCTCCGAGG	-1.06;-0.57;0.11;0.42	1492;7790;44839;63197	1.31E+00;1.14E+00;4.86E-01;3.53E-01	14245;32604;69652;75950	5.34E-01;4.48E-01;3.98E-01;3.38E-02	1.138659284	-0.399214093
XYLT2	-0.424471106	1.097600893	4	AGGACACAGACAGTTCAGCA;CATGTAGGCGATTCGCACCG;ACACCTGGTTGGATAGTCAG;CCAGGGCTATGATAACGTGC	-1.26;-0.55;-0.32;0.43	892;9207;17416;61352	1.45E+00;1.35E+00;1.18E+00;4.05E-01	16090;60026;68235;76550	7.39E-01;4.88E-01;3.84E-01;2.01E-02	-0.373719766	1.066019008	4	AGGACACAGACAGTTCAGCA;CATGTAGGCGATTCGCACCG;CCAGGGCTATGATAACGTGC;ACACCTGGTTGGATAGTCAG	-0.89;-0.41;-0.22;0.02	2589;12961;22196;37937	1.24E+00;1.17E+00;9.34E-01;9.18E-01	39505;55246;64481;74853	6.20E-01;6.01E-01;4.13E-01;5.90E-02	1.08180995	-0.399095436
OR6S1	-0.030720255	0.571359749	4	GACAGCCAACAGTAAGAACT;CCCTGTGCTTGGTCCCACAG;GCAGTATCTCTAGGCAGGAC;CAAGGAAGATACAATGACGA	-0.22;-0.2;0.11;0.18	22748;23879;43831;47850	8.36E-01;5.64E-01;5.02E-01;3.83E-01	29592;33611;53563;54694	6.04E-01;4.43E-01;4.41E-01;3.89E-01	-0.767465722	2.162857858	4	GCAGTATCTCTAGGCAGGAC;CAAGGAAGATACAATGACGA;GACAGCCAACAGTAAGAACT;CCCTGTGCTTGGTCCCACAG	-1.34;-0.87;-0.84;-0.02	590;2812;3085;35068	3.62E+00;2.13E+00;1.53E+00;1.38E+00	42374;74357;74630;76852	2.06E+00;8.86E-01;6.92E-01;1.33E-02	1.367108803	-0.399092988
TEX13B	-0.533971014	1.484302665	4	GGGGCAGTTACAAAACCGCA;GCTAACCGAGACCAGCCTTG;ATTCGGGGGATCTTACGGCA;GGTCTTGGCCTCAAACCTGA	-0.92;-0.69;-0.6;0.07	2816;5968;7921;40681	2.42E+00;1.52E+00;1.12E+00;8.86E-01	36761;69521;71474;74626	1.30E+00;6.16E-01;5.60E-01;6.43E-02	-0.263643522	0.846080016	4	GGGGCAGTTACAAAACCGCA;ATTCGGGGGATCTTACGGCA;GCTAACCGAGACCAGCCTTG;GGTCTTGGCCTCAAACCTGA	-0.74;-0.62;0.1;0.21	4298;6628;43780;51205	1.43E+00;7.28E-01;7.19E-01;5.03E-01	26237;33661;70814;73144	5.82E-01;4.41E-01;4.07E-01;9.92E-02	1.165191341	-0.398807268
LOC100652908	-0.669991325	1.280253223	2	AGAAGTCGACCAGCTCGTTG;CCACCACCATCGCCAAGAAG	-1.05;-0.29	1813;18995	1.34E+00;1.22E+00	58447;75629	4.32E-01;2.06E-02	-0.127273553	0.662171577	2	CCACCACCATCGCCAAGAAG;AGAAGTCGACCAGCTCGTTG	-0.94;0.69	2195;71828	1.26E+00;6.54E-02	5614;75247	8.71E-01;2.50E-02	0.9712124	-0.398632439
TAF15	-0.348448185	0.970639574	4	CAGCAACCATATAATAACCA;AGCAGTCCTATCATTCACAA;TGTGTCTACAGATCAAGTTG;AGGACACAGGAAAGCCAAAG	-1.01;-0.79;0.1;0.3	2096;4363;43224;54880	1.77E+00;1.00E+00;5.98E-01;5.12E-01	22562;34218;73079;75346	7.23E-01;4.38E-01;3.82E-01;4.76E-02	-0.448719341	1.405145704	4	AGGACACAGGAAAGCCAAAG;CAGCAACCATATAATAACCA;TGTGTCTACAGATCAAGTTG;AGCAGTCCTATCATTCACAA	-0.66;-0.6;-0.5;-0.03	5813;6973;9539;34237	2.18E+00;1.42E+00;1.39E+00;6.24E-01	43205;67903;70469;71629	1.16E+00;7.15E-01;5.66E-01;1.36E-01	1.187892639	-0.398583763
B4GALNT2	-0.318418861	1.018001546	4	AGGACTCACCTCATAGACGG;CTCTCACCAGATTCCATCGT;AGAGGGACATACCTTCCCAA;ATACCCAAGCTATACGACCC	-0.62;-0.34;-0.33;0.02	7367;16683;16790;37489	1.50E+00;1.26E+00;7.66E-01;5.50E-01	39953;60652;60759;70075	7.62E-01;6.31E-01;3.81E-01;1.74E-01	-0.478265163	1.202311335	4	AGGACTCACCTCATAGACGG;AGAGGGACATACCTTCCCAA;CTCTCACCAGATTCCATCGT;ATACCCAAGCTATACGACCC	-1.37;-0.6;-0.29;0.35	538;6893;18353;59809	1.57E+00;1.40E+00;1.39E+00;4.49E-01	17633;59089;70549;76904	7.07E-01;5.70E-01;3.77E-01;1.21E-02	1.11015644	-0.398342012
ERMP1	-0.298947713	0.964297418	4	CTGTTCCAAAAGGTAGTGCA;ACATAAGCTTGAACCAACCA;AAGATGTTGACAAGACGCGA;TGATTGAGCCAATACGAGAG	-0.65;-0.31;-0.18;-0.06	6688;17798;25036;32409	1.51E+00;1.04E+00;7.26E-01;5.79E-01	45033;52406;59645;70754	7.68E-01;5.42E-01;3.77E-01;1.57E-01	-0.497463784	1.297021234	4	AAGATGTTGACAAGACGCGA;ACATAAGCTTGAACCAACCA;CTGTTCCAAAAGGTAGTGCA;TGATTGAGCCAATACGAGAG	-1.35;-0.32;-0.21;-0.12	579;16760;22618;28452	1.74E+00;1.53E+00;1.15E+00;7.63E-01	48990;54824;60681;76863	9.01E-01;5.91E-01;3.80E-01;1.30E-02	1.130659326	-0.398205748
SSH3	-0.645738163	1.727185881	4	GAAGGAGTCGACTCCAGCGA;GGTCACCCACATCTTGAACA;TTGGTGCAATACCTGGAGTG;CCATAGCCGTCCACTCATTG	-1.21;-0.87;-0.71;0.21	1055;3348;5523;49775	2.87E+00;1.99E+00;1.28E+00;7.68E-01	27667;71919;74094;76387	1.58E+00;8.20E-01;4.21E-01;2.38E-02	-0.150602111	0.674302213	4	GAAGGAGTCGACTCCAGCGA;CCATAGCCGTCCACTCATTG;GGTCACCCACATCTTGAACA;TTGGTGCAATACCTGGAGTG	-0.59;-0.13;0.04;0.07	7243;27517;39955;41946	1.07E+00;5.75E-01;5.55E-01;5.02E-01	35496;37487;49925;70199	5.36E-01;4.27E-01;4.19E-01;1.71E-01	1.200744047	-0.398170137
ASPA	-0.339744415	0.945103457	4	ACAACACCACCTCTAACATG;GAGGACCAACTTCTATACCT;ATTTGCCATATGAAGTGAGA;GAGTATTTCTGGTTAAGCAT	-0.97;-0.28;-0.19;0.08	2364;19628;24052;41687	1.08E+00;1.08E+00;9.54E-01;6.68E-01	35755;53390;57814;75078	5.61E-01;5.41E-01;3.75E-01;5.38E-02	-0.456574431	1.445295511	4	ATTTGCCATATGAAGTGAGA;GAGGACCAACTTCTATACCT;GAGTATTTCTGGTTAAGCAT;ACAACACCACCTCTAACATG	-0.76;-0.48;-0.3;-0.29	4026;10230;17739;18414	2.50E+00;1.43E+00;1.10E+00;7.52E-01	59028;59703;67212;73416	1.39E+00;7.28E-01;4.62E-01;9.27E-02	1.195199484	-0.398159423
ACLY	-0.747790942	1.929915471	4	GCCAGCGGGAGCACATCGGT;GACCAGCTGATCAAACGTCG;AGAGCAATTCGAGATTACCA;CGGTCACCTGTACACGACAG	-1.82;-1.41;-0.5;0.74	186;567;10662;70886	3.50E+00;2.05E+00;2.02E+00;1.54E-01	6556;66780;76875;77256	1.54E+00;1.07E+00;5.86E-01;4.16E-03	-0.047506162	0.494683505	4	GACCAGCTGATCAAACGTCG;GCCAGCGGGAGCACATCGGT;CGGTCACCTGTACACGACAG;AGAGCAATTCGAGATTACCA	-0.56;-0.31;0.08;0.6	7963;17184;42594;69800	7.47E-01;5.27E-01;5.24E-01;1.80E-01	7642;34848;60258;69479	5.39E-01;4.35E-01;3.79E-01;1.88E-01	1.212299488	-0.397648552
APLNR	-0.206934075	0.964221418	4	GGGCACCACAAAGCCCACGG;CATGGTGTTACGCACCACCG;GTCATAGTCCCGGTACGTGT;CACAGACTGGAAATCCTCGG	-0.28;-0.21;-0.2;-0.13	19172;23356;23456;27534	1.80E+00;1.11E+00;5.75E-01;3.75E-01	49908;53987;54086;58270	9.36E-01;5.73E-01;4.94E-01;3.86E-01	-0.588094827	1.676655708	4	CACAGACTGGAAATCCTCGG;GGGCACCACAAAGCCCACGG;CATGGTGTTACGCACCACCG;GTCATAGTCCCGGTACGTGT	-1.03;-0.8;-0.29;-0.23	1619;3470;18033;21446	2.23E+00;1.96E+00;1.41E+00;1.11E+00	55996;59409;73972;75823	1.21E+00;8.06E-01;7.18E-01;3.67E-02	1.320438563	-0.397514451
RBM41	-0.39557929	1.073785906	4	CATTTGCCACATGGAGACTG;ATGTAGCTGAGACCAGTGAG;AAGGGCTTGTACATAGTACC;GTAATAAAGAGCCTTAAGGA	-0.96;-0.44;-0.16;-0.02	2495;12362;26011;34616	1.40E+00;9.97E-01;9.67E-01;9.32E-01	42826;51431;65080;74947	7.04E-01;5.25E-01;4.21E-01;5.69E-02	-0.399212913	1.230525695	4	GTAATAAAGAGCCTTAAGGA;ATGTAGCTGAGACCAGTGAG;AAGGGCTTGTACATAGTACC;CATTTGCCACATGGAGACTG	-0.78;-0.75;-0.44;0.37	3730;4139;11804;61226	1.92E+00;1.81E+00;7.80E-01;4.08E-01	16216;65638;73303;73712	9.99E-01;7.42E-01;3.83E-01;8.57E-02	1.1521558	-0.397396102
C1orf159	-0.53912414	1.689409189	4	GGAGGGTTCCGTTCCCACAG;AAGTCCATGGAGAACACGGT;AGACCTACAGCTTCTACACT;GAGGTAGAAGAACCCAGCTA	-1.37;-1.1;-0.63;0.94	641;1519;7211;73991	2.65E+00;2.53E+00;1.49E+00;7.92E-02	3451;70231;75923;76801	1.37E+00;1.13E+00;8.08E-01;1.44E-02	-0.254619481	0.839483717	4	AGACCTACAGCTTCTACACT;GGAGGGTTCCGTTCCCACAG;GAGGTAGAAGAACCCAGCTA;AAGTCCATGGAGAACACGGT	-0.72;-0.66;0.12;0.24	4622;5806;44990;53803	1.54E+00;7.02E-01;6.33E-01;4.83E-01	23639;32452;71636;72820	6.25E-01;4.49E-01;3.88E-01;1.07E-01	1.264446453	-0.396871811
SCMH1	-0.180209763	0.711878994	4	AGATGTCTCGGGAGTCGAAG;AACTACTGTGGCAATACAGG;CTGAGGGATAGCCTACCTTG;CTGTCTTGGAACATCAACCA	-0.53;-0.46;-0.14;0.4	9580;11975;27327;60229	9.89E-01;9.44E-01;4.78E-01;4.37E-01	17213;50115;65467;67862	5.05E-01;4.28E-01;3.79E-01;2.29E-01	-0.613309441	2.025100806	4	CTGTCTTGGAACATCAACCA;AACTACTGTGGCAATACAGG;AGATGTCTCGGGAGTCGAAG;CTGAGGGATAGCCTACCTTG	-0.76;-0.68;-0.57;-0.45	4036;5294;7825;11554	3.31E+00;2.43E+00;1.61E+00;7.51E-01	65888;69617;72148;73406	1.95E+00;1.31E+00;6.55E-01;9.30E-02	1.3684899	-0.396759602
CHRNA2	-0.402589761	1.018449975	4	CGAAGGCGTAGGTGACGTCG;GGTGCCCAACACTTCAGACG;TCGGTATGCGAGCCTCCCTG;TGATGTTGCCAAAATCAGTG	-1.19;-0.64;-0.1;0.33	1126;6907;29354;56485	1.40E+00;1.25E+00;8.69E-01;5.48E-01	20957;48088;70535;76316	5.69E-01;4.78E-01;3.77E-01;2.54E-02	-0.390532504	1.177927889	4	GGTGCCCAACACTTCAGACG;TCGGTATGCGAGCCTCCCTG;CGAAGGCGTAGGTGACGTCG;TGATGTTGCCAAAATCAGTG	-0.73;-0.52;-0.23;-0.08	4413;8980;21457;31157	1.58E+00;1.21E+00;1.20E+00;7.19E-01	46285;55985;68462;73029	8.08E-01;6.18E-01;4.94E-01;1.02E-01	1.098188932	-0.396561133
MEIG1	-0.404612058	1.021796659	4	CTGTACAGATTTCAACAAGC;CAGTAAGTCATGCCAAAAAA;ACAAGTGAAACAAGTTTCTA;TGTGCAGGTAGATCGTTGGC	-1.28;-0.4;-0.26;0.33	814;13970;20348;56645	1.39E+00;1.27E+00;8.82E-01;5.43E-01	20797;57094;63472;76628	6.48E-01;4.01E-01;3.76E-01;1.83E-02	-0.388023226	1.02610807	4	CTGTACAGATTTCAACAAGC;ACAAGTGAAACAAGTTTCTA;TGTGCAGGTAGATCGTTGGC;CAGTAAGTCATGCCAAAAAA	-1.08;-0.44;-0.12;0.08	1385;11800;28329;42806	1.17E+00;1.03E+00;1.00E+00;9.06E-01	34636;49113;65642;76057	5.20E-01;4.91E-01;4.30E-01;3.13E-02	1.023952365	-0.396317642
ADAMTS4	-0.46711206	1.15529649	4	CCAGACCAAACACTCGCCCT;AGCGCTTTAGCCCCGCACCG;CATACCCAGCGTGTCGCAAG;AGGGGCCATGACATGGCGAG	-1.4;-0.29;-0.13;-0.04	577;18821;27565;33447	1.54E+00;1.46E+00;9.35E-01;6.92E-01	43995;49877;58621;76865	7.37E-01;5.01E-01;3.75E-01;1.30E-02	-0.324927715	0.987791342	4	CCAGACCAAACACTCGCCCT;AGGGGCCATGACATGGCGAG;AGCGCTTTAGCCCCGCACCG;CATACCCAGCGTGTCGCAAG	-0.81;-0.3;-0.17;-0.02	3382;17594;24859;35484	1.36E+00;1.05E+00;8.16E-01;7.33E-01	41958;52583;59848;74060	6.81E-01;5.45E-01;3.77E-01;7.76E-02	1.071543916	-0.396019887
C17orf98	-0.369072781	1.041066639	4	TCAACAGGAGAAATTGGGCA;TTTGTCCTTGCCCGAAGATG;GCCTAGAGCGCCCATAAGCG;TCCTGCTGCGCGTTGTAGGG	-0.87;-0.5;-0.36;0.25	3380;10602;15604;52107	1.58E+00;1.08E+00;8.16E-01;6.88E-01	25335;61838;66840;74062	8.09E-01;4.53E-01;3.99E-01;7.75E-02	-0.422599457	1.213933545	4	TTTGTCCTTGCCCGAAGATG;TCAACAGGAGAAATTGGGCA;GCCTAGAGCGCCCATAAGCG;TCCTGCTGCGCGTTGTAGGG	-0.84;-0.55;-0.35;0.05	3065;8285;15276;40343	1.61E+00;1.26E+00;1.13E+00;8.53E-01	37099;62166;69157;74377	8.23E-01;5.67E-01;5.16E-01;7.01E-02	1.127500092	-0.395836119
PRELID3BP10	-0.544283312	0.922313068	1	ACTCTGTGCTGAGAAGTCTG	-0.54	9261	9.22E-01	68181	5.53E-02	-0.246258434	0.57961763	1	ACTCTGTGCTGAGAAGTCTG	-0.25	20387	5.80E-01	57055	1.33E-01	0.750965349	-0.395270873
LIMS2	-0.481689961	1.369838914	4	GGCTGCGCACCTACCCACAG;GCCTTGCCACAACCGTGAGA;ACTGTCACCGGCCTTACCGC;GCCACCTACCCCGTGGCTGG	-1.03;-0.9;-0.5;0.5	1968;3033;10604;64058	2.07E+00;2.05E+00;1.03E+00;3.30E-01	13384;66838;74409;75474	1.08E+00;8.57E-01;4.08E-01;4.47E-02	-0.308551796	0.892697092	4	GGCTGCGCACCTACCCACAG;GCCTTGCCACAACCGTGAGA;ACTGTCACCGGCCTTACCGC;GCCACCTACCCCGTGGCTGG	-0.94;-0.31;-0.22;0.24	2191;17352;21736;53291	1.20E+00;9.84E-01;7.41E-01;6.49E-01	24151;55706;60090;75251	6.12E-01;3.91E-01;3.78E-01;4.98E-02	1.131268003	-0.395120878
CCDC86	-0.359484823	1.118406377	4	GTTCGACTCGAACTCCACAA;ATTCAACTTCTTGGACGCTG;GCGTCAGCAAGACCTACACC;GACCGGGAGCTTGCTGACCG	-0.71;-0.34;-0.23;-0.15	5522;16456;22075;26258	1.88E+00;1.18E+00;7.75E-01;6.41E-01	51184;55367;60986;71920	9.87E-01;6.03E-01;3.82E-01;1.28E-01	-0.430683988	1.28947741	4	GCGTCAGCAAGACCTACACC;GTTCGACTCGAACTCCACAA;ATTCAACTTCTTGGACGCTG;GACCGGGAGCTTGCTGACCG	-0.78;-0.51;-0.33;-0.1	3733;9365;16082;29733	1.66E+00;1.55E+00;1.17E+00;7.79E-01	47708;61360;68077;73709	8.56E-01;7.89E-01;4.83E-01;8.58E-02	1.203941893	-0.395084406
NPR1	-0.384999109	1.325943997	4	CCTCAAGTCATCCAACTGCG;ACGGAGACTCTGGCACATGG;CAGCGTTCTTACCCCGCTCA;CGACCGCCTCAATATTACGG	-0.49;-0.44;-0.34;-0.28	11012;12579;16725;19409	2.40E+00;1.50E+00;9.54E-01;4.45E-01	58033;60717;64863;66430	1.33E+00;7.64E-01;4.18E-01;2.66E-01	-0.404047853	1.23650667	4	CCTCAAGTCATCCAACTGCG;CGACCGCCTCAATATTACGG;CAGCGTTCTTACCCCGCTCA;ACGGAGACTCTGGCACATGG	-0.7;-0.57;-0.46;0.11	5008;7802;11080;44418	2.00E+00;1.31E+00;9.66E-01;6.74E-01	33024;66362;69640;72434	1.04E+00;5.33E-01;4.92E-01;1.16E-01	1.281225334	-0.394523481
DCK	-0.386123528	0.978911526	4	TCAAGAAAATCTCCATCGAA;TTTGAGCTTGCCATTCAGAG;TTCCTGAACCTGTTGCCAGA;TGTATGAGAAACCTGAACGA	-1.49;-0.63;0.05;0.53	433;7124;39830;65089	1.66E+00;1.38E+00;5.78E-01;3.02E-01	12353;37612;70318;77009	5.60E-01;4.27E-01;4.22E-01;9.72E-03	-0.402662236	1.040488211	4	TCAAGAAAATCTCCATCGAA;TTTGAGCTTGCCATTCAGAG;TGTATGAGAAACCTGAACGA;TTCCTGAACCTGTTGCCAGA	-1.24;-0.56;0.08;0.11	791;8042;42270;44924	1.40E+00;1.28E+00;9.46E-01;5.30E-01	32518;35172;69400;76651	5.24E-01;4.84E-01;4.33E-01;1.78E-02	1.009699868	-0.394392882
ACTB	-0.627821948	1.942320832	4	TCACCTGGGTCATCTTCTCG;GGATTCCTATGTGGGCGACG;CGTACAGGGATAGCACAGCC;AAGAGCTACGAGCTGCCTGA	-0.93;-0.53;-0.52;-0.52	2693;9651;9842;9889	3.58E+00;2.14E+00;1.15E+00;9.03E-01	67553;67600;67791;74749	2.14E+00;1.13E+00;4.76E-01;6.15E-02	-0.160844078	0.710133874	4	TCACCTGGGTCATCTTCTCG;CGTACAGGGATAGCACAGCC;AAGAGCTACGAGCTGCCTGA;GGATTCCTATGTGGGCGACG	-0.43;-0.25;-0.15;0.18	12217;20411;25909;49722	1.00E+00;7.70E-01;6.46E-01;4.24E-01	27720;51533;57031;65225	5.27E-01;4.21E-01;3.76E-01;2.98E-01	1.326227353	-0.394333013
GPHA2	-0.172680474	0.642415638	4	ACAGTGCGAAGTGACCGCCA;ACCAGCACAGAGTACCGAGA;AGACGGAGGTGATGTTGTGT;GACCAGCAGATAGAGGACCA	-0.74;-0.36;0.0;0.4	5068;15797;36278;60175	8.01E-01;6.70E-01;6.60E-01;4.38E-01	17267;41257;61645;72374	4.30E-01;3.86E-01;3.78E-01;1.18E-01	-0.615348853	1.68802913	4	ACCAGCACAGAGTACCGAGA;AGACGGAGGTGATGTTGTGT;ACAGTGCGAAGTGACCGCCA;GACCAGCAGATAGAGGACCA	-1.22;-0.62;-0.47;-0.15	861;6493;10510;26375	2.06E+00;1.87E+00;1.45E+00;1.37E+00	51067;66932;70950;76581	1.08E+00;9.82E-01;5.89E-01;1.94E-02	1.165222384	-0.394014663
GOLGA6L16P	0.059164867	0.39049988	2	CCTGACACAGCCACTTCTGG;GGAGAGGCTATGTGAACAGG	-0.48;0.59	11311;67330	6.03E-01;1.22E-01	10112;66131	6.44E-01;1.37E-01	-0.846689661	1.795219729	2	CCTGACACAGCCACTTCTGG;GGAGAGGCTATGTGAACAGG	-1.08;-0.62	1398;6591	2.14E+00;1.45E+00	70851;76044	8.08E-01;1.58E-02	1.092859804	-0.393762397
AGBL2	-0.320158265	0.961781363	4	AGATATTATTCTTACGACTG;AGCCCTTCTACTGTCTCACG;CAAAAAGCCTTTCATAACCC;AGGCAAACGAGGAATTGTCA	-0.7;-0.53;-0.3;0.25	5751;9567;18518;52181	1.38E+00;1.15E+00;6.86E-01;6.28E-01	25261;58924;67875;71691	7.02E-01;4.78E-01;3.99E-01;1.34E-01	-0.466940228	1.607387046	4	AGATATTATTCTTACGACTG;CAAAAAGCCTTTCATAACCC;AGGCAAACGAGGAATTGTCA;AGCCCTTCTACTGTCTCACG	-0.55;-0.54;-0.46;-0.32	8308;8681;10996;16552	2.68E+00;2.01E+00;1.23E+00;5.15E-01	60890;66446;68761;69134	1.51E+00;1.05E+00;5.03E-01;1.97E-01	1.284584205	-0.393549247
SRGAP2D	-0.27229665	0.884047765	3	TCAGCACCAAGCCAAGTACA;GAGCCCGGTTCAGACTTGCA;TGGTAAATCGGTAAAGCAGG	-0.38;-0.32;-0.12	14772;17668;28400	1.31E+00;9.19E-01;4.26E-01	49042;59774;62670	5.93E-01;3.90E-01;2.76E-01	-0.514533698	1.288117121	3	TGGTAAATCGGTAAAGCAGG;TCAGCACCAAGCCAAGTACA;GAGCCCGGTTCAGACTTGCA	-0.86;-0.56;-0.12	2918;7905;27851	1.55E+00;1.33E+00;9.80E-01	49591;69537;74524	6.08E-01;6.05E-01;5.00E-02	1.086082443	-0.393415174
ARMH1	-0.675987528	1.813551482	4	TGAGCAGGTCCTTACCACTG;AGGATACGTGATTCTAAGCG;GACCACACACCCCAGCATCG;GAGTTGATCAAAGACCTGGT	-1.15;-0.84;-0.6;-0.1	1305;3622;7714;29300	2.45E+00;1.92E+00;1.69E+00;1.19E+00	48142;69728;73820;76137	1.32E+00;8.71E-01;7.90E-01;2.95E-02	-0.109987538	0.617498325	4	GAGTTGATCAAAGACCTGGT;AGGATACGTGATTCTAAGCG;TGAGCAGGTCCTTACCACTG;GACCACACACCCCAGCATCG	-0.89;-0.44;0.27;0.62	2566;11808;55594;70223	9.99E-01;9.22E-01;3.79E-01;1.70E-01	7219;21848;65634;74876	6.09E-01;5.56E-01;4.30E-01;5.85E-02	1.215524904	-0.392987533
STARD6	-0.239621349	0.80537648	4	TAAGTCGATAAAGTCTCGAG;ACTGTAGATATCGTGTTGAA;AAGTGTATAATATGGTACAC;AAATCTCTTAGCTAAAAGTG	-0.68;-0.27;-0.27;0.26	6056;19737;20041;53062	1.29E+00;6.65E-01;6.57E-01;6.11E-01	24380;57401;57705;71386	6.56E-01;3.92E-01;3.75E-01;1.41E-01	-0.54583238	1.686261171	4	ACTGTAGATATCGTGTTGAA;TAAGTCGATAAAGTCTCGAG;AAGTGTATAATATGGTACAC;AAATCTCTTAGCTAAAAGTG	-0.78;-0.66;-0.61;-0.12	3696;5665;6692;27874	2.63E+00;1.78E+00;1.56E+00;7.83E-01	49568;70750;71777;73746	1.43E+00;9.23E-01;6.33E-01;8.49E-02	1.245818825	-0.392726864
SMR3A	-0.274818515	1.028144965	5	AACACGCTGCAAGAGCCCAA;GTTCCAAAAGGAAAACATGG;GAGTGTGATTGAATTCTCCC;GGAGGAGCCAGTGGTCCAGG;GGACCATAGGGTGGAGAAAG	-0.69;-0.32;-0.21;-0.1;-0.06	5946;17565;23202;29514;32321	1.90E+00;1.19E+00;8.80E-01;6.24E-01;5.55E-01	45121;47928;54240;59877;71496	1.05E+00;6.74E-01;5.11E-01;3.92E-01;1.73E-01	-0.510378483	1.395700612	5	AACACGCTGCAAGAGCCCAA;GTTCCAAAAGGAAAACATGG;GAGTGTGATTGAATTCTCCC;GGACCATAGGGTGGAGAAAG;GGAGGAGCCAGTGGTCCAGG	-1.44;-1.18;-0.17;0.12;0.12	421;980;25033;45108;45369	2.81E+00;1.58E+00;1.16E+00;8.11E-01;6.19E-01	32073;32334;52409;76462;77021	1.22E+00;6.13E-01;4.90E-01;4.63E-01;1.18E-02	1.211922789	-0.392598499
ZC3H6	-0.188226214	0.706768517	4	GATGACAACTTTGGTAACTA;CCTGGACCTAACATGTCTCA;CATGTAGATGGGATGTGGCA;AGTATCGGATGACTTTCAAG	-0.54;-0.38;-0.04;0.21	9324;14765;33497;49953	8.45E-01;7.62E-01;7.36E-01;4.84E-01	27489;43945;62677;68118	4.42E-01;4.19E-01;3.93E-01;2.23E-01	-0.596900573	1.479757391	4	AGTATCGGATGACTTTCAAG;GATGACAACTTTGGTAACTA;CCTGGACCTAACATGTCTCA;CATGTAGATGGGATGTGGCA	-1.49;-0.84;-0.35;0.29	367;3076;15466;56818	2.06E+00;1.73E+00;1.59E+00;5.38E-01	20624;61976;74366;77075	8.52E-01;8.15E-01;3.76E-01;8.23E-03	1.093262954	-0.392563394
AHSA1	-0.141098838	0.625582987	4	TAAGAGTGATCTTACAAGTG;TGAGCCTGACACAAATCTCG;TTTGTCTGATGAAAACAGCG;CCAGTGCCAGTTGTTGACGT	-0.63;-0.31;0.17;0.21	7118;17731;47622;49768	7.68E-01;7.28E-01;5.60E-01;4.46E-01	27674;29820;59711;70324	4.73E-01;4.21E-01;3.77E-01;1.67E-01	-0.64364417	1.736907529	4	TAAGAGTGATCTTACAAGTG;TGAGCCTGACACAAATCTCG;CCAGTGCCAGTTGTTGACGT;TTTGTCTGATGAAAACAGCG	-1.32;-0.73;-0.27;-0.26	625;4539;19403;19666	2.38E+00;1.74E+00;1.50E+00;1.33E+00	57776;58039;72903;76817	1.31E+00;7.09E-01;6.75E-01;1.41E-02	1.181245258	-0.392371504
SMARCAD1	-0.550951017	1.676916522	4	CTGGCATACCTCTATCAGGA;TAAGGTCTTCCAATTCCGAA;ATGACCGTAGTCTGTTTCGA;TGTCGGTAGTTCACTAGATG	-0.79;-0.58;-0.49;-0.35	4265;8418;11017;16161	2.72E+00;2.01E+00;1.25E+00;7.31E-01	61281;66425;69024;73177	1.54E+00;1.05E+00;5.12E-01;9.84E-02	-0.233164635	0.912081648	4	TGTCGGTAGTTCACTAGATG;CTGGCATACCTCTATCAGGA;TAAGGTCTTCCAATTCCGAA;ATGACCGTAGTCTGTTTCGA	-0.41;-0.35;-0.11;-0.06	12945;15118;28668;32427	1.51E+00;8.93E-01;8.29E-01;4.13E-01	45015;48774;62324;64497	7.68E-01;4.87E-01;3.90E-01;3.18E-01	1.294499085	-0.392057826
SEPTIN10	-0.287543338	0.865363926	4	GCAAACTCTCAAAACCAACA;CCAGATATACCAGTTCCCAA;ATGGATGCGAGAATCATGGT;AAATCCCACTGTATTCACAA	-1.7;-0.35;-0.01;0.9	242;15997;35788;73589	1.91E+00;7.93E-01;6.73E-01;8.86E-02	3853;41654;61445;77200	7.68E-01;4.31E-01;3.84E-01;5.41E-03	-0.496155106	1.155451581	4	GCAAACTCTCAAAACCAACA;ATGGATGCGAGAATCATGGT;CCAGATATACCAGTTCCCAA;AAATCCCACTGTATTCACAA	-1.62;-0.28;-0.17;0.09	263;18473;25068;43308	1.87E+00;1.04E+00;1.01E+00;7.03E-01	34134;52374;58969;77179	5.41E-01;5.11E-01;3.75E-01;5.89E-03	1.010407753	-0.391849222
FABP5	-0.332798447	0.920190431	4	TGGCGCCTGGTGGACAGCAA;ACTTAACATTCTACAGGAGT;AGCTGATGGCAGAAAAACTC;TTTGCGAAAAATGGGCGCAA	-0.95;-0.57;0.06;0.12	2595;8618;40140;44544	1.23E+00;9.61E-01;9.17E-01;5.71E-01	32898;37302;68824;74847	5.05E-01;4.90E-01;4.27E-01;5.92E-02	-0.450652154	1.253754694	4	AGCTGATGGCAGAAAAACTC;ACTTAACATTCTACAGGAGT;TGGCGCCTGGTGGACAGCAA;TTTGCGAAAAATGGGCGCAA	-1.11;-1.06;0.13;0.23	1258;1488;46380;52594	2.67E+00;1.21E+00;6.72E-01;4.63E-01	24848;31062;75954;76184	1.14E+00;4.61E-01;3.96E-01;2.84E-02	1.086972562	-0.3917253
LOC107984298	-0.228177781	0.544578679	1	GTGCTAGAACACGTGTCAGG	-0.23	22100	5.45E-01	55342	1.46E-01	-0.555087847	0.97872018	1	GTGCTAGAACACGTGTCAGG	-0.56	8133	9.79E-01	69309	4.82E-02	0.761649429	-0.391632814
CYTL1	-0.387846544	1.19210348	4	TGGGCCACTTTCCAACACGG;CTGGGCAGGTATCTCACACA;ACCCTCTTACGTGTATGTCC;CGACCTGCTACTCCCGCATG	-0.62;-0.52;-0.29;-0.12	7264;10047;18738;28593	1.73E+00;1.37E+00;1.12E+00;5.54E-01	48849;58703;67395;70178	8.96E-01;6.95E-01;4.66E-01;1.71E-01	-0.395011193	1.212299783	4	CGACCTGCTACTCCCGCATG;CTGGGCAGGTATCTCACACA;ACCCTCTTACGTGTATGTCC;TGGGCCACTTTCCAACACGG	-0.76;-0.51;-0.51;0.2	4012;9341;9493;50692	2.19E+00;1.17E+00;7.53E-01;7.36E-01	26750;67949;68101;73430	1.16E+00;4.84E-01;4.12E-01;9.24E-02	1.202201631	-0.391428869
SYT12	-0.393396654	1.052369618	4	ATGAGCGCAACGTCAGCACG;CTGCCGGACGAGCAGATCGT;CTCCCACACGCTGAACGTGG;GGTACCTGTAGTCGTAATTG	-1.02;-0.74;-0.17;0.37	1976;4986;25151;58449	1.66E+00;1.03E+00;1.02E+00;4.89E-01	18993;52291;72456;75466	6.76E-01;5.40E-01;3.75E-01;4.49E-02	-0.389257199	1.228069355	4	CTCCCACACGCTGAACGTGG;ATGAGCGCAACGTCAGCACG;CTGCCGGACGAGCAGATCGT;GGTACCTGTAGTCGTAATTG	-0.66;-0.54;-0.51;0.16	5742;8467;9401;47819	2.20E+00;1.24E+00;8.38E-01;6.28E-01	29623;68041;68975;71700	1.17E+00;5.10E-01;4.43E-01;1.34E-01	1.140219487	-0.391326927
B4GAT1	-0.488790882	1.268162653	4	GGCGATTACCGCGTCTACAG;CGGCTGCCTCGTAACGCGAG;CCCAGCGCATAATTAATCCC;CTATGCCCTGGTGATCGATG	-1.64;-0.7;-0.35;0.73	292;5797;16105;70630	1.83E+00;1.55E+00;1.54E+00;1.60E-01	6812;61337;71645;77150	7.88E-01;6.25E-01;5.74E-01;6.54E-03	-0.29346508	0.818994412	4	GGCGATTACCGCGTCTACAG;CGGCTGCCTCGTAACGCGAG;CCCAGCGCATAATTAATCCC;CTATGCCCTGGTGATCGATG	-1.09;-0.26;-0.08;0.26	1312;19878;30662;54822	1.19E+00;8.24E-01;6.61E-01;6.00E-01	22620;46780;57564;76130	4.64E-01;3.82E-01;3.75E-01;2.97E-02	1.043578532	-0.391127981
F2	-0.470755328	1.377463865	4	GGTCTGGGTACGAACTACCG;ACCAGACTTTCTTCAATCCG;GCCTGGCGGTGACCACACAT;GCAGCTCACCACAATAGTTG	-0.72;-0.71;-0.56;0.11	5315;5610;8719;43721	2.30E+00;1.57E+00;9.93E-01;6.54E-01	33721;68723;71832;72127	1.22E+00;6.36E-01;5.04E-01;1.23E-01	-0.311478628	0.966467346	4	GCCTGGCGGTGACCACACAT;ACCAGACTTTCTTCAATCCG;GCAGCTCACCACAATAGTTG;GGTCTGGGTACGAACTACCG	-0.72;-0.54;-0.29;0.31	4676;8539;18025;57511	1.41E+00;1.24E+00;6.98E-01;5.17E-01	19931;59417;68903;72766	7.18E-01;5.08E-01;3.75E-01;1.08E-01	1.171965605	-0.391116978
NBPF1	-0.357553916	1.130695355	6	GATGCTGTACACATTATCCC;AGTGAAAAAGGAGGACCAAG;TACGAGGCCAACATTTCAGG;GTGGGATCAAGTGAAAAAGG;AGAGCAGCTCAAGCAAGCTG;GAGGCTGGTTGGAGTCACAA	-1.4;-0.73;-0.51;-0.31;0.17;0.63	588;5264;10164;17988;47263;68395	1.59E+00;1.53E+00;1.36E+00;1.28E+00;7.03E-01;3.24E-01	9047;30179;59454;67278;72178;76854	9.45E-01;8.32E-01;5.42E-01;5.00E-01;4.24E-01;1.98E-02	-0.424390733	1.502181681	6	AGAGCAGCTCAAGCAAGCTG;TACGAGGCCAACATTTCAGG;AGTGAAAAAGGAGGACCAAG;GAGGCTGGTTGGAGTCACAA;GTGGGATCAAGTGAAAAAGG;GATGCTGTACACATTATCCC	-1.04;-0.54;-0.46;-0.27;-0.26;0.01	1563;8675;11132;19372;19903;37218	2.30E+00;1.91E+00;1.48E+00;1.43E+00;9.61E-01;9.32E-01	40224;57537;58070;66310;68767;75879	1.44E+00;1.10E+00;8.79E-01;7.78E-01;4.31E-01;5.31E-02	1.316438518	-0.390972324
LOC102724250	-0.357553916	1.130695355	6	GATGCTGTACACATTATCCC;AGTGAAAAAGGAGGACCAAG;TACGAGGCCAACATTTCAGG;GTGGGATCAAGTGAAAAAGG;AGAGCAGCTCAAGCAAGCTG;GAGGCTGGTTGGAGTCACAA	-1.4;-0.73;-0.51;-0.31;0.17;0.63	588;5264;10164;17988;47263;68395	1.59E+00;1.53E+00;1.36E+00;1.28E+00;7.03E-01;3.24E-01	9047;30179;59454;67278;72178;76854	9.45E-01;8.32E-01;5.42E-01;5.00E-01;4.24E-01;1.98E-02	-0.424390733	1.502181681	6	AGAGCAGCTCAAGCAAGCTG;TACGAGGCCAACATTTCAGG;AGTGAAAAAGGAGGACCAAG;GAGGCTGGTTGGAGTCACAA;GTGGGATCAAGTGAAAAAGG;GATGCTGTACACATTATCCC	-1.04;-0.54;-0.46;-0.27;-0.26;0.01	1563;8675;11132;19372;19903;37218	2.30E+00;1.91E+00;1.48E+00;1.43E+00;9.61E-01;9.32E-01	40224;57537;58070;66310;68767;75879	1.44E+00;1.10E+00;8.79E-01;7.78E-01;4.31E-01;5.31E-02	1.316438518	-0.390972324
TRAM1L1	-0.268177073	1.018529899	4	CAATGTAGACAAGTTGACGA;GTAAAACAGGCCGCACATGT;ATTCATCCTGCAGAATCATG;TTTGACACCATAATAATAGA	-1.03;-0.59;-0.39;0.94	1956;8118;14292;73959	1.69E+00;1.28E+00;1.03E+00;7.99E-02	3483;63150;69324;75486	8.67E-01;8.05E-01;5.22E-01;4.44E-02	-0.51359601	1.334751785	4	TTTGACACCATAATAATAGA;ATTCATCCTGCAGAATCATG;CAATGTAGACAAGTTGACGA;GTAAAACAGGCCGCACATGT	-1.2;-0.58;-0.34;0.07	899;7549;15759;41436	1.57E+00;1.35E+00;1.33E+00;1.09E+00	36006;61683;69893;76543	8.02E-01;5.45E-01;5.43E-01;2.03E-02	1.176640842	-0.390886542
TSPAN13	-0.233965488	0.839117542	4	CGCTTGTTTAGCCCTGAACC;TGCTAATTGGAATTGCTGCG;GGATACTCACGGTGTAAAGC;GCTGATTTCCAGTCTCCGAG	-0.76;-0.36;-0.35;0.54	4729;15549;15903;65501	1.56E+00;8.11E-01;6.94E-01;2.91E-01	11941;61539;61893;72713	7.97E-01;4.28E-01;3.87E-01;1.09E-01	-0.547354662	1.650920205	4	TGCTAATTGGAATTGCTGCG;CGCTTGTTTAGCCCTGAACC;GCTGATTTCCAGTCTCCGAG;GGATACTCACGGTGTAAAGC	-0.97;-0.49;-0.45;-0.29	1996;10155;11500;18137	2.52E+00;1.95E+00;1.11E+00;1.02E+00	59305;65943;67287;75446	1.41E+00;1.02E+00;4.63E-01;4.53E-02	1.245018874	-0.390660075
TRAF2	-0.126495179	0.692189636	4	GGGGACCCTGAAAGAATACG;GATTGAAGCCCTGAGTAGCA;ACTTGCCACAAGTCTTGACG;ATATATGCCCTCGTGAACAC	-0.33;-0.23;-0.22;0.28	16868;21902;22708;53755	1.15E+00;6.34E-01;6.08E-01;3.80E-01	23687;54734;55540;60574	5.89E-01;4.27E-01;3.88E-01;3.80E-01	-0.654734911	1.344133851	4	ATATATGCCCTCGTGAACAC;GGGGACCCTGAAAGAATACG;GATTGAAGCCCTGAGTAGCA;ACTTGCCACAAGTCTTGACG	-2.05;-0.53;-0.24;0.19	130;8916;20773;50357	2.18E+00;1.25E+00;1.21E+00;7.48E-01	27085;56669;68526;77312	6.36E-01;4.96E-01;4.15E-01;2.90E-03	1.018161743	-0.390615045
CSN1S1	-0.582812602	1.538512551	4	TATACCATTAGAATCAAGAG;AGGCGTTCTGGGTATCTAAG;CAGCATCAGTTCATCGAGTG;TACTAGGAATGAGTCTACTC	-1.08;-0.79;-0.52;0.06	1647;4335;9900;40120	2.14E+00;1.78E+00;1.14E+00;1.10E+00	37322;67542;73107;75795	1.13E+00;7.25E-01;5.72E-01;3.73E-02	-0.198146341	0.679066532	4	TATACCATTAGAATCAAGAG;CAGCATCAGTTCATCGAGTG;AGGCGTTCTGGGTATCTAAG;TACTAGGAATGAGTCTACTC	-1.06;-0.09;-0.04;0.4	1461;30033;34036;62301	1.15E+00;7.20E-01;4.71E-01;3.78E-01	15141;43406;47409;75981	4.49E-01;4.39E-01;3.90E-01;3.31E-02	1.108789541	-0.390479471
GOSR2	-0.422956694	1.486984412	4	CCAGAAAGTTCACAACGGCA;CCACGAGATCCAGTCTTGCA;CTCTGACACCACCATACCAA;AAATCTCCAGACGTTCTAGA	-1.54;-1.43;0.63;0.65	373;543;68206;68921	3.54E+00;1.72E+00;4.87E-01;2.02E-01	8520;9236;76899;77069	1.56E+00;1.18E+00;5.08E-01;8.37E-03	-0.357556045	1.006691835	4	CCACGAGATCCAGTCTTGCA;CTCTGACACCACCATACCAA;AAATCTCCAGACGTTCTAGA;CCAGAAAGTTCACAACGGCA	-1.17;-0.35;-0.34;0.43	1005;15340;15688;64094	1.58E+00;1.30E+00;8.20E-01;3.29E-01	13348;61754;62102;76437	8.05E-01;4.08E-01;3.89E-01;2.27E-02	1.246838124	-0.390256369
PCDHAC2	-0.259460704	0.837311586	4	CTTTGGAAACTCCTATACAC;TTATCGCGTCCAGCTACGGG;CATGTCCACCACATATACGT;CTTTCACATAGAGAGTGCGC	-0.59;-0.52;-0.07;0.15	7996;9908;31635;46021	1.13E+00;9.04E-01;7.92E-01;5.26E-01	31421;45807;67534;69446	4.69E-01;4.68E-01;4.56E-01;1.89E-01	-0.520700205	1.431337614	4	CTTTCACATAGAGAGTGCGC;CTTTGGAAACTCCTATACAC;TTATCGCGTCCAGCTACGGG;CATGTCCACCACATATACGT	-0.99;-0.76;-0.33;0.01	1814;3964;16017;37384	1.85E+00;1.55E+00;1.27E+00;1.06E+00	40058;61425;73477;75628	7.92E-01;7.57E-01;6.33E-01;4.12E-02	1.1343246	-0.390080455
OR1S2	-0.311011748	0.900970679	4	TGAACTATACAACTTTCATG;CAGCAAAGGATAGGTAGGCA;TCAGGAAAAGCACAAAGAGG;AGCTCTCATAAGAGATGGAT	-0.83;-0.36;-0.14;0.08	3828;15599;27067;41814	1.07E+00;9.54E-01;8.09E-01;7.70E-01	35628;50375;61843;73614	5.38E-01;5.08E-01;3.87E-01;8.80E-02	-0.468827556	1.424990903	4	TGAACTATACAACTTTCATG;TCAGGAAAAGCACAAAGAGG;CAGCAAAGGATAGGTAGGCA;AGCTCTCATAAGAGATGGAT	-0.78;-0.63;-0.26;-0.21	3773;6395;19661;22459	2.15E+00;1.46E+00;1.31E+00;7.75E-01	54983;57781;71047;73670	1.16E+00;6.67E-01;5.93E-01;8.67E-02	1.162980791	-0.389919652
SLC4A5	-0.06484392	0.52044034	4	ATATATCACCCGCTTCACCG;TCGCGTTGGTGATACAGCCG;CTTACCACAGATCATAGGTG;GGCCTGCAAAAAGTCCACTG	-0.89;-0.11;0.28;0.47	3103;28658;53966;62953	8.48E-01;4.87E-01;3.87E-01;3.60E-01	14489;23476;48784;74339	5.72E-01;4.32E-01;3.96E-01;7.10E-02	-0.714578833	2.446213988	4	GGCCTGCAAAAAGTCCACTG;ATATATCACCCGCTTCACCG;CTTACCACAGATCATAGGTG;TCGCGTTGGTGATACAGCCG	-0.83;-0.72;-0.7;-0.6	3223;4589;4912;6897	4.20E+00;3.02E+00;1.73E+00;8.34E-01	70545;72530;72853;74219	2.59E+00;1.67E+00;7.05E-01;7.38E-02	1.483327164	-0.389711376
GDAP1	-0.6498196	1.929800939	4	AAGAAAGCATGTATTACCCA;ATGGAGTCCACAGTTAACTC;GAGTTCAAACGCATAAACCA;AATGAGCTTAACCTCCGCGT	-1.01;-0.63;-0.49;-0.48	2093;7190;10987;11340	3.34E+00;2.01E+00;1.37E+00;1.00E+00	66102;66455;70252;75349	1.97E+00;1.05E+00;5.57E-01;4.76E-02	-0.128912832	0.640830757	4	GAGTTCAAACGCATAAACCA;ATGGAGTCCACAGTTAACTC;AAGAAAGCATGTATTACCCA;AATGAGCTTAACCTCCGCGT	-0.47;-0.14;-0.11;0.21	10515;26781;28727;51637	8.91E-01;7.04E-01;5.13E-01;4.55E-01	25805;48715;50661;66927	4.86E-01;4.12E-01;4.03E-01;2.53E-01	1.285315848	-0.389366216
MCUB	-0.304207193	0.974674858	4	TGCTTCCTAACCTGTTCAAG;CATTAGCAAAATATCCATCA;GAACCAACTGTTGACAACAT;GTCACACCATTATAGTACCG	-0.55;-0.49;-0.3;0.12	9099;11007;18411;44288	1.39E+00;1.05E+00;9.71E-01;4.91E-01	33154;59031;66435;68343	7.05E-01;4.94E-01;4.45E-01;2.17E-01	-0.474287806	1.427106711	4	GTCACACCATTATAGTACCG;TGCTTCCTAACCTGTTCAAG;GAACCAACTGTTGACAACAT;CATTAGCAAAATATCCATCA	-0.8;-0.57;-0.55;0.02	3549;7718;8305;37967	2.36E+00;1.32E+00;1.24E+00;7.98E-01	39475;69137;69724;73893	1.26E+00;6.19E-01;5.36E-01;8.15E-02	1.200890784	-0.389247499
CPT1A	-0.368814105	1.214043197	4	GCTCAGTGAACATCCACCCG;CACATCGTCGTGTACCATCG;TACGCCAAATCTCTACTACA;ACATCTACCTCCGAGGACGA	-0.55;-0.4;-0.36;-0.16	8986;14105;15550;25950	1.90E+00;1.59E+00;8.76E-01;4.94E-01	51492;61892;63337;68456	1.00E+00;8.11E-01;3.99E-01;2.14E-01	-0.409457926	1.277912636	4	TACGCCAAATCTCTACTACA;GCTCAGTGAACATCCACCCG;CACATCGTCGTGTACCATCG;ACATCTACCTCCGAGGACGA	-0.66;-0.53;-0.48;0.03	5744;8749;10414;39066	2.07E+00;1.22E+00;1.19E+00;6.28E-01	38376;67028;68693;71698	1.09E+00;5.94E-01;5.01E-01;1.34E-01	1.245977917	-0.389136015
EBF3	-0.462978832	1.127334705	4	GGCCGGTACGTACCTCTGGG;TCCGAGTCCAGACCCCGCCG;GTCGCCAATTATGATGACGG;TGTATCGACAACAGTCAACG	-1.3;-0.48;-0.19;0.11	770;11243;24297;43803	1.41E+00;1.07E+00;1.03E+00;9.90E-01	33639;53145;66199;76672	5.56E-01;5.02E-01;4.40E-01;1.73E-02	-0.31515173	0.99849241	4	GGCCGGTACGTACCTCTGGG;TGTATCGACAACAGTCAACG;GTCGCCAATTATGATGACGG;TCCGAGTCCAGACCCCGCCG	-0.67;-0.37;-0.31;0.09	5569;14530;16959;43154	1.48E+00;1.02E+00;8.56E-01;6.38E-01	34288;60483;62913;71873	7.56E-01;5.14E-01;3.95E-01;1.30E-01	1.062913557	-0.389065281
FAM72A	-0.447281692	1.478514767	7	GTTTACAGAATTTGCAACAC;GCATGACTTACTTGGTAGGA;TGTCTTCTTTCCTGCAACAA;TCCAGCGCAGTGGACTTCAC;AAACAAGTGCTCAGCTCTAG;GAGGGATGTCTGTAGAGAAA;GCTCAGCTCTAGGGGAATGA	-1.21;-1.0;-0.67;-0.35;-0.28;0.11;0.29	1059;2141;6225;15989;19197;43387;54290	1.95E+00;1.89E+00;1.86E+00;1.50E+00;1.08E+00;1.05E+00;1.02E+00	23152;34055;58245;61453;71217;75301;76383	1.25E+00;1.05E+00;9.13E-01;7.86E-01;6.49E-01;6.05E-01;4.18E-02	-0.330226169	1.436020954	7	AAACAAGTGCTCAGCTCTAG;GTTTACAGAATTTGCAACAC;GCATGACTTACTTGGTAGGA;GAGGGATGTCTGTAGAGAAA;GCTCAGCTCTAGGGGAATGA;TGTCTTCTTTCCTGCAACAA;TCCAGCGCAGTGGACTTCAC	-0.74;-0.5;-0.36;-0.34;-0.26;-0.25;0.14	4272;9745;14730;15791;19743;20349;46520	2.77E+00;1.90E+00;1.55E+00;1.52E+00;9.85E-01;7.70E-01;5.61E-01	30922;57093;57699;61651;62712;67697;73170	1.84E+00;1.21E+00;9.24E-01;8.82E-01;5.77E-01;4.06E-01;1.72E-01	1.457267861	-0.38875393
CDH22	-0.35265274	0.935354693	4	CTACGAGGCAGCTGTATGCG;CCAGATCTTCGATATCGATG;GTCCCACAGCCGTTCCAATG;CGGCCCCTATATTGGCAGCG	-1.26;-0.16;-0.08;0.09	907;25624;31210;42088	1.34E+00;1.06E+00;8.06E-01;5.31E-01	35354;46232;51818;76535	5.33E-01;4.59E-01;4.02E-01;2.04E-02	-0.424795807	1.098824384	4	CTACGAGGCAGCTGTATGCG;GTCCCACAGCCGTTCCAATG;CGGCCCCTATATTGGCAGCG;CCAGATCTTCGATATCGATG	-1.34;-0.26;-0.07;-0.03	603;19921;31346;34247	1.52E+00;1.42E+00;8.02E-01;6.59E-01	43195;46096;57520;76839	7.15E-01;4.58E-01;3.75E-01;1.36E-02	1.017089539	-0.388724273
RPL18	-0.49794513	1.366391665	4	TCAGGAGGTACCCAAACTGA;ACAACCTCTTCAACACAACC;CCGCCATAACAAGGACCGAA;TCCTGGCCGGGAAAACAAGA	-0.93;-0.58;-0.45;-0.03	2708;8436;12025;34211	1.90E+00;1.42E+00;1.25E+00;9.01E-01	43231;65417;69006;74734	9.86E-01;7.16E-01;5.11E-01;6.18E-02	-0.279451888	1.062328768	4	TCCTGGCCGGGAAAACAAGA;ACAACCTCTTCAACACAACC;TCAGGAGGTACCCAAACTGA;CCGCCATAACAAGGACCGAA	-0.7;-0.69;-0.41;0.68	4976;5218;12895;71668	1.81E+00;1.63E+00;6.77E-01;1.35E-01	5774;64547;72224;72466	9.37E-01;6.60E-01;6.26E-01;1.15E-01	1.214360217	-0.388698509
FADS2	-0.340178586	1.003803846	4	TCTGGTACTGGAAATACATG;CCACGAATTCCAGGTCAGGG;GGGCGAATGGCAGCCCATCG;ATAACCTGCGCACCGACAGG	-0.67;-0.64;-0.14;0.09	6362;6829;26847;42414	1.41E+00;1.05E+00;9.63E-01;5.95E-01	35028;50595;70613;71080	5.73E-01;5.27E-01;5.12E-01;1.49E-01	-0.437081758	1.25784039	4	TCTGGTACTGGAAATACATG;ATAACCTGCGCACCGACAGG;GGGCGAATGGCAGCCCATCG;CCACGAATTCCAGGTCAGGG	-0.84;-0.65;-0.39;0.13	3123;5891;13454;46236	1.76E+00;1.53E+00;8.96E-01;8.46E-01	31206;63988;71551;74319	9.08E-01;6.20E-01;4.65E-01;7.15E-02	1.130822118	-0.388630172
SLC25A45	-0.323567897	1.039946435	4	GTCAAAAGGAGCCAGACAGT;CAGACCCAGACCACCTACCG;AGGAAGATGTGCATGTAGCT;TGAAGTAGATCCCCACCGTG	-0.55;-0.51;-0.17;-0.06	9193;10216;25177;32007	1.53E+00;1.10E+00;1.03E+00;4.88E-01	45435;52265;67226;68249	7.81E-01;5.39E-01;4.62E-01;2.20E-01	-0.453654858	1.438744636	4	CAGACCCAGACCACCTACCG;GTCAAAAGGAGCCAGACAGT;TGAAGTAGATCCCCACCGTG;AGGAAGATGTGCATGTAGCT	-0.64;-0.6;-0.53;-0.06	6213;7055;8923;32657	2.27E+00;1.50E+00;1.39E+00;6.03E-01	44785;68519;70387;71229	1.21E+00;7.61E-01;5.63E-01;1.45E-01	1.239345536	-0.388611377
TMEM161B	-0.458507046	1.121826302	4	GAGTCGCAGAGTATCGAATG;ATTTGAGCCAGTCGTAATCC;AAGAATTAAGAATTCTTGCA;GTGGCTGGTGGATTTCACAG	-1.27;-0.5;-0.23;0.17	850;10432;22282;47249	1.37E+00;1.17E+00;1.09E+00;8.58E-01	30193;55160;67010;76592	5.99E-01;4.57E-01;4.51E-01;1.92E-02	-0.318610604	1.024986533	4	GAGTCGCAGAGTATCGAATG;ATTTGAGCCAGTCGTAATCC;AAGAATTAAGAATTCTTGCA;GTGGCTGGTGGATTTCACAG	-0.64;-0.36;-0.28;0.01	6150;14814;18554;37222	1.38E+00;1.27E+00;8.43E-01;6.06E-01	40220;58888;62628;71292	7.01E-01;6.37E-01;3.93E-01;1.44E-01	1.073406417	-0.388558825
AGAP11	-0.425720439	1.246345408	5	GCTGGGAGTCAATGGAATGG;GTGGCACGTTTGGCCAGTGA;GCGTGGGAACTCCCACTGCG;GGAGTGACCCAGACAAAGGG;CCAGCTGGCCAAGACCACCC	-1.04;-0.89;-0.56;0.04;0.32	1893;3105;8846;39150;55981	1.93E+00;1.85E+00;9.56E-01;7.92E-01;7.05E-01	21461;38292;68596;74337;75549	1.04E+00;7.69E-01;5.00E-01;4.22E-01;5.37E-02	-0.350785794	0.89039517	5	GTGGCACGTTTGGCCAGTGA;GCGTGGGAACTCCCACTGCG;GGAGTGACCCAGACAAAGGG;CCAGCTGGCCAAGACCACCC;GCTGGGAGTCAATGGAATGG	-1.8;-0.37;-0.15;0.2;0.37	183;14338;26267;50926;60797	1.93E+00;7.69E-01;7.32E-01;5.25E-01;4.95E-01	16645;26516;51175;63104;77259	4.79E-01;4.77E-01;3.89E-01;3.89E-01;5.11E-03	1.068370289	-0.388253116
UCP2	-0.575745523	1.436811265	4	GCCCATTGTAGAGGCTTCGG;CAGAATCATACAGGCCGATG;CAGCTCAGCACAGTTGACAA;CTACAAGACCATTGCCCGAG	-1.35;-0.53;-0.36;-0.07	666;9668;15796;31562	1.57E+00;1.56E+00;1.47E+00;1.14E+00	45880;61646;67774;76776	8.01E-01;7.95E-01;4.75E-01;1.50E-02	-0.200192337	0.840107892	4	CAGCTCAGCACAGTTGACAA;GCCCATTGTAGAGGCTTCGG;CTACAAGACCATTGCCCGAG;CAGAATCATACAGGCCGATG	-0.46;-0.19;-0.11;-0.05	11117;23808;28734;33396	1.46E+00;8.91E-01;5.65E-01;4.43E-01	44046;48708;53634;66325	7.39E-01;4.86E-01;3.89E-01;2.69E-01	1.138459578	-0.38796893
ZCCHC14	-0.561694105	1.361072676	4	CGTGCTGGTCTCCACGACCA;GGCCTGAGTCCAGATCCACG;GTTGAAAAGATAGACCTGAA;AATTTGAGTCTCTTACCATG	-1.56;-0.72;-0.4;0.43	352;5427;14142;61400	1.75E+00;1.70E+00;1.59E+00;4.03E-01	16042;63300;72015;77090	8.74E-01;6.47E-01;3.84E-01;7.89E-03	-0.214157773	0.78216018	4	CGTGCTGGTCTCCACGACCA;GGCCTGAGTCCAGATCCACG;AATTTGAGTCTCTTACCATG;GTTGAAAAGATAGACCTGAA	-0.57;-0.27;-0.08;0.06	7784;19060;31107;41098	1.10E+00;8.09E-01;6.85E-01;5.34E-01	36344;46335;58382;69658	5.52E-01;4.60E-01;3.75E-01;1.84E-01	1.071616428	-0.387925939
RPL5P22	-0.271607491	0.591582541	1	GACTGGTGATGAATACAATG	-0.27	19833	5.92E-01	57609	1.28E-01	-0.503542463	0.907560112	1	GACTGGTGATGAATACAATG	-0.5	9581	9.08E-01	67861	5.74E-02	0.749571326	-0.387574977
RPL5P18	-0.271607491	0.591582541	1	GACTGGTGATGAATACAATG	-0.27	19833	5.92E-01	57609	1.28E-01	-0.503542463	0.907560112	1	GACTGGTGATGAATACAATG	-0.5	9581	9.08E-01	67861	5.74E-02	0.749571326	-0.387574977
B4GALT2	-0.227135736	0.762586072	4	ATCTACACCCCATCTTGAGG;GGGCGTAGACGTCAAAGTAG;GACCGCAACCTATACCGCTG;CGGGCCAAGCTGCTTAACGT	-0.63;-0.37;-0.06;0.15	7134;15188;32361;46271	8.95E-01;8.26E-01;7.70E-01;5.59E-01	31171;45081;62254;70308	4.64E-01;4.50E-01;3.90E-01;1.68E-01	-0.547450087	1.651308806	4	ATCTACACCCCATCTTGAGG;CGGGCCAAGCTGCTTAACGT;GACCGCAACCTATACCGCTG;GGGCGTAGACGTCAAAGTAG	-0.83;-0.81;-0.67;0.12	3141;3439;5525;45476	2.87E+00;1.97E+00;9.25E-01;8.44E-01	31966;71917;74003;74301	1.58E+00;8.10E-01;4.76E-01;7.19E-02	1.206947439	-0.387292911
BRWD3	-0.415159597	1.254901679	4	TAAGAGGACGATAATCCGTG;AGAGCATACTCTGTTAATGG;TTTACTGAGAGATCCAGACC;GCTGTGGGCGTTCTTTACGC	-0.66;-0.65;-0.18;-0.17	6508;6666;24949;25076	1.96E+00;1.43E+00;1.04E+00;5.88E-01	52366;52493;70776;70934	1.04E+00;5.80E-01;5.43E-01;1.52E-01	-0.359304602	1.032565242	4	GCTGTGGGCGTTCTTTACGC;AGAGCATACTCTGTTAATGG;TAAGAGGACGATAATCCGTG;TTTACTGAGAGATCCAGACC	-1.31;-0.7;-0.09;0.66	654;5034;29930;71249	1.65E+00;1.48E+00;8.49E-01;1.45E-01	6193;47512;72408;76788	6.73E-01;6.04E-01;4.72E-01;1.47E-02	1.14373346	-0.387232099
TSPAN1	-0.312808622	1.025552644	4	GGTTTCACACACCGTCACGA;AGGAAGACTTCACTCAAGTG;AAGAGCAAAGACCACAACGC;TGCATGGCACTGGACGACAG	-0.58;-0.36;-0.23;-0.08	8225;15760;22239;30631	1.61E+00;1.17E+00;8.02E-01;5.18E-01	46811;55203;61682;69217	8.25E-01;6.00E-01;3.86E-01;1.95E-01	-0.461326617	1.30628129	4	AAGAGCAAAGACCACAACGC;AGGAAGACTTCACTCAAGTG;GGTTTCACACACCGTCACGA;TGCATGGCACTGGACGACAG	-0.93;-0.53;-0.33;-0.06	2280;8844;16333;32343	1.53E+00;1.52E+00;1.21E+00;9.68E-01	45099;61109;68598;75162	7.79E-01;7.70E-01;4.98E-01;5.19E-02	1.165916967	-0.387067619
PPBP	-0.450176401	1.096842432	4	TTGTCTTTATACACATGCAG;AGGACAAACTAAGAGAAACT;ATCCAAAGTTTGGAAGTGAT;GCTCTGGCTTCCTCCACCAA	-1.33;-0.68;-0.1;0.3	706;6125;29739;55305	1.50E+00;1.45E+00;8.55E-01;5.85E-01	22137;47703;71317;76736	6.07E-01;4.74E-01;3.80E-01;1.59E-02	-0.32230903	0.943721959	4	TTGTCTTTATACACATGCAG;GCTCTGGCTTCCTCCACCAA;ATCCAAAGTTTGGAAGTGAT;AGGACAAACTAAGAGAAACT	-1.23;-0.04;-0.04;0.02	841;33589;33670;38230	1.38E+00;1.23E+00;7.31E-01;4.41E-01	39212;43772;43853;76601	6.13E-01;5.02E-01;4.41E-01;1.89E-02	1.020282196	-0.386242715
RSBN1L	-0.339208478	0.995830606	4	GATAACATAAAAGATTACGT;GTGGGAGAGTTCGTTACTGT;GTAAAAAGAACGTATTCTCA;CTCCAGTGTACACTGCCATG	-0.68;-0.61;-0.19;0.12	6179;7686;24040;44147	1.32E+00;1.08E+00;9.76E-01;6.04E-01	33295;53402;69756;71263	5.61E-01;5.37E-01;4.97E-01;1.44E-01	-0.432995003	1.081834539	4	GATAACATAAAAGATTACGT;CTCCAGTGTACACTGCCATG;GTAAAAAGAACGTATTCTCA;GTGGGAGAGTTCGTTACTGT	-1.4;-0.29;-0.06;0.01	487;18309;32717;37668	1.61E+00;1.25E+00;7.59E-01;7.09E-01	39774;44725;59133;76955	6.26E-01;4.47E-01;3.76E-01;1.09E-02	1.038832573	-0.386101741
ZFYVE9	-0.046007624	0.526478535	4	CAAAGGTAAACCAGACCGGA;CAGGCTTGCTACTACCTTGG;GGTTTACATTCACCAAAAGG;TGAATAGACCGAAAACAGAG	-0.42;-0.2;-0.08;0.52	13210;23943;30674;64786	8.24E-01;5.63E-01;4.10E-01;3.10E-01	12656;46768;53499;64232	4.64E-01;4.17E-01;3.90E-01;3.25E-01	-0.725283433	1.967109235	4	CAGGCTTGCTACTACCTTGG;TGAATAGACCGAAAACAGAG;CAAAGGTAAACCAGACCGGA;GGTTTACATTCACCAAAAGG	-1.24;-1.21;-0.27;-0.18	795;883;19064;24445	3.12E+00;2.00E+00;1.40E+00;1.35E+00	52997;58378;76559;76647	1.36E+00;1.07E+00;6.85E-01;1.79E-02	1.246793885	-0.385645529
PPM1A	-0.398492803	1.005272245	4	AGGCTGGCGTGTTGAAATGG;AGATCACATCACCAATAACC;GGTGAGACAAGCTGCTCAGT;TCACAAACCAAGTAATCCGC	-1.2;-0.64;-0.05;0.3	1099;6896;32663;55067	1.40E+00;1.26E+00;7.61E-01;5.92E-01	22375;44779;70546;76343	5.70E-01;4.47E-01;3.81E-01;2.48E-02	-0.372311833	1.232180856	4	GGTGAGACAAGCTGCTCAGT;AGATCACATCACCAATAACC;TCACAAACCAAGTAATCCGC;AGGCTGGCGTGTTGAAATGG	-0.56;-0.5;-0.27;-0.16	7974;9651;19176;25711	1.92E+00;1.34E+00;1.15E+00;5.27E-01	51731;58266;67791;69468	1.01E+00;6.81E-01;4.76E-01;1.89E-01	1.11872655	-0.385402318
ZNF267	-0.441952043	1.169292808	4	GTTGAGTAAGGCATGAACTA;CAAGAGGAAATAGATATTTG;AAGTGATATCGAGGAGACAT;TCTTTCTTCAGAGTATGCAT	-0.99;-0.87;-0.2;0.3	2209;3326;23467;55068	1.99E+00;1.11E+00;9.80E-01;5.92E-01	22374;53975;74116;75233	8.22E-01;5.72E-01;3.81E-01;5.03E-02	-0.328822428	0.984090339	4	CAAGAGGAAATAGATATTTG;GTTGAGTAAGGCATGAACTA;AAGTGATATCGAGGAGACAT;TCTTTCTTCAGAGTATGCAT	-0.74;-0.59;-0.22;0.23	4346;7245;21808;53129	1.37E+00;1.19E+00;7.24E-01;6.55E-01	24313;55634;70197;73096	6.10E-01;5.55E-01;3.92E-01;1.00E-01	1.076691574	-0.385387235
HGS	-0.301017733	0.913419971	4	CTTGGGGTACGAAGTGTACG;GCACGCAGCCCCCACCAACG;GTTCGGGGTGATGACCCGTA;CAGCCCCTCATAGTACACTG	-0.68;-0.42;-0.18;0.09	5991;13143;24506;42237	1.06E+00;1.05E+00;9.24E-01;6.14E-01	35205;52936;64299;71451	5.52E-01;5.30E-01;4.11E-01;1.40E-01	-0.46904862	1.235573431	4	CAGCCCCTCATAGTACACTG;CTTGGGGTACGAAGTGTACG;GCACGCAGCCCCCACCAACG;GTTCGGGGTGATGACCCGTA	-1.2;-0.38;-0.32;0.02	925;13838;16741;38415	1.50E+00;1.34E+00;1.22E+00;8.89E-01	39027;60701;63604;76517	7.64E-01;6.09E-01;4.02E-01;2.09E-02	1.074496701	-0.385033176
PHYHIPL	-0.369056596	1.101086037	4	ATTATAGAATTCTGCACCGC;CCACGGACAGTCATAGGCAA;ATTCAGCTGTGCGACCGGGA;TGACTCATTCAAGATTTCAT	-0.68;-0.58;-0.14;-0.08	6024;8455;27339;30792	1.60E+00;1.25E+00;9.44E-01;6.13E-01	46649;50103;68987;71418	8.20E-01;5.10E-01;5.04E-01;1.41E-01	-0.400599709	1.364539893	4	TGACTCATTCAAGATTTCAT;ATTATAGAATTCTGCACCGC;CCACGGACAGTCATAGGCAA;ATTCAGCTGTGCGACCGGGA	-0.53;-0.51;-0.34;-0.23	8849;9511;15936;21268	2.25E+00;1.56E+00;1.16E+00;4.98E-01	56174;61506;67931;68593	1.22E+00;7.95E-01;4.79E-01;2.11E-01	1.232812965	-0.384828152
TIGD4	-0.452453531	1.278367029	4	ATGGATGCGAAAGCTTGATG;CAAAGACAGAATAACTCTGG;TTTGGTACCAGACAGTCGAA;TAAGTGCAGTAATGGTTGGC	-0.87;-0.57;-0.19;-0.18	3362;8576;24086;24791	1.98E+00;1.24E+00;1.08E+00;8.18E-01	52651;53356;68867;74080	1.05E+00;5.60E-01;5.07E-01;7.71E-02	-0.315967446	0.974076675	4	ATGGATGCGAAAGCTTGATG;TAAGTGCAGTAATGGTTGGC;CAAAGACAGAATAACTCTGG;TTTGGTACCAGACAGTCGAA	-0.65;-0.63;-0.09;0.1	5965;6314;30439;44153	1.47E+00;9.76E-01;8.31E-01;6.16E-01	33289;47003;71128;71477	5.97E-01;4.97E-01;4.67E-01;1.39E-01	1.126221852	-0.384210488
FAM210A	-0.096164594	0.585331558	4	TGCTTGGAACCACATAATGC;ATACAATGCTGAATCCAAAG;TGCTGCCCAGTGTGTTGCAA;GGAGTCCTTCGCCATAAGCA	-1.21;-0.1;0.25;0.68	1058;29833;52040;69495	1.28E+00;4.73E-01;4.00E-01;1.88E-01	7947;25402;47609;76384	5.35E-01;5.28E-01;4.46E-01;2.39E-02	-0.671973968	1.92018115	4	TGCTTGGAACCACATAATGC;ATACAATGCTGAATCCAAAG;GGAGTCCTTCGCCATAAGCA;TGCTGCCCAGTGTGTTGCAA	-1.22;-0.82;-0.81;0.16	856;3253;3416;48443	3.48E+00;2.01E+00;1.37E+00;8.15E-01	28999;74026;74189;76586	1.97E+00;8.31E-01;4.36E-01;1.93E-02	1.252756354	-0.384069281
ENO4	-0.239005042	0.751414221	4	GAGACAAAAAAAGGGCACGA;CAGAGGTGGATCACCTACTC;AAGACGTACTAGATGGACTG;CCTGTTGAGCCTGTACTCAG	-0.84;-0.51;-0.01;0.4	3729;10231;35444;60078	1.10E+00;7.80E-01;6.82E-01;4.41E-01	17364;41998;67211;73713	4.62E-01;4.32E-01;3.78E-01;8.57E-02	-0.528704279	1.574802169	4	AAGACGTACTAGATGGACTG;CAGAGGTGGATCACCTACTC;GAGACAAAAAAAGGGCACGA;CCTGTTGAGCCTGTACTCAG	-0.84;-0.65;-0.52;-0.1	3024;5952;8987;29727	2.26E+00;1.66E+00;1.52E+00;8.58E-01	47715;68455;71490;74418	1.20E+00;8.56E-01;6.16E-01;6.92E-02	1.163108195	-0.38385466
BIRC6	-0.456879138	1.257733876	4	CGTAAATCTGAAAACCTCCG;GCCCACCTATAGCCTACATG;TTGCACTCAAGGATTCAACA;GAGGCCAAGTCTCCACAAGT	-1.18;-0.24;-0.22;-0.2	1193;21506;22809;23917	2.04E+00;1.23E+00;1.14E+00;6.17E-01	53525;54633;55935;76249	1.09E+00;5.87E-01;3.78E-01;2.69E-02	-0.310476444	0.851464671	4	CGTAAATCTGAAAACCTCCG;GCCCACCTATAGCCTACATG;GAGGCCAAGTCTCCACAAGT;TTGCACTCAAGGATTCAACA	-1.1;-0.44;0.07;0.24	1273;11564;41720;53322	1.20E+00;1.01E+00;6.48E-01;5.40E-01	24120;35722;65879;76169	4.35E-01;4.31E-01;3.91E-01;2.88E-02	1.054599273	-0.383677791
OVCA2	-0.301129539	0.85309515	4	TTCCAATGCGGAGAAAACGT;GACACCAAGAGGATAAACCG;GGGCTTCCGTGAGAAGACCG;GAGGGCGCCAGATCAGACTT	-1.02;-0.23;-0.18;0.23	2006;22194;24522;50830	1.06E+00;1.02E+00;7.31E-01;6.01E-01	26612;52920;55248;75436	5.51E-01;4.10E-01;3.81E-01;4.56E-02	-0.466106048	1.296186601	4	TTCCAATGCGGAGAAAACGT;GACACCAAGAGGATAAACCG;GAGGGCGCCAGATCAGACTT;GGGCTTCCGTGAGAAGACCG	-1.11;-0.41;-0.18;-0.17	1246;12817;24395;25009	1.96E+00;1.21E+00;1.07E+00;9.41E-01	52433;53047;64625;76196	1.04E+00;5.54E-01;4.15E-01;2.82E-02	1.074640876	-0.383617793
LINC02203	-0.249723731	0.693431746	2	CATTCATTCTATCATACAGG;GAAGTCTATGAGCATTTCAG	-0.37;-0.13	15091;28004	8.84E-01;5.03E-01	49438;62351	3.36E-01;1.88E-01	-0.517208469	1.159998255	2	GAAGTCTATGAGCATTTCAG;CATTCATTCTATCATACAGG	-0.67;-0.36	5472;14784	1.44E+00;8.82E-01	62658;71970	5.10E-01;6.36E-02	0.926715	-0.3834661
TEX19	-0.31012381	0.922178886	4	TTGAAGCTGATACATCCAGG;AGCATGCGGTATGAGGAAGA;CCAGGACAGCCTGTGCAGGG;TGAGCTGATGGAGCACACTG	-1.17;-0.52;-0.22;0.67	1229;9911;22636;69283	1.22E+00;1.15E+00;1.13E+00;1.93E-01	8159;54806;67531;76213	5.91E-01;5.20E-01;4.69E-01;2.78E-02	-0.45662876	1.248608315	4	AGCATGCGGTATGAGGAAGA;TTGAAGCTGATACATCCAGG;TGAGCTGATGGAGCACACTG;CCAGGACAGCCTGTGCAGGG	-1.14;-0.34;-0.24;-0.1	1117;15622;20750;29454	1.68E+00;1.26E+00;1.25E+00;8.08E-01	47988;56692;61820;76325	8.65E-01;6.37E-01;3.87E-01;2.52E-02	1.0853936	-0.383376285
MCOLN3	-0.580421991	1.346400706	4	TAATCACAGATCTAATGCAG;ACAGATAACATTTGACAACA;AAGCGAGGAAACATCTACCC;ACTTAACACTGGACTTCCAC	-1.6;-0.82;0.03;0.07	318;3872;38091;40858	1.87E+00;1.79E+00;1.11E+00;6.16E-01	36584;39351;73570;77124	7.66E-01;5.57E-01;4.26E-01;7.13E-03	-0.185559526	0.697662505	4	AAGCGAGGAAACATCTACCC;ACAGATAACATTTGACAACA;ACTTAACACTGGACTTCCAC;TAATCACAGATCTAATGCAG	-0.95;-0.0;0.02;0.19	2117;36339;38146;50319	9.97E-01;7.49E-01;6.15E-01;4.29E-01	27123;39296;41103;75325	5.52E-01;4.26E-01;4.15E-01;4.81E-02	1.022031605	-0.382990758
NFYC	-0.183387906	0.703479091	4	ACACAGAAGATAACAAGCGC;GCTCGGCAGGAGTTACAGAC;CCCGAGGCCAGAACGACTGT;ATCATCGCACAGCCTCAGCA	-0.53;-0.46;-0.06;0.31	9820;11768;32436;55670	1.00E+00;7.67E-01;5.73E-01;4.71E-01	21772;45006;65675;67622	4.49E-01;4.31E-01;3.79E-01;2.36E-01	-0.58206939	1.352305032	4	ACACAGAAGATAACAAGCGC;GCTCGGCAGGAGTTACAGAC;ATCATCGCACAGCCTCAGCA;CCCGAGGCCAGAACGACTGT	-1.82;-0.23;-0.19;-0.09	175;21448;23547;30177	2.05E+00;1.64E+00;1.11E+00;6.19E-01	47265;53895;55993;77267	8.40E-01;5.71E-01;3.78E-01;3.91E-03	1.027892061	-0.382728648
FAM91A1	-0.473205653	1.313445855	4	TTACGATATAGAAATAACTT;ATTTATCATGTCACTGGACA;TTTGTAATGAATCGAGTGCA;AAATTGCCATAGAGGCGTGG	-0.82;-0.72;-0.28;-0.07	3870;5411;19428;31430	1.60E+00;1.57E+00;1.33E+00;7.66E-01	46012;58014;72031;73572	7.99E-01;6.74E-01;6.48E-01;8.90E-02	-0.292224807	0.952132524	4	TTACGATATAGAAATAACTT;ATTTATCATGTCACTGGACA;TTTGTAATGAATCGAGTGCA;AAATTGCCATAGAGGCGTGG	-0.67;-0.39;-0.36;0.25	5601;13430;14777;54356	1.65E+00;9.09E-01;6.36E-01;6.15E-01	23086;62665;64012;71841	8.45E-01;4.07E-01;3.85E-01;1.30E-01	1.13278919	-0.38271523
BSND	-0.318930883	1.002031813	4	TCCAGGCCTGAACGTCGCCA;TCCCACAGCCTTACATAGGG;CTTGAAAGTCAGAGTCAGCA;GGCTCATGAGGAACGTACCG	-0.8;-0.24;-0.13;-0.12	4226;21691;28013;28385	1.74E+00;9.18E-01;7.34E-01;6.13E-01	49057;49429;55751;73216	9.04E-01;4.95E-01;3.79E-01;9.75E-02	-0.446443481	1.28074274	4	TCCCACAGCCTTACATAGGG;GGCTCATGAGGAACGTACCG;CTTGAAAGTCAGAGTCAGCA;TCCAGGCCTGAACGTCGCCA	-1.0;-0.56;-0.51;0.29	1799;7871;9307;56572	2.21E+00;1.30E+00;1.06E+00;5.45E-01	20870;68135;69571;75643	1.17E+00;5.31E-01;3.77E-01;4.08E-02	1.141387276	-0.382687182
BEX3	-0.054027258	0.499688078	4	GCAGCCTATGCAGAATGGAG;CAGATCAATGATGGGATGGG;TATGGCCCATCGAAAATTAG;CAGCCTGCAGGAAATCGACG	-0.61;-0.13;0.01;0.51	7621;27779;36769;64689	6.48E-01;5.40E-01;4.98E-01;3.13E-01	12753;40674;49663;69821	4.28E-01;4.22E-01;4.16E-01;1.80E-01	-0.710310499	1.661097932	4	CAGCCTGCAGGAAATCGACG;GCAGCCTATGCAGAATGGAG;TATGGCCCATCGAAAATTAG;CAGATCAATGATGGGATGGG	-1.74;-0.98;-0.27;0.15	200;1917;19132;47318	2.46E+00;1.99E+00;1.34E+00;8.56E-01	30124;58310;75525;77242	1.04E+00;6.83E-01;4.50E-01;4.47E-03	1.080393005	-0.382168879
SLC25A25	-0.516432618	1.607863961	4	TGAATTTGATGGCTGATTCG;TGATGTGGGTGAGAATCTAA;GAGCAGCATCTACCCAATGG;TGACCATTGACTGGAACGAG	-0.71;-0.57;-0.44;-0.35	5484;8689;12577;16185	2.72E+00;1.84E+00;1.23E+00;6.43E-01	61257;64865;68753;71958	1.54E+00;9.55E-01;5.03E-01;1.28E-01	-0.247898638	1.008406017	4	TGACCATTGACTGGAACGAG;TGATGTGGGTGAGAATCTAA;TGAATTTGATGGCTGATTCG;GAGCAGCATCTACCCAATGG	-0.38;-0.27;-0.22;-0.12	14122;19118;21884;28079	1.76E+00;1.19E+00;6.83E-01;3.99E-01	49363;55558;58324;63320	9.15E-01;6.08E-01;3.75E-01;3.50E-01	1.308134989	-0.382165628
UBE2L6	-0.305127693	0.99065962	4	CCCCATGGATACTCACGGGT;AGCGTGCCACACCAGGACAT;GTTGTGAATTTGATCATGGG;CAAGATCTACCACCCCAACG	-0.62;-0.32;-0.21;-0.06	7272;17541;22881;31995	1.54E+00;1.14E+00;7.35E-01;5.54E-01	45447;54561;59901;70170	7.81E-01;5.85E-01;3.77E-01;1.71E-01	-0.458410586	1.406926572	4	CCCCATGGATACTCACGGGT;GTTGTGAATTTGATCATGGG;AGCGTGCCACACCAGGACAT;CAAGATCTACCACCCCAACG	-0.76;-0.51;-0.48;-0.08	4079;9398;10204;30570	2.10E+00;1.61E+00;1.17E+00;7.47E-01	46872;67238;68044;73363	1.11E+00;8.27E-01;4.82E-01;9.40E-02	1.198793096	-0.381769139
CPD	-0.384524942	1.121654179	4	AATCTCAGCAACACTAATGG;CGCGGCCGCGACTATTGTCG;AGTAATCCCTGACACGACAG;CTGGGGTCGCTAATCCCTGA	-0.77;-0.69;-0.4;0.31	4570;5966;14263;55728	1.69E+00;1.52E+00;7.06E-01;5.72E-01	21713;63179;71476;72872	8.68E-01;6.16E-01;3.79E-01;1.06E-01	-0.378895229	1.325297632	4	AATCTCAGCAACACTAATGG;CGCGGCCGCGACTATTGTCG;CTGGGGTCGCTAATCCCTGA;AGTAATCCCTGACACGACAG	-0.54;-0.42;-0.28;-0.28	8571;12613;18484;18804	2.46E+00;1.38E+00;9.53E-01;5.07E-01	58638;58958;64829;68871	1.36E+00;7.03E-01;4.18E-01;2.04E-01	1.223475905	-0.381710085
NFE4	-0.266308915	0.874412608	4	GCTCCGGTCTTCGTCCCCCG;CAAACCCAGGTAAACCCACG;ATGCACAGAGAAGCAACTGG;CACACTCTCAAGAGTTTGAA	-0.98;-0.65;-0.14;0.69	2343;6754;27384;69873	1.42E+00;9.57E-01;9.42E-01;1.79E-01	7569;50058;70688;75099	5.76E-01;5.42E-01;5.04E-01;5.33E-02	-0.49639633	1.760732092	4	GCTCCGGTCTTCGTCCCCCG;ATGCACAGAGAAGCAACTGG;CAAACCCAGGTAAACCCACG;CACACTCTCAAGAGTTTGAA	-0.54;-0.52;-0.51;-0.41	8557;9012;9240;12890	3.12E+00;2.22E+00;1.20E+00;5.07E-01	64552;68202;68430;68884	1.81E+00;1.18E+00;4.93E-01;2.03E-01	1.31757235	-0.381352622
FJX1	-0.437149647	0.937519062	4	CCCCTGGCGTGGGACGCCCG;GCGGGCAGCTCGGTCCGCGG;GAAGACGCCCCCGTGCACCG;GTTGATGCCGTAGCGCACGC	-1.98;-0.28;0.05;0.47	145;19451;39319;62942	2.13E+00;6.73E-01;5.89E-01;3.60E-01	14500;38123;57990;77297	4.26E-01;3.96E-01;3.75E-01;3.23E-03	-0.325004051	0.863441816	4	CCCCTGGCGTGGGACGCCCG;GAAGACGCCCCCGTGCACCG;GCGGGCAGCTCGGTCCGCGG;GTTGATGCCGTAGCGCACGC	-1.27;-0.23;0.03;0.18	721;21052;38791;49332	1.44E+00;7.83E-01;6.29E-01;6.00E-01	28110;38651;56390;76721	4.26E-01;4.26E-01;3.77E-01;1.62E-02	0.900480439	-0.381076849
UBAP2	-0.321265821	0.959830739	4	ACATCAAACTTGCTAAGCGG;CCGCCATACACTCACCGGGT;TTCGCAACACAACAATCAGA;CTGACTCTGATGAACTCACA	-0.83;-0.38;-0.38;0.31	3757;14812;14896;55426	1.64E+00;8.43E-01;7.77E-01;5.81E-01	22016;62546;62630;73685	8.39E-01;3.93E-01;3.80E-01;8.64E-02	-0.439636584	1.192060595	4	ACATCAAACTTGCTAAGCGG;TTCGCAACACAACAATCAGA;CTGACTCTGATGAACTCACA;CCGCCATACACTCACCGGGT	-1.19;-0.59;-0.38;0.4	933;7313;14137;62360	1.70E+00;1.36E+00;1.33E+00;3.76E-01	15082;63305;70128;76509	8.74E-01;5.52E-01;3.91E-01;2.10E-02	1.075945667	-0.380451202
REG3A	-0.424634767	1.15379497	4	GTTACCAATGCTCTTCACCA;CACAGACACCAGGTTTCCAG;CAAAAACAAGGCATAGCAGT;GCAGAGGGCAGTTCCCTCTG	-0.96;-0.43;-0.3;-0.01	2476;12883;18451;35462	1.39E+00;1.36E+00;9.38E-01;9.35E-01	41980;58991;64559;74966	7.04E-01;6.82E-01;4.14E-01;5.64E-02	-0.335831654	1.03185564	4	GTTACCAATGCTCTTCACCA;CACAGACACCAGGTTTCCAG;CAAAAACAAGGCATAGCAGT;GCAGAGGGCAGTTCCCTCTG	-0.67;-0.49;-0.19;0.01	5477;9970;23896;37254	1.27E+00;1.12E+00;1.09E+00;6.44E-01	40188;53546;67472;71965	6.36E-01;5.64E-01;4.68E-01;1.27E-01	1.092825305	-0.38023321
[truncated: 20,131 more rows]
